# Supplementary material for: A Genome-Wide Association Study Approach to Identify Novel Major-Effect Quantitative Trait Loci for End-Use Quality Traits in Soft Red Winter Wheat
Source: Genes (Basel). 2024 Sep 7;15(9):1177. doi: 10.3390/genes15091177 (PMC11431581; doi:10.3390/genes15091177)
Supplement: Supplementary file 1 [file genes-15-01177-s001.zip]

Archive with 1 entries (1 files):
- genes-3182181-supplementary.xlsx
