# Supplementary material for: A Genome-Wide Association Study Approach to Identify Novel Major-Effect Quantitative Trait Loci for End-Use Quality Traits in Soft Red Winter Wheat
Source: Genes (Basel). 2024 Sep 7;15(9):1177. doi: 10.3390/genes15091177 (PMC11431581; doi:10.3390/genes15091177)
Supplement: Supplementary file 1 [file genes-15-01177-s001.zip › genes-3182181-supplementary.xlsx]

## Sheet: Table S1
Supplemental table S1: Phenotypic data of 266 wheat lines characterized for 10 end-use quality traits in four individual environments
ID	Taxa	KP_Griffin-2021	FY_Griffin-2021	SE_Griffin-2021	FP_Griffin-2021	LA.SRC_Griffin-2021	SC.SRC_Griffin-2021	SUC.SRC_Griffin-2021	WA.SRC_Griffin-2021	CD_Griffin-2021	TG_Griffin-2021	KP_Plains-2021	FY_Plains-2021	SE_Plains-2021	FP_Plains-2021	LA.SRC_Plains-2021	SC.SRC_Plains-2021	SUC.SRC_Plains-2021	WA.SRC_Plains-2021	CD_Plains-2021	TG_Plains-2021	KP_Griffin-2022	FY_Griffin-2022	SE_Griffin-2022	FP_Griffin-2022	LA.SRC_Griffin-2022	SC.SRC_Griffin-2022	SUC.SRC_Griffin-2022	WA.SRC_Griffin-2022	CD_Griffin-2022	TG_Griffin-2022	KP_Plains-2022	FY_Plains-2022	SE_Plains-2022	FP_Plains-2022	LA.SRC_Plains-2022	SC.SRC_Plains-2022	SUC.SRC_Plains-2022	WA.SRC_Plains-2022	CD_Plains-2022	TG_Plains-2022
P258	10268-17LE16	10.5	68.6	56.2	9.1	119.9	68.5	93.4	54.3	19.1	5	8.8	69.8	56.9	7.2	88.9	74.6	88.9	54.5	19.7	2	10.4	69.1	59.4	8.8	118	67	96.4	52.4	19.5	5	9.9	69.9	65.3	8	128	66.4	92.1	50.1	19.6	5
P257	10407-17E8	13.6	71.6	58.6	11.4	131.2	66.9	95.8	52.6	18.5	2	10	72.3	60.2	7.9	93.9	74.3	93.9	53.4	19.5	4	10.1	72.1	63.3	8.3	110.4	67.3	93.4	52	19	4	11.3	71.8	64.8	9.1	129.4	67	92.8	50.2	19.7	5
P256	11656-17E11	12.8	69.7	55.7	10.2	117.5	66.8	91.9	52.2	18.5	2	9.3	69.8	57.6	7.7	90	68.5	90	53.4	19.1	2	10.7	69.6	60.9	8.6	113.4	69.1	99.8	52.8	19	5	9.9	70.4	63.8	7.8	118.4	68.1	92.9	49.7	19.6	5
P264	15VDH-FHB-MAS23-18LE45F	11.2	68	55.9	9	111.6	70	96.7	53.6	18.4	4	10.4	69.9	54.8	8.3	96	72	96	57.6	18.5	4	11.4	68.2	57.2	9	107.6	68	96.7	55.5	18.4	3	10.9	67.3	64.5	8.3	124.9	67.3	95.3	50	18.8	4
P266	15VDH-FHB-MAS27-07-18ADH33F	13	66	54.7	9.9	121.3	73.9	108.3	56.6	17.4	3	10.3	67.6	56.1	8	103.9	76.4	103.9	58	18.8	3	10.5	66.9	59.2	8.3	119	76.6	111.7	57.3	18.7	3	10.8	68	63.7	8.2	124	72.5	111	54.3	18.7	3
P265	15VDH-FHB-MAS30-18ESc43F	11.6	68	59.2	9.1	111.3	69.4	98.6	53.3	18.5	3	10.1	68.3	60.5	7.2	106.5	78.3	106.5	54.3	19.6	3	10.9	66.8	58.3	8.7	111.1	68.3	101.3	54.3	18.7	4	10.2	67.8	65.1	7.7	121	69.2	101.9	52.8	19.1	4
P254	AGS 3015 (16E55)	12.4	67.4	52	10.4	116.8	70.2	99.5	55.5	18	3	9.7	67.8	56.2	7.4	95.6	71.6	95.6	52.4	19.4	5	11.4	67.7	57.8	9.1	110.8	68.8	96.4	53.5	19	4	10.1	67.2	61.3	7.9	115.1	71.1	94.9	51	19.4	5
P250	AGS 3030 (14E45)	12.4	64.4	57.6	10.3	135.5	74.4	107.1	55.5	17.6	1	10.1	67.1	58.1	8.2	99.4	75.2	99.4	55.9	18.2	3	11.6	67.2	60.3	9.6	130.3	70.8	103.6	54.3	18.4	2	10.3	66.7	66	8.1	144.9	75.4	110.1	53.8	18.8	5
P251	AGS 3040 (14E53)	11.6	69.1	55.6	10.4	135.3	69.4	101.2	55.6	17.6	3	9.7	70	58.5	7.8	94.8	69.6	94.8	54.2	18.7	3	11.5	70.7	58.1	9.6	136	67	100.1	51.9	18.7	3	10	71	66.5	8.1	135.1	67.4	97.2	51.4	19.6	5
P101	AGS_2000_JJ	11.9	70.9	56.2	9.8	101.5	66.6	92.9	52	18.9	4	10	68.8	58.7	8.2	98.7	77.3	98.7	55	19.1	5	10.6	70.8	61.3	9	106.7	67.2	98.8	52.3	18.6	3	10.4	71.4	64.1	8.6	115.1	68	99.4	51	19.4	4
P68	AGS_2020	13.8	70.6	50.3	11.4	116.7	65.4	92.4	52	18.6	3	10.2	72.6	55.3	7.9	84.9	67.6	84.9	52.7	19.6	5	11.8	71.1	55.7	9.3	109.1	63.8	90.1	51.4			12.4	70.4	59.7	9.4	114	65.8	89.2	48.7	19.2	5
P193	AGS_2026	12.9	67.2	56	10.6	142.6	68.9	107.9	55.2	17.9	1	9.8	68.6	59	7.7	99.5	72.5	99.5	53.7	19.2	3	10.2	68.8	57.8	8.4	115.4	65.1	95.8	52.2	18.7	2	9.7	69.3	63.1	7.7	120	66.7	93.1	49.9	19.7	4
P96	AGS_2060	14.2	67.6	52	11.1	133.3	66.4	105.5	54.8	18.4	2	9.9	71	56.6	8	105	71.1	105	52	19.3	5	11.3	68.5	57.1	9	135.4	67.5	112.9	53.8			11.6	69.7	62.9	8.4	129.6	64.9	105.3	49.7	18.5	4
P66	AGS_2485	13.2	69.1	52.6	11.3	115.9	66.2	102.1	55.3	18	1	10.5	69.7	54.8	8.3	102.8	72.2	102.8	57.1	18.7	4	10.6	68.9	60.8	8.4	110.1	69.6	105.8	54.7	17.8	4	10.2	69.4	60.1	8.3	114	63.6	104.5	50	18.8	4
P69	AGS_CL7	12.9	71.7	57.3	11	113.7	69.9	98.9	52.8	18	2	9.9	71.6	55.5	8.3	91	77.4	91	54.8	19.4	3	12.2	71.4	61.9	9.9	105.2	67.8	98.5	53.4	18.9	4	10.6	72.2	64.5	8.8	114.5	67.5	97.3	50.1	19.2	4
P269	AGS2024	13	69	55	11	113	64	95	54	18	4	9.2	69.2	60.3	7.5	94.3	70.1	94.3	53.7	19.4	4	11	69	60	9.1	104.1	64.8	97.6	53.2	19	3	9.5	68.9	64.5	7.8	104.9	64.2	95.7	50.1	19.5	4
P205	AGS2038	11.5	70.8	55.3	10	111.4	65.7	91.9	52.5	19.1	6	9.9	71.3	55.3	8.1	90.4	72.1	90.4	54	19.9	3	10.7	70.2	57.4	9.1	105.2	66.1	96.9	53.9	19.7	4	9.7	70.3	64.4	7.6	119.2	68.9	99.5	53.6	19.6	5
P209	AGS2060	11.7	66.9	58.3	9.7	121.8	67.2	97	52.2	18.4	4	9.5	67.4	60.4	7.6	97.9	72.1	97.9	54.6	18.3	4	10.8	67	62.1	8.8	113.4	67.7	97.7	52.6	19.2	5	10.8	65.1	63.8	8.1	109	66.6	100.1	50.4	19.5	4
P270	AGS3030	12	65	59	10	138	75	106	55	18	2	10.2	66.8	57.8	8.3	99.6	76.6	99.6	57.4	18.6	4	11.5	66.7	62.1	9.7	133.9	72.1	107.3	54	17.8	2	11.5	66.3	65.4	9.1	158.4	74.1	117	49.7	18	3
P164	AR00343-5-1	14	67.7	58.4	11.4	155.9	69.8	103.2	53.6	17.9	1	9.7	68.8	59.3	7.8	92.3	68.3	92.3	53.4	19.6	3	10.4	69.6	62	8.6	123.5	66.3	96.6	50.6	19	3	10.3	69.8	65	8.2	131.4	65	93.5	49.4	19.4	6
P165	AR01040-4-1	12.9	68.8	45.6	10.5	122.2	67.4	95.6	54.6	18.4	4	9.8	69.8	53.9	7.5	90.7	65.8	90.7	52.7	19.6	4	11.4	67.9	51	8.8	110	63.7	95.3	53.1	18.3	2	10	69.4	59.6	7.4	114.2	64.9	89.9	50.1	19.6	6
P144	AR01156-2-1	12.6	68.5	55.8	10.4	137	68	103.3	53.4	18.6	4	9.3	67.7	59.8	7.4	98.8	71.8	98.8	54.7	19.3	4	10.5	68.4	59.6	8.4	117.3	66.3	98	52.1	18.7	3	9.2	69.5	63.2	7.2	123.5	66.5	96.1	50.9	18.9	5
P145	AR01163-3-1	12.3	66.5	50	10.4	130.9	69.2	104.7	55	18	3	9.6	68.7	56.3	7.2	98.7	69.8	98.7	53.8	18.7	4	10.9	68.1	54.4	9.1	125.5	67.6	102.9	52.6	18.3	2	9.5	69.4	61.4	7.6	128.7	67.7	96.9	51.4	19.5	5
P210	AR04016-4	13.6	69	57.2	11.4	116.4	69.6	100.3	56	18.1	3	9.9	69.4	57.4	8.5	94.6	78.9	94.6	56.8	18.9	3	11.7	68.9	63.3	10.1	117.7	75	104.9	56.1	18.4	3	12.2	69.4	64	10	123.4	69.8	104.9	53.1	18.5	2
P211	AR04119-3	11.7	67.7	57.1	9.8	135.1	71.5	106.1	52.1	18.7	3	8.8	69.8	59.4	7.2	94.1	75.9	94.1	56.7	19.2	4	10.5	68.9	61.5	8.8	147	73.8	110.8	53.3	18.9	3	10.3	70.1	63.9	8.4	145.7	66.2	105.6	49.8	19.1	2
P77	AR06017-6-2	13.1	65.9	55.6	11.1	147.7	72	114.5	57.3	17.4	1	9.8	66.9	55.3	8.2	107.4	77	107.4	58.8	18.7	3	11.5	66.4	59.3	9.7	142.5	69.4	115.3	54.5	17.7	2	10.2	67.5	61.9	8.1	140	69.6	110.1	54.3	18.6	3
P112	AR06024-7-2	14.4	67.8	57.9	12.1	123.1	68.8	106.7	53	17.5	2	10.3	68.7	60.1	8.3	96	71.5	96	52.4	19.4	5	12.6	66.8	58	10.4	109.3	64.1	99.2	51.1	18.4	2	10.8	67.1	62.8	8.5	101.5	65	89.8	54.2	19.6	5
P197	AR06050-7-2	12.7	64.4	55.4	10.7	125.5	68.2	102.3	54.6	18.3	3	10	65.6	60.5	7.7	102.9	76.9	102.9	53.8	18.9	4	10.5	66.3	61.3	8.4	117.2	68.5	99.9	53.5	19.3	4	10.6	66.6	64.5	8.9	127.7	67.9	100.9	52.3	19.5	3
P87	AR07047-13-2	11.2	67.5	56	9.3	124.1	68.1	95.4	53.3	18.2	3	10	67.8	55.8	8.3	95.1	70.2	95.1	54.6	18.2	3	11.5	68.3	56.9	9.3	124.9	65.7	95.4	53.7	18.5	4	11.2	67.8	61.3	9	132.1	67.3	100.1	52.7	18.4	4
P126	AR07076-20-1	13.1	64.1	57	11.2	164.9	76.2	128.4	58.6	17.3	2	9.8	67.2	56.4	7.7	107.5	75.7	107.5	57	18	3	11.3	66.2	60.3	9.6	162.5	74.2	127.7	58.7			10.5	67.7	63.8	8.3	141.1	70	108.6	52.6	18.5	5
P122	AR07090-1-4	12.3	71.6	54.6	10.4	107.7	64.9	92.4	52.3	18.9	4	10.6	70.5	56.7	8.6	96.3	70.1	96.3	54.5	19	3	12	71.7	57.3	10	108.3	65.3	94.7	50.7	18.8	3	10.8	70.8	61.3	8.3	102.6	67.3	87.2	48.2	19.4	4
P54	AR07114-3-4	12.1	68	56.8	9.8	97.7	70.6	98.7	55	18.7	3	10.2	69.4	56.6	8.2	100.4	72.9	100.4	54.9	18.5	3	12.3	68.7	58.5	9.8	103.7	68.6	100.8	54.4			11.2	69.2	62.4	9.2	109	69.2	112.1	52.3	18.8	4
P123	AR07117-12-1	12.6	70.6	54.6	10.6	139	65.3	100.1	53.3	18	3	10.1	71.4	55.6	8.6	96.5	71.6	96.5	53.3	19.2	3	12.3	70.3	58.2	10.1	125.2	64.8	105.6	52.4	17.8	3	11.3	70.4	61.4	9.4	135.3	64.7	99	49.9	18.6	3
P32	AR07119-1-4	12.8	68	55.5	10.7	116.3	69	104.1	53.6	17.7	2	9.1	70.6	62.5	7.2	101.8	73.8	101.8	53.8	18.9	4	11.2	68.9	58	9.1	120.2	67.2	102.7	53.3			10.5	70.6	64.1	8.5	120.4	66.7	104.3	50.5	18.8	4
P124	AR07124-1-4	13.6	66.4	60.8	10.8	149.1	71.9	103.5	52.5	17.9	2	9.7	69.4	60.7	7.6	93.2	75.7	93.2	54.9	19.2	3	10.6	68	62.4	8.6	115.1	68.7	97.4	52.6	18.6	2	10.7	67.5	62.4	8.5	111.1	71.2	92.6	50.3	19.6	4
P146	AR910	14.5	67.9	55.1	12.1	142.9	68.6	108.4	54.1	17.9	1	10	69.9	56.8	8	91.9	72.8	91.9	53.7	19.4	5	10.2	71.2	61.3	8.5	109.9	65.8	98.9	48.7	18.2	2	10.1	71	65.9	7.8	111.7	66.8	98.9	49.1	19.6	5
P212	AR99015-3-3	11.9	69.5	57.3	9.8	123.6	72	102.8	55.1	17.8	3	10.2	69.4	56.4	8.4	96.8	72.6	96.8	53.5	19.2	2	9.7	70.2	62.5	8.1	113.8	72.1	97.5	55.8	19.5	5	10.1	69.9	65	8	127	67.9	99.8	51.3	19.6	4
P78	ARGA061147-23-6-2	15.3	65.6	52	12.5	155.3	70.6	108.9	56.6	17	2	10.2	67.9	59.3	8.5	108.9	76.1	108.9	55.9	18.8	3	11.8	66.7	57.3	9.7	140.2	70.6	108.2	55.2	17.8	2	10.8	68.3	62.2	8.6	143.3	70.7	109.5	53.2	18.4	3
P153	ARLA05104F-18-1	12.6	69.2	54.8	10.7	128.5	64	94.7	50.8	18.7	4	9.8	69	58.9	7.8	92.2	69.2	92.2	50.7	19.6	3	11.1	68.9	57	9.3	114.4	63.9	93	50.4	18.6	3	11.4	68.8	61.9	8.9	129.1	63.2	91.4	48.5	19.5	5
P8	ARLA07058C-4-4	13.4	68.5	56.8	11.8	115.2	69.2	96.9	55.5	18.7	4	9.4	70.3	59	8.1	92.8	74.8	92.8	55.1	19.4	5	12.1	69.5	59.9	9.7	108.2	66.3	95.6	53	19.1	4	12	69	63.6	9.6	109.9	66.3	103	49.1	18.8	5
P53	ARLA07080C-3-4	11.9	67.6	59.1	10	129.7	72	107.3	53.1	18.7	4	9.6	69.4	61.9	7.5	109.2	74	109.2	52.6	18.5	3	10.6	69.7	62	8.9	135.2	72.3	108.9	53.2	19.1	3	10.4	69.5	65.6	8.3	137.7	67.9	101.2	51	18.8	3
P82	ARLA07084C-10-1	11	68.1	61.2	8.7	108.2	73.3	99	55.1	18.5	4	9.8	68.9	59.8	7.9	94	77.3	94	56.1	19.7	3	10.4	68.5	64	8	102.4	72.4	99.5	55.4	18.1	3	10.3	68.2	68.1	7.8	110.8	73.2	105.1	55.1	18.7	4
P194	ARS05-0241	12.8	70.6	40.4	11.7	139.1	84.9	113.3	65	16	1	10.2	69.7	42	9	111.1	85.4	111.1	65.5	17	1	11.4	71.2	43	9.9	126.2	78.3	99.9	60.2	17.3	2	10.1	68.7	48.4	8.6	134.7	75.7	106.3	61.9	17.3	2
P27	ARS05-0401	13.1	67	51	11	121.5	74.2	106.9	57.2	17.6	3	10.8	66.7	50.2	9	109	78	109	59.8	18	3	12.4	68	57.7	10.1	127.7	70.8	107.3	55.1			11.6	67	56.5	9.4	125.7	70.5	107.6	52.2	18.2	4
P110	ARS07-0404	12.5	67.6	54.3	10.4	130.3	68.7	100.7	53.7	17.9	2	10	66.8	57.8	8.4	103	76.5	103	56.8	17.6	3	10.9	67.9	59.2	9.1	126.6	69.6	105.5	55	17.9	2	10.7	68.2	62.3	8.2	138.9	70.2	104.8	54.6	18.1	4
P141	ARS07-0912	15.7	66.3	48	12.5	150.8	67.9	112.3	55.5	17.7	2	10.3	67.8	52.5	8.5	100.5	70.7	100.5	54.5	18.2	2	15.3	65.2	46.1	12.4	141	68	106.6	57.3	17.1	2	11.8	68	63.1	8.9	153.7	66.6	105.2	50.6	19	5
P74	ARS07-1208	13.2	66.2	58.8	11.3	135.5	72.6	108.8	54.6	17.6	1	10.4	66.5	59.2	8.9	103.9	72.1	103.9	56.2	17.8	3	11.7	65.3	58.6	9.6	112	69.8	101.2	56.3			10.2	66.6	64.5	8.3	125.6	70.8	96	53.5	18.8	4
P142	ARS09-776	13.2	70.9	46.8	12.2	131.8	77.2	107.6	60.4	16.6	2	9.9	71	47	9	100.1	81.7	100.1	61.9	17.3	2	11.5	66.8	41.7	10.3	115.9	72.8		59.4			10	70.6	58.8	8.1	115	73.1	97.2	55	19.1	5
P183	Baldwin	12.6	70.7	56.6	10.4	108.9	69.1	97.5	53.9	18.3	3	9.4	71.8	58.9	7.7	91.5	73.3	91.5	54.9	19.5	4	9.9	70.5	63.5	8.2	103.7	69.4	97.3	53.9	18.8	2	11.2	71.1	67.3	8.9	125.4	71.4	101.3	52.4	18.9	4
P3	Clemson_201	11.6	65.8	58.2	9.4	131.9	73.3	109.1	54.5	17.9	4	9.8	65.2	59.7	8	112.6	79.7	112.6	58.2	18.6	4	10.6	71.9	62	8.7	114.7	67	103	53.5	18.9	6	10	70.8	65.9	8.1	118.8	67.9	108.8	49.8	19	4
P92	Coker_65-20	14.3	65.4	54.3	12.1	120.1	65.6	104.1	53.2	17.5	2	10.2	70.1	54.8	9	94.5	69.8	94.5	55	18.6	3	11.9	70.5	58.7	9.6	104.7	62.9	93.5	51.3			10.5	71.2	66.1	8.2	109.2	64.9	97.6	49.1	18.9	4
P179	Coker_762	12.9	67.2	59.1	10.3	126.6	70	104.7	53	18	2	9.6	68.8	59.8	7.8	102.5	75.9	102.5	54.2	19.2	4	11.6	67.2	62.1	9	100.1	66.6	99.3	51.9			10.1	69	67.6	7.7	109.5	72.1	97.3	49.2	19.8	4
P1	Coker_797_JJ	13.5	66.5	53.4	11.1	135.6	69.7	108.3	55.7	17.4	1	10.7	67.7	55.3	8.8	107.4	77.6	107.4	56.4	18.4	3	12	68.4	56.2	9.6	132.9	68.3	107.9	54.3			11.9	67.7	58.3	9.9	104	66.7	110.7	51.6	18.4	2
P167	Coker_9553	14.3	66.5	54.6	11.9	140.4	71.5	107.2	55.5	17.7	1	10.6	68.4	55.7	8.7	100.5	75	100.5	57.2	18.6	4	11.4	67.8	59.3	9.2	118.2	69	102	53.3	18.1	3	10.9	68.4	64.9	8.8	120.9	68.6	100.1	51.5	18.9	4
P102	Coker_9663_Syn	11.7	68.6	53	9.7	116	66.8	96	53.1	18.2	4	9.2	68.5	55.1	7.1	98.5	73.2	98.5	55.5	19.4	6	11.9	67.8	52.2	9.3	114.3	65	97	54.4			9.6	69.3	61.9	7.1	112.1	66.4	98.6	52.4	18.6	4
P132	Coker_9766	13.2	67	50.4	11.1	133.3	63.9	98.9	54.7	18.2	3	9.4	68.4	52.1	7.8	96.9	68.7	96.9	54.9	18.1	3	10.9	69.6	56.1	8.6	113.5	63.9	93.6	53.1	18.5	4	9.8	68.9	61.4	7.3	114.4	66	93.6	52.5	18.6	4
P57	Coker_9803_CG	13.5	68.7	50.2	11.3	126	67.5	102.9	57.1	17.8	3	10.6	68.7	50.7	8.7	101.5	76	101.5	60.4	18.4	6	11.5	68.8	51.9	9.8	115.4	69.4	102.4	58.5	18.8	3	11.2	68.7	55.8	9.1	119.3	66.3	98.2	53.2	18.8	4
P138	Coker_9835_PM	12.9	66.1	60.4	10.6	118.6	75.3	111.4	55.8	17.7	2	9.9	68.3	60.2	7.7	98.2	74.3	98.2	56.1	18.3	4	10.3	68	63.2	7.7	89.2	69.1	95.5	53.1			10.2	69.8	70	7.6	95.5	71.9	102.5	52.1	19.2	4
P139	Delta_King_GR9108	11.4	68.7	57.2	9.4	119.4	67.8	99.8	53	18.8	4	9.2	70.9	59.8	7.2	93.9	69.7	93.9	51.1	19.6	3	11.7	70.4	60.3	9.4	113.7	65.7	98.1	50.5	18.5	2	10	71.4	66.3	7.7	113.9	67.3	100.2	49.2	19.7	5
P253	Dyna-Gro Blanton (16E39)	12.8	65.1	53.1	10.5	125.2	65.4	100.8	52.9	18.1	2	9.1	70.4	60.5	7.4	96	71.7	96	54.2	19.9	4	10.5	69.3	62.9	8.7	110.9	71	100	52.7	18.8	3	10.2	70.4	65.9	8.1	118.6	70.5	98	50.5	19.2	5
P255	Dyna-Gro Rutledge (16LE18)	13.2	70.2	52.9	11.1	138	68.1	98	53.6	18.7	3	10.1	71.4	54.3	8.5	93.6	71.7	93.6	53.7	19.8	3	11.6	69.8	58.2	9.5	130.4	66	95.1	52.5	18.8	3	10.9	70.3	63.1	8.6	138.5	66.1	95.5	49.4	19.7	5
P93	Ernie_CS	14.7	65.7	53.6	12	148.6	68.2	108.6	54.2	17.4	1	10.7	66.4	55.1	8.6	102.4	71.8	102.4	55.9	18.9	4	12	66.3	59.4	9.8	139.4	71.1	108.4	53			11	69.7	61.6	9	146.5	65.8	102.2	48.6	19.1	3
P23	FG95195	12.2	69.5	59.9	9.8	117.6	72.4	104.8	52.8	18.7	4	9.3	71.3	63.4	6.9	101.7	71.7	101.7	54.4	19.1	3	10.2	70.4	64.6	8.2	107.1	70.6	101.4	53.8	19.4	3	10.8	70.7	65.2	8.4	115.4	72.9	100	49.5	19	4
P182	FL_302_JJ	11.2	68.8	56.5	9.7	117.3	66.8	99.9	53	18.3	6	9.8	70.2	59.5	7.9	100.4	70.4	100.4	52.3	19	2	10.7	64.7	60.6	8.9	128.6	71.6	107.2	52.9	18.1	1	11.6	66.6	62	9	128.8	71	112	53.1
P213	FL01108C-K2	13.3	66.9	56.3	11.1	143.3	72.8	109.2	53.8	17.6	2	10.5	69	55.3	8.6	97.1	74.6	97.1	56.4	19.1	2	11.7	68.9	55.2	9.8	131.6	66.8	99.4	53.1	18.9	4	11.8	69.4	63.2	9.6	146.2	68.8	103.6	51	19.1	2
P214	FL02006C-K1	13.8	65.6	54.3	11.1	124.1	72.1	106.8	55.2	17.7	1	9.9	69.6	60.4	8.1	103.4	75.3	103.4	54.6	18.9	4	11.6	67.6	58.9	9.6	122.5	71.5	104.3	52.6	18.7	3	10.8	69.7	65.1	8.6	120	70.3	101.4	51.4	19.3	4
P215	FL02036C-K6	13.1	69.8	49.8	10.5	129.9	64.3	92.4	52.6	18	2	9.5	70.7	58.6	7.3	91.5	68	91.5	53.6	19.6	3	10.3	69.7	59.4	8.2	113.2	62.9	95.3	51.9			10.8	71.3	62.7	8.2	130	64.7	94.2	48.8	19.7	3
P34	FL14P359-LA09161C-7	12.5	65.7	52.8	10.2	129.3	72	100.7	56.1	18.2	3	9.5	67.1	56.7	7.6	98.2	76.8	98.2	57.2	18.9	5	10.8	68.6	57.6	8.4	107.5	67.7	94.5	53.9	19.1	5	9.5	68.2	58.9	7.8	117	70	97.7	51.8	19.2	5
P127	FL14P364-LA09198C-32	13.3	67.2	60.7	10.7	136.5	70.1	101.6	52.1	18.4	2	9.6	69.4	62	7.3	93.5	74.1	93.5	52.9	19.5	4	9.8	69.3	66.6	7.8	105.2	66.3	95.1	53.1	19	4	10.5	69	66.7	8.2	134	67.4	97.8	50.9	19.7	5
P88	FL14P365-LA09205C-8	11.9	67.7	58.2	10	116.7	69.8	103.6	53.9	18.5	4	10.6	68.9	58.8	8.6	108.3	74.8	108.3	53.5	18.5	5	13.2	67.7	54.8	10	116.8	66.4	102.3	54.7			10.9	69.4	63.1	8.7	116.4	67	102.3	51.1	18.8	4
P159	FL14P368-LA09128UC-41	12.5	69.2	55	10.6	125.5	69	103.1	54.1	17.6	3	9.2	69.7	60.8	7.5	97.9	75.1	97.9	55.2	19.3	5	10.9	69.9	60.1	8.9	130.2	69.7	105.1	52.6	18.5	2	10.8	69.3	65.3	8.8	145.3	69.9	107.3	52.4	18.9	4
P35	FL14P370-LW08145D-20	11.1	68.4	60.5	9.1	114.1	70.1	97.2	53.1	18.5	3	9.3	69.3	63.5	7.4	96.3	73.5	96.3	55.5	18.5	4	10.4	68.6	65.1	8.4	109	68.9	99.5	53.3	19	3	11.5	69.2	67.1	8.7	122.8	69.9	105.2	50.2	19.3	3
P22	FL14P375-LW08089D-P2	12.9	68.9	58.7	10.9	108	69.6	98.3	53.9	18.1	3	9.5	69.9	63.5	7.8	99.7	74.3	99.7	55.2	18.4	4	11.2	67.4	56.6	9.3	112.9	70.7	103.9	55.1			10.8	69.7	65	9.1	114.4	68.8	99.2	51.7	18.6	5
P216	GA-00034-7A17	14	65.8	57.7	11.4	130.8	71.2	106.6	54.7	17.6	1	10.4	67	59	8.5	105	75	105	55.6	18.1	4	12.7	67.6	60	10.3	128.9	67.8	105	54.8	18.4	2	10.7	69.2	65.4	8.4	121.5	67	100.7	50.5	19.2	4
P70	GA00067-8E35	13.2	66.8	56.7	11.2	133.4	65.4	98.7	51.7	18	2	9.6	68.5	61.2	7.6	97.1	71	97.1	51.9	19.4	3	11.5	67.2	58.6	9.2	124.7	65.8	98.2	51.9			10.4	68	64	8.3	127.4	64.2	97.9	48.2	19.2	4
P104	GA001138-8E36	13	67.2	54.2	11	111.3	67.2	108.3	54	18	3	10.1	67.6	55.5	8.6	95.9	71.8	95.9	57.5	18.4	2	12.2	67	56.9	9.8	106.4	67.1	109.2	57.8	18.1	2	10.4	68.5	63.5	8	103.2	66.3	108.6	51.8	18.8	4
P217	GA001138-8E37	14.1	67.2	52.7	11.2	112.3	67.8	106.8	54.9	18.5	3	10.2	68.5	54.4	8.6	103.6	73	103.6	58.1	19.1	3	10.5	67.9	58.4	8.6	98.6	66.5	105.4	54.5	18.9	3	10.2	68.8	61.5	8.2	100.4	65.9	103.7	51.9	19.1	3
P105	GA001142-9E23	14.5	69.6	47.5	12.3	155.2	66.3	98.7	55.2	17.9	2	10.5	70.8	53.3	8.8	100.4	68.2	100.4	54.7	17.9	3	12.1	66.6	56.5	10.1	124.6	65.6	101	53.2			10.9	69.3	63.4	8.5	122	67.2	97.3	51.1	18.8	4
P218	GA001142-9E24	13	68.1	56.3	10.6	123.3	71.6	102.2	54.9	17.7	2	9.6	70.8	60.4	7.9	99.8	76.1	99.8	56.2	19	4	10.8	69.4	58.5	9.2	105.9	69	100.4	53.9	19.1	3	9.9	70.4	65.5	7.8	118	70.4	100.5	53.5	19.7	4
P107	GA001169-7E15	11.9	69.6	55.9	10	123.9	68.4	95.6	53.9	18.1	6	10.1	69.6	52.8	8.6	93.6	73.3	93.6	55.3	18.6	4	11.7	67.8	54.3	9.6	118.7	66	97.6	55.4			11	70.5	60.3	8.9	130.5	67.2	96.4	52.4	18.9	5
P108	GA01063-1-3-6-2-G2	13.8	66.8	56.4	11.7	137.4	68.7	108.4	54.3	17.6	2	10.3	68.6	60.5	8.3	108.2	71.8	108.2	53.8	18.7	2	11.2	68.1	58.4	9.2	121.9	64.6	102.9	52.2	18	3	11.1	68.9	62.7	8.7	135.5	64.9	106.8	50.7	18.6	4
P219	GA011493-8E18	11.5	70.2	55.4	10.2	115.9	68	96.7	54.2	18.3	4	9.3	70.5	58.8	7.7	90.4	69.8	90.4	54.5	20	3	10.9	69.1	56.4	9.1	103.9	65.8	94.7	53.8	19.8	5	9.8	71.1	65.1	7.7	115.1	66.4	95.2	52.3	19.7	4
P26	GA021245-9E16	14	68	54	12	130	67	104	53	18	4	10.4	68.8	55.9	8.3	97.6	72.4	97.6	55.3	18.8	4	12.8	67.6	57.9	10.6	128.2	67.3	105.4	53	18.5	3	11.9	68.7	62.4	9.3	127.5	66.3	104.4	50.8	19.2	2.5
P221	GA021338-9E4	14.6	66.9	57.6	11.2	110.9	67.7	104.3	53.1	18.6	2	9.3	69.1	59.4	7.3	96.1	73.1	96.1	53.7	18.3	2	12.3	66.8	58.9	9.8	119	68.4	105.9	52.4			10.4	69.3	64.6	8.2	109.5	66.7	100	50.1	19.9	4
P222	GA021338-9EE11	13.8	70.6	51.1	11.2	107.6	67.2	101.5	55.6	18.2	1	9.9	69.2	53.4	8.2	97.6	70.6	97.6	56.1	19.5	3	11.1	68.9	55.9	9	97.2	68.5	102.4	55.9	18.9	4	10.5	70.2	61.5	8.3	105.9	69.7	102	53.7	19.6	4
P223	GA02328-8A21	12.2	67.2	60.2	10	137.9	74	107.6	55.2	17.7	4	10.3	69.1	62.1	8.3	108.9	74.4	108.9	57.2	18.7	4	12.3	67.6	62	10.1	141.3	70.5	114.6	55.8	18.4	3	11.1	69	64.9	9.1	137.6	68.9	107.2	53.5	18.7	3
P224	GA03060-9E29	12.4	69.7	52.9	10.2	103	69.5	98.2	57.3	18	3	9.8	70	57	7.6	97.2	73.1	97.2	55.1	18.8	5	11.9	68.3	56.1	9.5	104.2	67.9	103.1	53.3	18.9	4	9.9	69.8	62	8	106.5	68.2	98.5	52.3	19.9	5
P225	GA03564-9EE42	13.4	69.6	50.6	11.7	126.3	67.6	101.7	56	17.9	1	11	69	52.8	8.8	101.2	71	101.2	55.3	17.8	3	11.6	68.8	50.7	10.3	119.3	68.8	100.7	54.7	18.3	3	10.7	68.8	56.5	9	122.1	72	96.8	52.6	19.1	4
P226	GA04434-12LE28	13.5	70.3	54.2	11.6	114.5	69.5	98	55	18.2	4	9.9	72.2	54.8	8.6	91.4	71.7	91.4	54.7	19	5	11.6	68.9	57.3	9.8	118.9	67	99.7	53.9	18.6	4	10.9	70.3	60	8.5	113.3	70.5	92.9	49.2	19.7	4
P149	GA051207-14E53(13ESc11)	11.3	69.2	56.7	10.2	134.3	69.6	102	54	18.5	3	9.5	70.7	58	7.9	93.2	70.9	93.2	54.1	19.3	4	11.8	70.2	59.3	9.6	130.7	65.9	99.2	52.7	18.3	3	10.5	70.8	65.4	8.6	141.5	67.2	96.7	50.8	19.2	5
P176	GA051336-B-B-1	14.7	62.3	55	11.3	125.3	72.1	110	54.6	17.7	2	9.8	64.4	57.4	8.1	96.6	71.6	96.6	55.3	19.1	3	10.9	63.4	59.5	9.1	111.2	71.2	104.6	53.9	18.4	2	9.5	64.5	61	7.4	97.4	75.2	96.6	54.3	19	5
P157	GA05450-15LE41	12	67.5	55.6	10.3	127.1	72.4	107.2	54	18	1	9.3	69.7	60.9	7.6	103.1	74.5	103.1	54.7	18.2	2	10.6	68.7	59.3	8.9	121.2	69.7	101.3	52	18.5	3	11.3	68.3	65.1	9.1	150	70.7	108.4	51.5	18.7	3
P51	GA061082-13E24	12.8	68.4	55.2	10.5	140	68	101.9	53.8	18.1	2	9.8	70.3	58.4	7.8	102	78.4	102	56.2	18.7	3	11.6	69.8	59.2	9.4	138.8	66.7	102.6	54.6	18.8	4	10.5	69.7	63.3	8.4	149.2	67.4	103.3	52	19	3
P120	GA061157-15LE39	13.4	67.2	54.8	10.8	133.7	72	101.5	56.2	17.9	1	10	70.7	53.3	8.2	91.1	71.1	91.1	52.9	19.4	5	11	70.8	55.2	9.3	111.3	66.2	95.3	53.7	18.5	3	10.6	70.6	60.1	8.3	121	67.3	92.1	51.8	19.5	5
P119	GA061471-15LE38	11.2	70.7	55.7	12.2	117.3	66.8	90.9	51	18.8	5	10.2	72.2	53.6	8.3	88.5	69	88.5	54.4	18.7	4	10.8	70.6	57.8	9	111.4	66.5	92.8	51.6	18.8	4	10.5	71.3	62.6	7.9	112.7	66.5	89.8	50	18.7	4
P156	GA06283-15LE25	12.1	64.8	55.6	9.9	129.1	80.3	112.9	61.8	16.3	1	9.3	66.1	55.2	7.5	108.6	81.1	108.6	61.6	17.3	1	10.7	67	60.7	8.3	116.7	77.4	108.4	58.6	17.3	2	10.5	67.8	66.6	8.2	147.6	77.3	112.8	56.8	17.5	3
P186	GA07026-14LE4	13.7	66.3	54.5	11.4	131	64.9	103.8	51.9	17.7	2	9.7	68.8	59	8	101.1	73.6	101.1	54.3	19.2	4	10.1	67.8	59.4	8.6	123.1	67.6	102.4	52.9	18.4	2	10.6	68.2	61.2	9.2	141.9	67	103.4	51.4	18.8	3
P187	GA071227-15LE7	13.5	67.2	50.6	11.2	136	69.5	101.2	57.3	17.6	3	9.9	70.4	54.3	8	97.5	72.6	97.5	56	19.2	5	10.3	68.5	57.8	8.4	117	69.4	96.2	55	18.3	4	11.4	69.2	62.6	9.2	152.3	69.9	103.4	51.7	18.4	4
P115	GA071598-15LE12	11.8	71.5	59.2	9.9	124.6	67.6	97.4	52.2	19.1	5	9.1	72.5	61.5	7.7	91.9	74.7	91.9	52.1	19.8	5	11.5	70.7	61.5	9.5	117.4	66.8	96.4	50.9	18.6	3	10.5	72.1	65.8	8.3	126.2	67.8	93.5	49.5	19.1	4
P72	GA071628-G3-G1-G4-G1	12.4	68.3	55.2	11	121	69.8	99.6	52.7	18.1	4	9.8	69.9	54.7	8.5	95.7	72.8	95.7	55	18.3	2	12.1	68	56	9.8	114.8	67.8	99.1	52.9			10.4	70.8	63.1	8.3	113.2	66.9	93.5	50	19.6	4
P227	GA071630-12LE9	11.3	69.8	56	9.5	90.5	69.3	96.3	54.1	18.5	5	10.2	70.3	54.1	8.5	94.6	72.7	94.6	56.4	19.4	4	13.6	68	56.1	11	97.8	65.6	98	52.7	18.8	3	10.8	70	63.5	8.8	98.6	68.6	92	50.4	19.9	4
P9	GA07169-15E3	11.5	67.9	59	10.1	128.6	74.6	106.8	54.9	18.5	2	9.9	66.7	60.5	7.9	107.7	77.2	107.7	56.2	18	2	11.1	69.5	63.3	8.9	126.3	71	105.3	54.1	18.4	3	11	69.1	64	8.9	128.7	68.7	112	51.5	19	4
P73	GA071694-G5-G5-G1	12.6	69.2	49	10.7	119.7	72.8	103.6	57	17.5	1	9.6	70.6	50.6	8.3	95.8	76.9	95.8	58	18	3	11.2	69.4	55.7	9.2	107.2	69.3	99.4	56.1	18.2	4	10.2	69.7	59.1	8.2	120	69.9	97.5	53.2	19	5
P76	GA07192-14E9	13.8	66.6	56.7	11.3	136.7	70.3	103.9	55.4	17.9	3	10.4	68.6	56.2	8.4	97.4	71.4	97.4	57.8	19.3	3	13	67.4	60.6	10.1	134	68.8	107.5	53.4	18.2	2	10.6	69.4	64.9	8.3	128.4	66.3	98.5	49.9	19.3	4
P36	GA07323-15E2	12.1	68.8	51.8	9.9	120.5	66.8	93	53	18.3	3	9.7	70.6	51.7	8	91.4	70.7	91.4	55.6	19.3	3	12.1	69	55.2	10	119.6	65.4	95.7	53.6	18.5	4	10.4	69.5	58.5	8.7	125.5	68	96.1	50.6	19.6	6
P166	GA08028-15LE11	12.3	71.4	54.3	10.6	126.7	68.3	92.9	53.5	18.6	6	9.9	72.5	55.5	8.4	90.8	74.7	90.8	52.1	19.6	3	11.8	69.4	54.5	9.7	123.3	64.8	96.3	52.3	18.6	2	10.1	72.8	65.9	8.1	138.5	67.6	91.6	49.6	19.4	6
P116	GA081018-15LE13	12.6	69.4	60.1	10.3	139.5	70.9	102.5	52.6	18.7	2	10.2	70.6	60.3	8	93.8	71.6	93.8	53.5	19.1	2	12	69.5	63.5	9.8	128.7	68.2	101.6	52.8	18.4	2	10.1	71.2	69	8	134.2	68.9	94.9	51.6	19.6	5
P117	GA081018-15LE14	13.1	70.2	58.5	10.5	139.6	69.6	100.8	52.2	18.7	5	9.9	72.1	61.8	7.8	94.1	69.1	94.1	51.7	18.9	6	12	70.2	63.5	9.9	133.1	68	102.1	52.8	18.4	3	10.3	71.7	68.7	8.1	137.9	68.1	97.3	50.7	19.1	5
P10	GA081174-15E34	12.3	68.1	57.4	10.5	137.2	69.7	104.3	52.8	18.4	4	10.4	69.8	57.9	8.3	98.4	76	98.4	53.6	19	5	12	69.2	61.6	9.5	141.4	71.5	106.7	53.2	18.6	5	10.9	69.3	64.6	8.6	144.2	67.3	111.8	50.2	19.3	3
P118	GA081183-15LE31	11.6	68.7	54.3	10.4	144.4	71.4	97.8	56.8	18.2	3	9.8	70.1	57.4	7.9	93.9	72	93.9	55.2	18.8	2	11.5	69.2	60	9.8	133.4	68.1	99.6	54.3	18.1	3	10.4	69.1	63	8.2	133.9	70.6	96.4	51.7	19.2	5
P38	GA081222-15E39	13.6	69	52.1	10.8	127.5	67	97.7	54.1	18.2	3	9.9	70.3	52.1	8.2	94.3	69.6	94.3	56	18.5	4	12.4	70.2	57	10.2	127.8	66	100.8	52.6	19	3	11.2	70.5	59.3	9.2	129.4	67.2	95.2	49.1	19	5
P154	GA081293-15LE2	11.8	71.7	55.5	10.1	109.1	67.8	96.2	54.4	18.7	4	10.2	71.9	58.1	8.1	92.5	72.2	92.5	54.5	19.4	4	11.2	71.3	59.2	9	106.7	66.1	97.6	52.1	18.9	2	10.6	71.9	64	8.4	117.8	68	94.7	52.6	19.3	4
P106	GA081515-G1-G2	12.3	68.5	51.8	9.9	121.8	72.7	104.8	58	17.8	4	10.1	68.9	52.9	7.7	98.8	75.4	98.8	58.7	17.9	3	10.9	66.4	52.1	9.2	111.9	69.6	103.3	57.5			10.8	69.3	60.6	8.6	125.4	68.5	105.4	54.7	18.1	4
P121	GA08250-15LE46	13.4	69.1	56.7	10.8	121.7	70.4	95.6	53.7	18.6	4	10.7	69.7	56.4	8.6	97.7	70.7	97.7	57	19.3	3	11.2	71.2	61.8	9.2	116.3	66.2	96.6	51.2	18.9	3	12.5	69.5	65	9.9	130.7	67.5	100.4	49.4	19	5
P37	GA08510-15E9	12.9	70.3	52.6	10.7	126.4	65.5	95	52.4	18.1	4	9.7	71.7	57.2	7.4	93.3	74.2	93.3	54.5	19.2	5	11.8	69.9	55.2	9.6	116.4	67.7	96.6	55.2	18.5	4	10	70.5	59.2	8.5	117.8	66.1	97.8	49.2	19.6	5
P140	GA09283-G1-G1	12.1	69.9	55.7	10.6	105.7	65.8	96.4	50.7	18.4	3	9.9	71.1	55.9	8.1	91.5	69.5	91.5	53.3	19.2	2	10.8	67	56.7	8.6	102.1	68.9		53.6			9.9	71.1	64.6	7.9	110.4	66.8	93	51.1	19.4	5
P11	GA10041-15E59	13	68.7	56.4	11.2	132.6	70.1	110.7	53.7	17.7	2	9.7	68.5	56.4	7.8	94.6	74.1	94.6	53.5	18.9	3	12.2	69.2	56.2	10	123.9	65.3	97	53.3	18.9	4	10.9	69.6	61	8.6	120.6	64.8	96.5	47.9	19.2	4
P259	GA10127-18E26	12.3	68.4	58.6	10.1	133.4	72.2	108.1	54.9	18.1	2	9.5	69.3	60.2	7.3	100.1	73.5	100.1	54.9	19.4	5	9.9	69.7	64	7.9	122.5	71.9	106.2	53.3	18.6	3	10.2	70.1	66.2	7.9	137.8	69.4	109.1	51.6	19.2	4
P263	GA12505B14-18LE23F	11.1	68.1	53.1	9.5	111.4	69.4	99.4	54	18.1	2	11.1	67.8	52	8.8	98.2	68.9	98.2	54.9	17.6	4	11.3	66.8	56.7	9.2	121.9	70.3	105.9	55.3	18	3	11.5	67.5	62.1	9.3	133.9	68	102.2	52.2	18.9	4
P260	GA131246LDH-18E35	12.2	69.9	54.9	10.4	114.2	62.6	91.3	53.2	18.7	5	9	71.4	57.5	7.2	91.2	66	91.2	54.2	18.9	2	9.6	70.5	62.4	7.8	111.2	64	95.3	51.9	19.1	4	10.4	70.5	65	7.7	128.1	63.5	95.5	50.5	19.9	4
P261	GA14436LDH-18LE25	11.6	68.2	56	9.5	124.7	69.3	97.5	53.2	18	4	9.6	68.6	59.6	7.4	100.9	69.7	100.9	52.5	19	5	10.3	68.7	60.2	7.9	115	69.4	98.9	52.7	19.5	4	10	69.6	67.5	7.3	121	69.5	95.7	51.5	20.2	5
P262	GA15VDH-FHB-MAS23-18LE43F	12.6	66.9	57.1	9.9	122.8	69.8	98	52.2	18.5	4	10.2	68.9	53	8.1	96.3	69.3	96.3	54.8	18.3	5	11.2	68.5	58.9	8.8	111.6	68.2	96.7	53.7	18.7	4	10.5	69.2	66.9	7.8	125.8	68.2	93.3	49.3	19.8	4
P45	GA222-22-5											11.3	68.2	51.7	9.4	94.6	75.4	94.6	57	18.4	4											11.4	67.3	62.2	8.8	113.8	69.3	94.6	53	19	4
P49	GA971127	12.3	66.4	55.4	10	129.1	72.3	101.2	55	18.2	3	10.2	67.3	54.1	8	95.8	72	95.8	57.7	18.7	5	10.4	66.4	58.9	8.2	107.7	68.7	97.8	55.1	18.8	5	10.1	67.8	61.3	7.9	128.4	66.7	99.7	49.7	19.6	5
P175	GA991227-6A33	10.5	70	55.1	9.5	93.1	68.3	94.5	53.4	18.5	3	9.7	70.1	56.7	8.2	95.1	71.7	95.1	55.1	19.2	4	11	69.8	55.5	9.5	98.3	66.5	93.1	54.1	18.4	3	10.1	70.5	62.2	8.1	99	67.2	91.8	52.1	19.3	4
P71	GA991371-6E12	12.7	67.4	55.6	12.3	148.8	68.8	106.8	53.9	17.8	1	10.1	71.9	57.9	8.1	94.1	68.1	94.1	53.5	18.7	3	11.4	70.9	58.8	9.5	114	65.5	94.3	53.4	18.9	3	9.9	72.5	64.6	8	124.5	66.2	92.3	48.3	19.5	5
P2	Gore_JJ	13.8	67.1	56.8	11.2	126.9	70.1	102.3	53.2	18.4	2	10.2	66.5	60.1	8.3	113.2	73.8	113.2	55.3	18.5	3	12.6	66.8	61.2	10.4	160	72.7	117.7	54.8	18.2	2	11.2	66.6	65.2	8.9	148.8	68.4	119.4	50.7	18.4	3
P249	GW 2032 (14E19)	12.6	67.8	58.6	11.1	126.5	71.3	99.3	52.4	18.5	4	9.5	69.8	57.4	7.9	91.4	74.9	91.4	54.7	19.2	4	10.7	68.5	62.1	8.9	120.3	70.8	103.9	52.3	18.8	4	10.1	69.4	65.9	8	125.3	71.1	101.1	49.9	19.4	5
P268	GW2032	13	67	59	11	134	72	105	54	18	1	9.7	69.6	57.1	7.9	93.5	73.9	93.5	55.6	18.8	3	10.9	69.1	63	9	123.1	68.5	102.3	53.5	18.7	3	10.6	69	64.1	8.7	127.9	68.9	105.4	50.3	18.9	5
P267	Hilliard	12	67	57	10	133	72	107	55	18	4	8.9	67.5	62.8	7.1	103.6	74.2	103.6	53.6	18.8	4	11.3	67.6	62.4	9	126.3	70.5	106.6	54.3	18.1	4	9.7	69	68.8	7.5	130	71.6	107.9	54.7	19	4
P48	Hunter											11.1	68.2	53.5	9.2	98.2	70	98.2	54.6	19.2	4	13.8	68.7	53.1	11.3	148.3	65.7	103	54.9	18.4	3	10.7	70.4	57	9	151	62.3	96.7	49.3	19	4
P134	IL00-8641	10.4	70.9	59.7	8.6	126.8	67.6	95	53.9	18.9	5	9.4	72	59.1	7.7	97.5	72.8	97.5	54.9	19.3	4	10.4	71.4	61.8	8.5	127.8	66.4	97.9	52	18.7	3	9.7	71.7	66.7	7.3	134.1	67	94.1	53.2	19.3	4
P94	IL05-4236	12.6	70.6	53.7	10.3	121	63.1	93.3	49.5	18.9	4	10.4	70.5	53.9	8.3	88.9	66.8	88.9	51.9	18.8	2	11.7	69.8	58	9.3	117.3	64.7	96.5	51.4	19	4	11.6	70.6	59.4	9.4	128.1	63.5	94	48	19.5	5
P190	IL96-6472	11.4	67.6	58	9.4	127.3	69.9	102.3	52.6	18.5	2	10.1	68.4	59.4	8	99.8	67.2	99.8	54.1	19.2	3	10.3	68.8	60.5	8.3	118.5	66.7	98.2	53.4	18.5	1	11.3	69.4	60.9	8.8	129.7	63.6	95.5	49.4	19.1	4
P191	INW0304	11.4	67.1	56.5	9.8	120.9	66.2	100.8	48.6	18.5	3	11.2	67.7	55	8.1	92.2	64.2	92.2	51.2	19.7	3	11.1	69.3	55.3	8.8	110	63.7	91.7	50.2	18.6	2	11.3	69.3	60.9	8.5	121.3	63.9	92.3	48.7	19.6	4
P50	Jamestown	13.9	65.2	53.2	11	125.9	72.8	109	57	17.5	2	9.7	68.3	58.4	7.6	105.2	79.6	105.2	55.9	18.5	5	12	67.1	59.9	9.4	118.6	71.2	106.2	56.3	18.3	4	10.5	67.3	63.4	8	133.1	69.4	103.6	52	18.6	3
P24	Jaypee_CS	14.6	67.1	50.7	11.6	131	66.1	102.8	55.3	17.5	2	10.8	69.9	51.6	9	92.4	69.2	92.4	55.6	18.3	3	12.4	68.8	55.3	9.8	115.7	66.6	100.1	52.7	18.9	4	11.3	68.9	58.5	8.8	112.6	63.8	92.9	48.3	19	3
P147	Keiser	12.5	66.4	51.4	10.8	127.2	67.7	103.1	55.6	17.8	4	11	68	54.9	8.3	95.2	66.8	95.2	54.6	19.3	4	11.2	69.2	55.8	9	115.6	65.2	97.7	52.6	18.5	4	11.9	68.2	60.9	8.8	117.6	64	92.3	50.6	19.1	4
P181	KY02C-1121-11	13.6	68.9	57.5	12.7	143.1	72.1	103.7	55.5	17.8	3	10	70.1	57.5	8.1	98.1	73.3	98.1	57	19.2	5	10.5	69.8	61.8	8.7	127.8	69.9	99	54	18.8	5	10.3	70.2	65	8.1	133.8	70.5	96.7	51.6	19.3	4
P97	LA0110D-150											10.5	70.2	56	8.2	96.5	71.7	96.5	53.4	19.3	4	11.1	70.3	60.5	9.1	124.7	68.4	103.2	54.2	18.8	3	10.5	70.3	62	8.4	113.2	69.6	100.5	49.8	19.7	4
P228	LA01110D-100-6-4	12.3	71	59.7	10.7	120.2	71	105	53.8	17.5	1	9.9	71.2	57	8.1	95.8	73.1	95.8	55.2	18.7	3	12.3	68.9	59.6	10.1	118.7	68.1	100.8	52.7	18.4	3	11.7	70.9	64	9.3	122.8	68.7	100.2	50.5	19.4	3
P229	LA01110D-81-1-B	13	70.3	48.8	11.2	151.1	66.1	99.3	54.2	18.1	3	10.4	69.1	54.2	8.8	99.3	73.4	99.3	57	17.9	5	12.5	68.6	53.1	10.4	141.2	64	100.8	53.8	18.5	3	10.7	70.9	59.1	8.3	138.9	65.9	91.8	49.8	19.2	4
P230	LA01139D-86-6-2	11.2	70.8	55.4	8.9	101.7	68.6	91.6	54	18.7	5	10.6	71.8	59.1	8.2	94.2	71.7	94.2	54.6	19.4	2	12.1	69.3	58	9.7	110.9	67.5	100.2	53.6	19	3	10.6	71.5	63	8.5	112.4	67.5	97.5	50.3	20.2	3
P14	LA02015E201	13.9	68.9	55.1	11.5	136.7	66.6	92.7	53.3	17.9	2	10.6	68.5	57.5	8.4	96.9	73	96.9	56.4	19.3	3	11.2	68.5	58.2	9	114	66.9	96.1	51.6			10.8	69.1	62.2	8.7	119.5	64.5	93.9	48.3	19.3	4
P28	LA02015E42	13.6	67	56.3	11.1	135	71.1	110.7	55.2	17.8	1	10.5	67.5	57.5	8.5	104.5	74.6	104.5	56.4	17.9	2	12.8	67.2	57	10.7	136.2	71.6	114.9	55.3			12	67.9	61.3	9.7	125.9	65.8	106.9	50.2	18.5	3
P15	LA02015E58	13.9	67.7	57	11.5	140.3	69.4	99	52.3	18.1	2	10	68.4	60.6	8.1	100.4	74.9	100.4	54.2	18.5	3	12.7	68	55.2	10.4	124.6	66	93.1	53			11.5	68.8	63.8	9.4	133.3	65.3	95	48.1	19.6	3
P46	LA02024E12	13	68	56	11	129	71	107	56	18	2	9.9	68.8	58	8.1	99.3	73.9	99.3	56.1	19.1	5	11.9	67.8	60	9.7	135.1	70.8	108.4	54.7	19.1	4	10.6	69	63.3	8.7	125.7	68.9	104.6	51.2	18.9	3
P98	LA02024E7	11.3	67.2	61.6	9.3	138	72.6	113.4	54.6	18.3	4	10.6	67.1	61.5	8.2	112	72.7	112	55.4	18.3	2	12	66.3	60.4	9.5	139	72	114	55.8			10.7	67.9	66.6	8.3	150.1	67.3	109.5	51.9	18.8	3
P163	LA03012E-27	13.2	66.9	56.4	10.7	126.3	70	100.5	53.6	18.2	2	10	69	57.9	8	93	68.5	93	53.8	19.5	3	11.1	69.4	59.3	8.8	101.2	65.1	91.1	50.7	18.9	4	11	68.2	63.7	8.6	114.6	66.9	91	49.4	19.6	5
P61	LA03118E117	13	66.8	61.3	10.5	117.6	76.9	109.7	55.6	18.3	3	9.5	67.8	61.5	7.6	96.4	77.8	96.4	57	19.5	4	11.1	67.4	66	9	108.6	73.7	104.2	54	18.4	3	10.4	67.5	68.7	8.4	102.7	73.8	102.3	53.7	18.9	3
P40	LA03136E71	14.7	66.4	58.1	11.5	138.1	71.9	106.7	55.7	17.7	3	10	67	60.8	8	105.7	73.7	105.7	55	18.6	2	11.8	66.7	61.8	9.6	139.8	72	112.8	54.4	18.6	4	10.9	68.1	66	8.4	136.3	69.3	108.8	52.7	19.2	3
P62	LA03148E12	13.9	68.8	53.5	11.2	136.8	65	101	51.8	18.1	2	9.7	71.2	59.4	7.6	99.4	67.7	99.4	50.7	18.7	2	11.8	71	59.2	9.1	122.9	62.7	98.7	50.5	18.8	3	10.6	70.6	63.6	7.8	118.5	64.4	91.4	46.7	19.6	5
P63	LA03155D-P13	12	68.2	62.9	9.9	116.9	72.7	97.9	53.1	18.3	2	9.4	69.6	64.6	7.4	96.3	69.9	96.3	53.5	19.2	3	10.7	70.7	67.5	8.5	109.3	67.3	95.2	52.8	19.1	5	9.4	70.2	70.4	7.5	109.6	67.5	92.8	51	19.6	5
P64	LA03161D-P1	14.1	68.5	49.5	11.9	117.4	67.2	103.6	54.1	17.6	3	10.1	69.6	52.1	8.2	94.3	68	94.3	52.2	18.8	2	12.8	68.9	51	9.9	113	65.2	99.4	53	18.2	3	10.6	69.9	58.5	8.3	113.1	63.5	94.8	49.2	19.2	4
P204	LA03200E-2	12.4	66.5	58.2	10	121.4	75.6	110.7	58.4	17.9	2	10.2	67	58.6	8.1	108.3	78	108.3	58	17.7	2	11.4	67.5	61.7	9.1	119.3	76.8	116.2	57.5	18.1	2	10.5	68.4	65.2	8.2	118	76.9	115.1	58.2	19	4
P233	LA03200E-23	13.6	70.1	50.5	11.2	113.8	70.1	102.3	57.4	17.5	2	10.1	69.7	53.8	8.2	100.7	78.2	100.7	58.1	19	4	11.9	67.7	59.9	9.9	122.6	73.4	111	56.7	18.9	2	11.4	69.1	62.3	9.1	125	69.9	109.1	54.9	19.1	4
P16	LA03217D-P2	13	68.6	61.2	11.2	132.6	69.5	102.7	51.4	18.5	3	10.2	70.6	62.5	8.5	96.2	71.1	96.2	51.3	19.1	4	12.1	68.5	62.6	9.8	125.8	66.7	97.1	51.8			11.6	69.7	66.9	9.3	135.5	64.5	96.6	48.3	19.5	3
P25	LA03217E2	13.6	68.2	59.3	11.5	141.5	73.3	111.8	54.4	17.2	1	10.3	68.7	58.6	8.4	101.2	73.7	101.2	56.3	18.6	4	10.9	69.6	64.2	8.7	120.6	70.5	102.2	53.4	18.8	4	9.9	69.4	68	8	122.9	71.2	102.3	49.6	19.4	4
P234	LA03224E-39	11	67.2	54.8	9.3	113	70.5	101.6	56.3	18.8	4	10.5	68.8	52.8	8.7	99.5	72.1	99.5	56.1	18.9	5	11.7	67.3	57.1	9.6	126.7	68.9	106.8	53.6	19	4	11	69	62.1	8.8	134.9	67.2	102.4	52	19.3	4
P99	LA04013D-142	13.4	66.5	57.2	10.6	143.4	70.5	115.3	56.6	17.4	1	10.2	67.9	57.3	8.6	116.3	77.9	116.3	60	17.9	3	12	66.7	60.2	9.4	144.2	69.3	109.7	55.9	17.8	3	11.6	67.6	64	9.2	150.7	69.6	111.8	53.5	18.1	3
P17	LA04041D-10	12.2	68.8	60.9	10.4	125.9	74.3	105.4	53.5	17.9	3	9.7	70.2	59	7.9	97	71.5	97	54.8	18.4	3	11.1	70.6	63.1	8.9	114.5	67.6	98.9	51.6	19.3	4	9.8	70.5	67	7.8	109.7	66.9	101.4	49.9	19.4	4
P4	LA06146E-P4	12.9	66.7	49	10.8	140.1	71.3	108.1	57.7	17.2	1	10.2	69.1	52	8.1	99.7	73.8	99.7	58	18.6	3	11.6	67.4	54.5	9.6	134.8	70.5	109.6	56	18	2	10.4	68.7	60.2	8.2	133.7	69.7	108.9	52.3	18.4	5
P7	LA06146E-P7	12.5	68.1	48.8	10.2	130.7	70.4	104.2	56.8	17.5	4	10.6	67.8	50.5	8.5	100.8	73.4	100.8	57.1	18.4	3	11	68.2	56.5	8.5	121.4	68	103.7	54.9	18.5	4	10.9	67.1	56.6	8.6	136.9	67.1	107.5	52.6	17.9	4
P235	LA07040D-P01	13.1	67.7	51.9	10.7	125.6	67.6	108.5	55.8	18.1	2	10.3	71.2	56.4	7.9	98.7	70.1	98.7	53.4	19.3	4	11.9	67.9	55.1	9.6	137.1	65.9	109.6	55	18.9	3	11.5	68.3	61.7	8.9	136.7	64.4	103.4	50.1	19	4
P236	LA07128C-91	12.7	69.7	57.8	10.7	123.5	64.1	96	50.9	18.8	4	10.2	68.6	58.5	8.1	96.1	72.9	96.1	57.1	18.8	2	10.6	70.9	61.6	8.7	119.3	65.4	97.5	51.4	19.4	4	10.4	71.2	67.1	7.9	120.4	65.9	97.1	48.8	20.3	4
P129	LA08041D-42	15.1	67	51.7	11	129.2	61.2	98.3	52.9	18.8	3	10.8	68.8	55.2	8.5	94.1	64.2	94.1	51.8	19.7	3	11.9	66.8	48.3	10.2	105.4	70.5	97.9	56.5			12	68.4	58.8	9.6	124.3	61.8	94.2	49	19.4	4
P75	LA08062C-P5	10.7	68.2	54.5	9.2	118.4	69.8	101.4	53.6	18.7	3	9.7	70	53.4	8.1	93.7	72.8	93.7	54.5	19.4	5	12.8	68.5	52.7	10.3	119.7	67.3	103.5	53.4	18.3	3	10.6	70	60.2	8.4	122.4	66.4	98.2	50.6	19	4
P148	LA08090C-9-2	12.3	68.4	49.9	10.2	123.1	63.5	92.6	52.9	18.8	5	9.8	69.2	51.3	8.2	88.4	66.6	88.4	54	19.4	4	11.5	70.4	55.1	9.4	123.9	64	94.8	51.2	18.7	3	10.8	69.2	57.7	8.4	122.9	63.5	90	50.8	18.9	4
P18	LA08095C-23	12.4	70.6	54.6	10.6	133.2	66	95.7	52.5	19.1	4	9.3	71.8	60.9	7.3	94.5	67.5	94.5	52.4	19.5	2	10.7	71.4	60.1	8.8	123.8	62.7	94.1	50.5	19.7	4	10	71.5	62.8	8.1	131.3	63.8	98.1	48	19.5	3
P44	LA08095D-4	13.2	69.4	55.1	10.9	137.5	68	100.3	54.8	18.5	3	9.8	71.2	57.3	7.9	93.8	73.4	93.8	55.6	19.9	3	11.8	69.8	57.5	9.6	128.3	66.2	100.1	53.4	19	3	10	70.7	64.2	7.7	125.6	65.5	97.4	49.6	19.6	3
P90	LA08125D-20	11.7	70.8	57.2	10.1	90.9	66.6	92.4	52.3	18.8	4	9.8	70.7	58.3	8.1	90.4	72.3	90.4	55.5	19.5	4	11.4	70.8	62.1	9.3	89.6	66.5	92.6	51.7	19	4	10	71.6	66.7	7.9	92.8	70	99.5	51.7	19.1	5
P30	LA08265C-50	11.5	68.1	57.1	9.3	132.7	65.9	91.6	51.6	18.7	2	9.7	68.7	56.4	7.7	91.5	68.5	91.5	54.4	19.1	5	11	67.7	58.9	8.9	132.9	64.3	97.4	52	19.1	3	9.7	68.4	63.3	7.6	132.6	63.8	95.4	48	19.8	4
P81	LA09011UB-2	12.7	67.8	54	10.8	128.2	69.1	102.7	55	17.3	1	10	69.8	55.7	8.2	100.5	73.6	100.5	55.7	18.8	3	11.9	68.6	56.4	9.6	122.3	67	101.3	54.3	18.5	3	10.6	68.9	61	8.5	128	69.5	103.6	51.4	18.9	4
P130	LA09013UB-3	10.4	67.3	63.1	8.5	117	71.3	102.4	52.4	19.2	4	9.4	68.7	61.6	7.6	98.8	70.2	98.8	54.9	19.7	2	9.8	69.6	64.8	7.9	111.4	66	98.4	52	19.1	4	9.8	70.1	69.9	7.6	119.9	68.5	100.3	51.6	19.5	5
P13	LA09050C-P4	13.2	67.9	57	10.8	128.2	71.2	104.5	54.8	17.9	2	9.4	69.8	62.4	7.5	104.1	72.4	104.1	55.2	18.3	3											10.6	68.7	64.7	8.6	131.4	68.4	102.4	51.3	18.5	4
P19	LA09122UB-43	15.7	66.4	55.1	12.3	133.6	74.8	115.9	59.3	17.3	2	10.4	70.2	55.3	8.9	101.3	73	101.3	57.5	17.8	4	11.7	68.7	56.8	10	126.9	69.9	107.8	57.2			10.8	71	62.1	9.2	134.4	67.6	107.5	52.4	18.8	2
P56	LA09224C-28	12.7	68.6	55.7	10.8	134	67	102.2	52.4	17.8	2	10.3	70.9	58.6	8.7	102.5	68.1	102.5	52	18.5	2	12.5	70.1	60.3	10	132.7	66.6	103.7	51.8	18.7	4	10.8	70.4	63	8.6	134.3	63.5	97	48.3	19.3	4
P20	LA09264C-P2	12.6	68.3	55	10.8	130	73.9	107.3	55.5	18.1	2	10.4	69.3	55.5	8.6	100.8	73	100.8	56	18	1	12	69.2	56.4	9.6	124.2	70.4	102.9	54.9			11.1	69.7	63.6	8.6	137.1	70	108	50.9	18.8	4
P206	LA754	12.5	69.7	54.8	10.4	116.2	67.4	101.2	52.7	18.7	3	9.6	70.3	57.5	7.9	95.4	72.4	95.4	54	19.6	3	10.2	70.5	60	8.6	113.3	68.3	100	52.7	19.1	4	10.5	70.9	62.7	8.5	119.1	68.6	99.1	49.2	19.6	3
P65	LA821	12.1	67.8	55.1	10.2	127.6	69	107.7	53.8	18.3	2	9.7	68.9	56.4	7.9	98.8	73.9	98.8	53	19.7	3	11.5	68.9	58.1	9.1	125.7	68.5	105.4	53.1	18.9	3	9.8	69.3	64	7.5	122.7	66.6	102	50.1	19.5	4
P135	LA841	13.3	67.3	58	11	119.1	73.3	114.3	54.4	18.1	2	10.7	70.2	60.7	8.2	107.6	72.6	107.6	53.7	18.5	2	11.8	67.1	58.5	9.6	115.7	69.4	105.8	53.4			11.2	69.6	64.6	8.6	117.8	66.7	102.7	50.1	18.9	4
P168	LA97113UC-124	13.8	68	53.8	11.9	130.2	67.2	101.5	54.7	18	3	11.1	70	56.8	9.1	96.5	72.5	96.5	55	18.5	3	11.2	68.3	59.9	9.3	111.2	67.2	99.9	53.5	18.8	3	11.8	68.4	62.2	9.3	132.4	66.3	98.6	53	19.2	4
P180	Madison_CS	13.7	66.5	53.1	11.4	133.8	67.2	107.6	53.1	17.9	3	10.2	68.5	54.7	8.3	97.6	67.4	97.6	54.4	19.6	4	12.6	67.4	57.2	10.3	134.2	65.6	104.7	50.3	18.2	2	11.1	69.4	61.9	8.3	125.4	64.6	94.8	48.6	19.3	4
P170	MAGNOLIA	11	68.3	62	9	141.5	75.3	114.7	55	18.1	5	9.6	69.2	62.1	8	103	74.1	103	54.1	18.9	3	12.7	67.8	62.4	10.5	146.6	70.4	110.7	53.6	17.7	1	10.6	69.8	67.7	8.4	141.3	69.9	103.1	52.9	18.9	4
P160	Massey_CG	13	67.6	57.2	10.1	126.7	69.5	104	52.2	18.8	3	9.8	70	59	7.7	100	69.2	100	53.5	20.1	3	12.1	69.2	58.6	9.4	118.6	68.4	101.2	50.8	18.7	2	11.8	70	64.2	9.2	133.1	67.5	103.2	49.2	19.1	3
P133	McNair_701	15.3	65.9	54.9	11.9	123	70.3	106.7	55.3	17.5	3	10.6	67.2	58.6	8.2	102.6	78	102.6	56	18.8	4	11.2	68.1	58.7	9	115.1	66.6	96.6	53.8	18.7	4	10.6	68.5	63.3	8.1	93.7	74.6	96.1	50.3	19.7	5
P59	MD00W16-07-3	13.9	67.7	49.1	11.8	116.9	83.2	117.8	60.3	17	2	9.8	69.1	49.8	8.3	109.9	83.1	109.9	59.8	17.4	1	11.9	68	54.4	9.9	109.7	75.7	107.5	58.1	18.2	4	10.4	68.3	54.7	8.6	112.5	78.9	105.8	56.2	18.4	3
P95	MD99W64-05-11	12.8	68.4	51.1	10.9	136.8	61.5	94	51.3	18.5	5	10.7	68.7	51.7	8.6	92.3	67	92.3	53.1	19.5	4	12.5	69	52.3	10.1	118.6	61.4	94.5	52.3	18.8	4	11.7	68.5	58.8	9.2	130.6	61.1	95.4	48.3	19.1	4
P109	NC06BGTAG12	11.7	67.9	51.3	10	124.8	74.1	102.6	57.6	17.7	3	9.7	69.3	49.7	8.4	99	79.4	99	59.8	18.3	3	11.3	67.2	48.5	9.5	113.9	74.1	104.2	59.2			11.6	67.5	52.5	9.5	130.1	72.6	105.8	56.8	18.5	4
P137	NC07-24445	10.8	66.9	62.6	9.1	102.4	74.3	101.1	55.7	18.9	4	10.4	67.3	56	8.2	100.2	72.7	100.2	55.6	19.2	4	10.9	69.5	65	8.6	107	70.7	100.9	53	18.7	2	10.4	69.2	67.4	7.7	112.3	70.1	102.8	52.2	19	5
P47	NC08-23089	13.6	68.6	53.7	11.3	132.6	71.6	103.1	56.3	17.6	2	9.7	68.5	57.7	7.9	100.6	80.6	100.6	58.7	19	4	11.1	68.8	60	9.1	119.3	69	103.6	55.3	18.4	3	11.2	69.2	63.3	9	143.3	68.3	103.6	51.4	18.5	4
P41	NC08-23090	12.7	67.4	55	10.7	126.9	73.2	106.5	55.9	17.5	3	10	67.7	59	7.9	102	76.7	102	56.8	18.6	2	10.8	67.9	61.9	9	119.8	71.4	103.4	54.5	18.3	3	10.8	67.9	64.6	8.2	127.9	68.9	101.2	52.9	19.1	4
P100	NC08-23323	13.3	67.6	53.8	11.2	145.3	73.6	107.9	57.1	17.6	1	10.2	68.3	56.5	8.3	95.6	72	95.6	55.7	18.1	2	10.9	64.3	59.9	9.3	119.5	71.3	108.4	55.4	18.2	3	11.3	68.3	62.2	9	138.8	71.9	108.2	53.2	18.4	5
P171	NC08-23324	13.2	67.6	54.2	10.8	142.6	78	115.2	58.9	17.7	2	9.4	67.6	56	7.7	104.8	75.1	104.8	57.6	18.2	4	10.6	68	60.7	8.8	112	73.9	109.8	56.9	18.3	3	10.8	68	62.9	8.6	132	74.2	111.3	56.8	18.9	5
P172	NC08-23383	12.2	68.9	58.8	10.2	129.6	71.9	100.3	53.8	18.3	2	9.8	69	58.9	7.9	97.4	75.5	97.4	58.4	18.8	4	10.9	68.7	61.6	8.6	115.2	68.5	97.1	54	18	4	10.4	68.9	67.3	8.4	127.4	71.5	102.6	55.5	19	4
P29	NC10080-122	12.2	70.5	53.5	10.2	103.7	66.3	95.2	53.9	18.3	4	10.1	71.2	57.1	8	93.8	71.4	93.8	52.5	19	5	11.7	69.7	58.1	9.7	101.7	63.8	95.5	51.9	19	3	10.6	69.6	62.3	8.2	99.2	65.1	93.7	49	19.3	4
P55	NC10080-134CL	13	64.5	54	10.6	112.6	67.2	96.5	51.7	18.1	2	9.4	69.6	58.8	7.4	95.6	69	95.6	52.1	18.6	2	11.6	68.4	58.1	9.4	113.5	67.2	99.4	52.8			11.8	68.7	61.7	8.9	112.6	66.5	100.3	47.2	18.7	4
P85	NC10080-139CL	12.1	67.8	57.6	9.9	132	69.6	104	51.8	18.1	2	10.2	68.8	58.5	7.9	100.7	69.3	100.7	54.3	18.2	4	11.4	68.4	60	9.1	113.1	69	98	53.8	18.7	4	10.9	68.6	65.7	8.4	135.5	70.1	105.3	51.7	18.9	4
P151	NC11-21899	13.5	68	54.7	10.9	130.8	63	98.3	51.5	18.5	3	10.7	68	53.3	8.8	96.9	69	96.9	55	18.6	4	12.3	67.4	54.9	10.2	132.8	64.8	101.4	53.7	17.9	3	12.6	67.3	58.9	9.9	140.5	63.5	95.6	51.4	18.7	3
P195	NC11-22289	14.3	65.8	51.5	11.4	132.6	69.1	104	54.5	17.9	3	11.3	67.5	50.9	9.1	99.1	69.3	99.1	54.7	18.8	5	12.9	67.4	51.7	10.6	134.9	67.7	98.5	54.2	18.9	4	11.1	69.3	59.8	8.8	130.2	66	97.8	50.3	19.3	3
P80	NC11-23321	13.9	67.1	55.7	10.7	139.3	67.7	107.7	55.1	17.9	2	9.6	68.9	55.6	8	102.9	72	102.9	57	17.8	2	11.4	66.7	56.1	9.4	138.7	67	104.3	56.3			10.7	69.2	61.7	8.7	137.7	67.2	106.5	53	18.6	3
P125	NC11-5-16-21	13.4	65.7	54.4	10.9	136.3	73.2	110.2	56.7	17.2	1	9.3	68.4	56.7	7.5	104.8	74	104.8	55.6	18.1	3	11.3	68.1	55.7	9.3	128.3	66.5	100.9	53.2	18	3	11.2	67.1	60.9	8.6	134.8	67.8	102.7	52	18.9	5
P185	NC12-20850	12.4	68.4	59.1	10.1	136.4	66.3	96.1	51.1	18.6	3	10.4	68.4	59.4	8.5	95	72	95	54	19.2	3	9.9	68.5	63.6	7.9	116.3	68.6	98.4	53.2	18.8	3	10.6	68.1	62.7	8.8	131.9	67.4	96.5	51	19.3	4
P199	NC12-21224	11.8	68.6	55.3	9.9	119.2	70.2	99.3	54.4	18	3	9.1	67	57.7	7.3	97.6	73	97.6	56.5	19.6	4	11.3	67.7	58.4	9.3	117.8	69.5	100.6	55.4	18.9	4	11	68.6	62.6	8.7	123.8	69.3	98.7	53.2	19.4	4
P201	NC12-22844	11.6	68.8	55.2	9.4	121.1	68.2	95.6	53.7	18.4	2	10.8	68.9	53.9	8.8	96.9	73.4	96.9	56.4	18.7	3	10.4	68.8	55.7	8.7	118.6	68.9	97.1	53	19.5	3	11.5	68.2	59.9	9.4	133.6	68.8	99.9	51.7	18.9	3
P198	NC12-23576	14	66.8	49.5	11.1	140.7	67.6	103.8	54.8	17.8	3	10.2	67.9	50.8	8.5	97.4	73.8	97.4	55.4	18.5	4	11.6	67.2	52.1	9.6	140.7	68.8	104.2	55.5	18.4	3	11	67.9	58.3	8.8	138.6	66.5	99.1	51.8	19.1	4
P114	NC13-20076	14.4	66.2	56.2	11.4	134	72.6	108.4	56.3	17.6	1	10.3	68.4	59.6	8.1	104.1	78.2	104.1	54.9	18.5	5	11.6	67	62.5	9.5	121.8	71.3	108.8	54.8	18	3	10.9	67.3	66	8.7	126.7	69.6	106.3	57.8	18.4	5
P155	NC13-20218	12.9	67.1	57.7	10.7	141	72.7	109.5	56.1	17.5	2	9.7	70	55.9	8	94	71.5	94	54.6	18.1	3	11.5	68.3	58.3	9.3	130.4	68.5	100.8	54.3	18	4	10.7	68.7	64.6	8.6	152	70.5	101.2	54.2	18.6	3
P158	NC13-20631	11.8	68.9	61	9.8	135.1	68.1	94.3	50.9	18.7	2	11	68.8	59.7	8.6	90.4	71.9	90.4	51.9	19.2	4	12.6	68.6	64.4	10.1	131.1	69.4	102	49.3	18.4	2	11.5	69.1	67.7	9.6	142.6	67.5	97.8	50.1	19.1	4
P83	NC13-20773	11.9	69.4	56.6	10	115.8	69.8	103.6	53.7	18.4	3	9.3	69.4	57.5	7.6	92.9	71.4	92.9	55.1	19.3	4	11.3	68.8	61.1	9.1	121	70.3	104.3	54.7	18.4	4	9.5	70.2	67.9	7.6	114.1	69.8	100.4	51.7	19.6	4
P33	NC13-21085	12.6	65.1	54.3	10.6	145.2	74.6	113.6	59.4	17.1	1	10.4	67.4	54.2	8.3	103.6	76.1	103.6	59.2	18.2	3	10.7	65.7	57.9	8.7	116	69.3	102.9	56.5	18.5	6	10.9	66.2	60.7	8.4	135.2	67.9	106.7	52.4	18.9	4
P86	NC13-21321	13.5	66.6	55.1	11.2	135.6	67.1	100.8	55.2	17.9	4	9.8	68.7	58.4	7.7	96	71.9	96	55.8	19.5	5	11.6	68	56.5	9.3	116.2	66	96.2	55	18.2	5	11.5	67.6	62.6	8.8	132.2	67.9	102.2	51.3	18.5	3
P5	NC13-21338	13.8	67.9	53	11.6	131.7	69.4	100.1	54.9	17.7	2	9.7	70.4	54.4	8.4	97.8	73.6	97.8	56.8	19.1	3	12.6	68.9	58.1	10.4	135.8	67.9	104.1	54.1	18.5	3	10.6	69.8	60.7	8.3	120.8	67.6	99.7	49.6	18.8	7
P84	NC13-22726	12	68.9	53.6	9.8	121.6	68.1	98.2	54.2	17.9	2	9.3	67.7	57	7.7	106.7	75.7	106.7	59	17.5	2	10.2	68.2	60.8	8.4	122.5	71.5	105.1	55.8	18	3	10	68.4	64.6	7.6	138.1	73.8	112.1	55	17.7	3
P177	NC97BGTAB9	14.4	67.3	53.6	12	138.5	67.2	103.8	54.5	17.9	2	10.5	68.1	59	8.1	99	69.6	99	53.3	18.4	3	10.5	67.1	55.3	8.8	102.4	66.5	94.6	53.8			10.4	70.1	63.7	8.3	119.2	66.1	95.3	50.8	19.1	5
P67	Oglethorpe	11.6	66.5	56.7	9.5	137.4	73.4	105	56.7	16.9	2	9.7	67.8	58.3	7.6	107.5	76.7	107.5	58.1	17.3	1	10.4	67.9	58.7	8.4	119.1	71.9	102.3	56.8			10.7	67.7	62.9	8.6	149.9	72.1	111.8	53.7	18.3	3
P188	Pioneer_2580_CG	13.1	65.6	53.6	9	125.1	69.3	101.5	56.2	17.4	2	10	66.9	56.3	8.1	96.1	75.1	96.1	55.7	18.6	4	10.5	66.7	53.6	8.6	113.3	69	95.5	55.7			10.2	67.8	61.8	8.4	115.8	67.9	95.1	52.4	19.2	5
P131	Pioneer_2684_CG	12.9	67.4	54.4	10.4	119.2	66.6	97.5	51	18.6	5	10.5	68.6	52.6	8.9	94.8	67.5	94.8	52.7	18.6	3	10.7	68.8	56.9	8.9	114.9	63.4	92.8	50.3	18.9	3	11.1	68.3	59.2	8.8	122.6	64	96.7	50.6	18.9	5
P189	Pioneer_26R24_CG	12.6	67	56.9	10.3	135.4	73.8	110.4	55.3	17.7	2	9	68.6	59.7	7.5	103	75.5	103	55.4	18.3	3	10.2	69.2	60.7	8.4	124.6	71.1	107	54.7	18	1	10.9	69	65	8.5	133.8	67.5	100.5	50.4	19.3	4
P161	Pioneer_26R31_CG	13.1	67.6	51.1	10.8	112.4	72.8	108.1	57.5	18	2	9.6	70.8	54.6	7.7	102.3	76.4	102.3	54.7	18.8	4	12	68.8	51.8	9.6	104.5	68.4	101.6	55.2	17.9	1	10.6	68.6	61.8	8.2	123.2	72	111	53.7	18.4	4
P91	Pioneer_26R46_CG	13	71.3	53.8	11.8	132.8	62.3	89.6	48.6	18.8	5	9.9	71.1	51.9	8.3	88.5	67.2	88.5	51.2	19.6	4	11	70.8	55.6	9.1	110.1	62.7	88.8	51	19.2	3	10.3	71.9	60.8	8.1	119.5	64.3	87.4	48.3	20.3	6
P173	Pioneer_26R61_JJ	11.2	67	56	8.9	105.5	67.5	94.8	53.7	19.2	6	10.8	67.4	53.2	9.3	96.1	68.7	96.1	57.3	19	5	12.1	66.2	57.6	9.7	109.9	67	94.2	52.9			11.7	66.8	59	9	111.9	69.5	95.3	52.4	19.4	5
P111	Rosen	15.4	66.4	51.9	12.8	138.3	68	109.4	54.4	17.6	3	11	69.4	54.1	9	93.6	68.3	93.6	53.4	19	2	11.5	70.6	56.3	9.8	112.9	63.2	95.4	51.1	18.8	2	10.9	69.6	60.4	8.6	115.9	63.5	93.2	49.3	19.2	5
P237	SCAR99175B1	12.8	67.3	58.7	10.2	124	76.8	115.6	57.1	16.8	2	9.7	67.8	61.8	7.9	110.3	82.3	110.3	61.4	18.2	2	11.2	67.2	61.5	9.1	118.5	76.1	111.2	58.4	18.4	3	10.6	68.5	66.4	8.2	119.4	77.7	113.2	57.8	18.6	3
P238	SCLA1102G1	13.4	70.9	58	11.4	122.2	67.5	103.3	53.8	18.1	2	10.4	71.1	54.4	8.3	91.8	71.9	91.8	55.3	19.5	5	12.2	70.1	60.2	9.8	114.2	68.7	100	52.6	19.2	4	10.5	71.3	63.4	8.2	116.9	67.8	95.3	50.7	19.9	4
P239	SCLA1110R1	13.4	70.6	55.8	11	136.3	66.8	95.7	53.7	18.6	3	9.2	71.3	60.4	7.5	94.5	68.7	94.5	52.9	19.8	3	10.5	71.1	61.3	8.6	116.9	66.6	95.1	52.1	19.3	4	10.3	72.1	65.2	7.9	130.8	66.9	97.6	49.5	20	4
P240	SCLA99049D-E1-J1	12.6	68.4	56.1	10.5	112.2	65	97.4	53.5	18.3	3	9.8	69.3	58.6	7.7	95.6	69.1	95.6	53.9	18.5	3	10.4	68.5	61.2	8.2	99.7	66	94.3	52.2	19.5	3	9.3	68.9	65.3	7.4	95.7	67.1	93.1	50.4	19.9	4
P241	SCTX98-20-J10	12.1	68.1	47.6	10.1	126.2	67.7	101.7	56.2	18.1	3	10.2	68.9	48.4	8.1	96.4	70.3	96.4	57.6	18.9	4	11.4	67.7	52.7	9.2	120.7	64.6	99.7	53.7	19.1	5	10.6	67.7	56.9	8.3	128.8	65.8	97.6	51.6	19.6	5
P242	SCW010025G1	11.5	68.6	57.6	10.1	127.6	71.6	103.1	54.3	18.1	3	9.7	69.9	62.1	7.4	91.9	71.7	91.9	53.9	19	4	10.5	67.3	60.4	8.8	101.6	68.7		54.6			9.7	70.6	68.9	7.4	120.8	67.3	90	50.7	19.7	4
P243	SCW010025K1	10.6	70.6	58.4	11.3	100.1	69.9	93.4	54.3	18.6	5	9.8	70.5	57	8	94.7	72.7	94.7	54.9	18.6	3	10.5	69.7	59.7	9	105.6	67.9	100.6	54			10.3	70.1	63.1	8.4	112.5	69.1	97.7	52.5	19.1	3
P244	SCW990013A1	12.8	68.8	54.4	10.8	140.6	65.3	102.6	52.7	18.4	4	10.1	70.5	55	8.3	99.2	68.5	99.2	53.2	18.7	4	11.2	69.3	58	9.1	120.2	66	101.8	51.5			10.9	70.4	63	8.2	127.1	66.2	96.5	50.5	19.3	5
P39	Severn	14.3	68.7	53.3	12.6	103.4	64.2	102.3	52.9	18	3	10.8	70.1	56.6	8.8	96.2	68.2	96.2	52.3	19	4	12	70.4	58	10	100.2	63.2	100.4	51.6	18.8	4	10.4	69.8	61.9	8.5	91.4	61.6	95.2	48	19.5	3
P207	SH555	13.3	68.4	54.5	10.8	135.7	67	99.1	51.9	18.3	2	10.3	69	55.5	8.2	94.7	70	94.7	56.3	18.8	4	10.2	69	59.6	8.3	128.1	68.3	100	53.6	19.5	4	10.5	69.6	63.1	8.5	150.3	66.6	99.3	51.1	19	4
P272	SS520	13	68	53	11	132	65	99	53	18	3	9.7	69.3	56.5	7.7	92.4	69.1	92.4	54.3	19.2	5	11.2	68.9	59.8	9.1	121.1	63.3	100.6	52.4	18.5	3	9.9	69.9	63.6	7.6	131	63.6	95.6	48.8	19.4	4
P136	SS8641_JJ	14.3	66.6	55.9	11.6	149.2	68.4	109.1	54.5	17.8	2	10.8	67.1	57.5	8.6	103.1	69.5	103.1	54.1	18.6	3	11.6	67.1	57.3	9.6	141.3	66.3	101.4	53.3	18	2	11.1	67.8	61.3	8.7	140.6	65.1	99.9	51.1	19.1	5
P178	Tribute_CG	12.1	66.5	54.8	9.9	131.9	71.5	102.3	56	18	2	10.6	67.6	55.3	8.5	97.2	72.3	97.2	56.9	17.8	4	10.7	68.7	58.5	8.4	113.5	67.9	97.9	54.5	18.5	4	10.6	69.1	63.4	8.2	133.6	67.1	98.9	52.9	19.4	5
P113	TX12D4625	14.4	66	53.9	12	138.4	70.4	113.1	56.2	17.3	2	10.5	67	59.7	8.4	112.1	74.5	112.1	57.3	17.5	4	12.7	66.8	58.1	10.5	143.6	70.7	116.1	55.3	17.6	1	10.2	68	63.6	8.5	132.9	69.1	107.3	53.4	18.5	4
P245	TX12D4700	12.7	65.4	57.4	9.7	106.9	72.4	107.9	54.9	18.2	3	10.6	66.3	56.3	8.4	105.3	78.1	105.3	57.7	18.7	5	11.9	67.8	55.7	9.6	134.9	65.4	104.5	52.8	18.6	3	10.4	66	62.5	8	103.6	76.4	105	54.1	19.1	4
P31	TX12D4768	14.2	66.5	49.4	11.9	135.3	65.6	105.1	55	18.3	3	10.8	69.5	52.4	8.6	100.1	68.1	100.1	55.3	18.8	4	12.9	66.3	52.4	10.6	135.8	66.1	106	54.4	18.5	4	12.5	67.4	57.8	9.8	135.3	64.4	100.7	50.7	18.9	5
P247	TX12D4845	13.1	66.6	56.9	11.2	121.4	69.4	105.6	52.4	18.5	2	9.5	68.2	60.9	7.3	90.6	70.7	90.6	55.3	19.1	5	10	68.6	63	8.1	114.7	67.7	98.5	52.4	19.4	4	9.7	68.7	65.8	7.6	110.3	69.6	98.3	50.4	19.6	4
P79	TX13D5129	12.5	66.8	55.9	10.2	133.1	67.9	102.6	52.9	18.4	3	10.2	68	57.1	8	96.9	76	96.9	56.7	18.5	4	12.2	67.2	56.5	9.7	121.5	68.8	100.2	54.2			10.5	69.4	64.2	8.6	131.1	69.4	102.5	51.9	18.7	4
P42	TX13D5137	14.5	69.9	55.7	11.7	132.6	67.5	99.5	53.9	18.2	3	10.9	68.3	58.1	8.6	108.6	70.8	108.6	54.1	19.1	3	12.6	66.7	60.4	10.3	160.2	72.4	119.7	54.7	18.5	3	10.8	69.1	63.6	8.3	144.7	65.5	104.8	49.6	19.6	2
P202	TX13D5237	12.9	66.4	58.4	10.8	133.9	73.8	103.1	54.8	17.6	2	9.2	69.3	61.7	7.7	99	77.2	99	53.6	19.1	3	10.2	68.4	61.2	8.5	117.8	70	102.2	54	19	5	9.6	68.7	65.5	7.9	128	70.3	99.7	50.9	19.4	4
P150	TX13D5252	13.6	60.8	53.2	11.4	152.3	77.2	125.5	58.9	17	2	10.1	63.7	58.6	7.9	128.7	81.6	128.7	58.7	18.8	4	12.1	63.9	57.7	9.7	152.3	77.8	124.2	56.8	17.2	1	9.8	66.3	63.6	7.9	150.5	78.6	123.1	58.4	18.3	3
P89	TX14D8004	13.2	68.7	57.5	10.9	126.2	67.6	101.4	54.1	18.5	3	9.7	70.5	62.3	7.5	94.9	70.8	94.9	52.5	19.5	3											9.4	70.8	67.6	7.6	126.9	68.7	102.8	50	19.4	4
P128	TX14D8086	14.1	67.5	41	9.8	112.5	80.1	104.2	61.4	16	2	9.7	70.4	50.5	8.3	97.8	85.7	97.8	63.1	17.2	3	11.7	66.1	47.3	10.2	102.2	74.1	99.8	60.5			10.7	67	52.1	8.9	97.9	78.5	98.4	62.3	17.5	3
P200	TX14D8234	13.4	66.4	58.4	11	127.2	72.8	106.1	54.2	18.1	4	9.8	68.1	58.9	8	92	73.2	92	54.7	19.3	3	11.2	66.7	62.4	9.2	111.2	70.7	100.9	52.9	19	4	11.5	67.5	65.2	9.3	121.6	69.2	99.3	51.2	19	4
P12	TX14D8301	12.8	66	58.8	10.1	137.8	76.2	107.6	56.6	17.7	2	9.3	68.4	61.1	7.3	104.8	76.8	104.8	56.8	19.2	4	12.1	67.9	60.6	9.4	132.5	71.6	107.1	57	18.4	5	10	68	66.6	7.8	136.4	73.8	112.4	53.2	19	3
P6	TX14D8504	14	67.6	57	11.7	140.9	71.6	107.5	54	17.7	2	10.1	68.3	57.4	8.4	102.9	73.3	102.9	55.4	18.3	3	12.3	68.2	57.2	9.8	124.2	66.5	100.7	52.9			10.5	69.7	63.4	8.5	126.8	65.8	98.9	49	19.4	4
P252	USG 3640 (15LE29)	12.3	71	55.1	10.5	109.4	66.7	93.5	52.7	17.1	1	9.5	71.8	54.9	8.2	89.9	75.7	89.9	55.7	19.4	2	10.9	69.3	57.1	9	116.2	69.7	101	53.8	18.9	5	10	71.6	65.2	8	115.5	68.1	92.6	50.6	20.1	4
P103	USG_3120	13.2	70.3	56.2	11.3	130.9	68.1	99.7	53.4	18.3	3	10.1	72	54.5	8.4	89.6	72.1	89.6	55.3	18.8	4	11.9	71.1	59.1	9.9	118.3	66.3	96.8	53.5	18.6	3	9.7	72.5	64.7	7.7	121.5	66.6	94.3	50.7	19.7	5
P174	USG_3209_PM	12.1	66.8	53.9	10	120.8	75.3	108.1	56.4	17.6	3	9.7	67.4	56.6	7.8	101.8	79.4	101.8	57.6	18.8	5	12.2	66.3	56.5	9.9	129.3	73.8	110.3	56.6	17.8	1	11.3	66.7	61	9.5	141.2	73.5	114.6	56.2	18.2	3
P192	USG_3555_JJ	12.9	66.8	54.3	10.5	126.4	73.1	107.4	56.6	17.5	2	10.3	67.7	55.4	8.3	103.6	73.6	103.6	55.5	18.3	3	11.6	67	54	9.5	135.1	70.7	107.2	55.3	18.2	1	11.7	67.1	58	9.4	139.1	69.5	107.1	51.9	18.5	3
P248	USG3120	13.6	67.7	56.5	11.3	130	72.9	114.9	53.7	17.2	1	10.4	68.9	55.6	8.6	100.2	77.8	100.2	56.9	18.6	4	11.5	67.5	58.1	9.2	117.2	69.4	104.7	53.3	18.7	3	10.7	67.9	61.9	8.7	123.7	70.7	104	54	19.6	4
P271	USG3555	14	67	55	11	128	74	111	56	17	3	9.7	67.1	54.7	7.7	101.9	76.1	101.9	56.8	19.1	4	10.6	68.1	57.8	8.6	116.1	71.8	109.7	55.2	18	4	10.3	68.2	61.1	8.4	127.9	74.7	115.1	55.5	18.5	3
P184	VA_90	10.8	69.4	60.9	8.8	114.3	69.3	97.8	52.8	18.4	4	9.7	69.2	58.9	7.6	94.1	70.4	94.1	54.2	19.3	4	9.7	69.1	61.4	7.9	102.6	67.7	97.1	53.5			9.7	70.4	68.4	7.9	128.8	69.6	102	51.8	19.4	4
P162	VA00W-38	13.4	68.2	53.9	11.4	139	68.4	100	54.4	18	1	10.5	68.9	57.1	8.4	96.9	69.1	96.9	53.5	18.6	2	11.7	68.8	58.9	9.7	127.7	67.7	100.1	51.2	18.3	2	10.9	69.5	61.1	9	134.4	68.5	93.7	50.8	19.3	4
P60	VA01W713	12.6	70.2	60.4	10.1	112	70.6	98.1	54.4	18.5	2	10.1	70.8	55.9	8.4	92.2	73.1	92.2	54.7	18.6	4	14.5	67	55.7	11.4	115.5	66.8	100.6	54.9			10.9	69.1	65	8.6	112.9	66.7	92.7	50.8	19.4	3
P58	VA03W-211	15.2	65.4	54.1	10.6	128.1	71.2	111.8	56.8	17.4	2	9.5	67.9	53.3	8.5	94.3	74.8	94.3	55.7	18.8	4	11.5	67.7	60.6	9.7	120.3	69.8	105.1	52.7	18.6	4	10.1	68.3	63	8.2	111	66.4	95	48.7	19	4
P143	VA05W-151											9.7	68.7	54	7.9	98.2	73.1	98.2	57.6	19	4	9.3	69.6	63.7	7.9	119.3	73.8	104.9	54.4	18.4	3	9.4	70.5	65	7.7	135.1	71	103.8	55	19	5
P152	VA07MAS4-7417-1-3-3	14.2	67.4	51.4	11	133.4	67.4	100.7	54.4	18.1	3	10.7	68.8	54.3	8.3	104	70.9	104	53	19.1	4	12.7	67.9	54.3	10.1	120.2	67.5	103.3	53.9	17.9	3	11.3	69.2	59.2	8.8	131.9	66.3	95.5	51	19.1	4
P203	VA12W-72	14.2	65.6	54.4	11.5	116.2	65.8	102.2	51.9	18.1	1	10.1	66.7	59.2	7.9	96.7	72.1	96.7	52.3	19.7	3	12	66.7	57.1	9.5	109.8	65.5	97.7	50.5	19.2	4	10.7	67.7	64.9	8.6	111.1	66.5	99.7	49.2	19.3	4
P52	VA12W-97	12.4	68.4	55.9	10.5	122.1	71.9	103.5	55.7	17.5	2	9.3	69.1	58.9	7.8	100.3	78.4	100.3	58.7	18.3	3	9.7	70.1	60.6	8.2	103.3	68.7	97.2	53.1	18.9	3	10.3	69.4	63.4	8.6	121.5	70.3	102.9	51.9	18.8	3
P43	VA13W-124	11.3	67.8	53.8	9.4	116	68	95.9	54.4	18.8	5	9	68.7	58.2	7.2	96.5	72.8	96.5	55.5	19.2	5	9.8	69.6	58.1	8.5	112	67.6	97.9	55.1	18.7	4	9.6	68.3	62.6	7.7	117.8	67.9	101	52.4	19.1	4
P21	VA13W-177	14.3	68.2	51.8	11.8	132.5	67.5	99.6	54.6	18.3	3	10.3	69.2	56.3	8	95	66.6	95	52	18.8	3	11.6	69.8	61.6	9.8	128.5	67.5	94.7	52.1	19.1	4	11.6	69.2	62.2	9.4	127.5	65.9	94.5	49.3	19.6	3
P169	Wakeland_CG	15.8	60.6	42.9	14.1	155.7	72.3	113.1	62.2	16.6	1	11.3	64.8	51.7	9.5	101.4	71.9	101.4	57.4	18.1	3	13.1	64.5	50.8	11.4	144.8	67.8	108.5	58.6	17.3	1	12.2	63.8	53.7	10.4	136.1	70.7	104.5	56.9	17.9	3

## Sheet: Table S2
Supplemental table S2: Descriptive statistics and analysis of variance results for studied end-use quality traits on 266 advanced soft red winter wheat lines
Trait	Envt	General statistics of population						ANOVA			H2
		mean	SD	CV	Min	Max	SE	Gen		Envt
KP	All-Combined	11.22	0.56	4.95	8.8	15.8	0.03	0		0	0.65
	Griffin-Combined	12.12	0.78	6.44	9.3	15.8	0.05	0		0	0.48
	Plains-Combined	10.33	0.5	4.88	8.8	12.6	0.03	0		0	0.65
FY	All-Combined	68.69	1.38	2.01	60.6	72.8	0.09	0		0	0.9
	Griffin-Combined	68.22	1.48	2.16	60.6	72.1	0.09	0		0	0.76
	Plains-Combined	69.16	1.39	2.01	63.7	72.8	0.09	0		1	0.86
SE	All-Combined	58.42	3.05	5.22	40.4	70.4	0.19	0		0	0.92
	Griffin-Combined	56.83	3.35	5.89	40.4	67.5	0.21	0		0	0.87
	Plains-Combined	60.01	3	4.99	42	70.4	0.18	0		0	0.86
FP	All-Combined	9.13	0.49	5.42	6.9	14.1	0.03	0		0	0.72
	Griffin-Combined	9.98	0.66	6.59	7.7	14.1	0.04	0		0	0.55
	Plains-Combined	8.27	0.46	5.61	6.9	10.4	0.03	0		0	0.66
LA.SRC	All-Combined	117.59	8.91	7.58	84.9	164.9	0.55	0		0	0.81
	Griffin-Combined	123.4	11.11	9	89.2	164.9	0.69	0		0	0.78
	Plains-Combined	111.82	7.83	7	84.9	158.4	0.48	0.0001		0	0.38
SC.SRC	All-Combined	69.75	2.91	4.17	61.1	85.7	0.18	0		0	0.91
	Griffin-Combined	68.98	3.01	4.36	61.2	84.9	0.19	0		0	0.84
	Plains-Combined	70.52	3.06	4.33	61.1	85.7	0.19	0		0	0.81
SUC.SRC	All-Combined	100.73	5.26	5.23	84.9	128.7	0.33	0		0	0.9
	Griffin-Combined	102.08	5.52	5.41	88.8	128.4	0.34	0		0.0004	0.81
	Plains-Combined	99.31	5.52	5.56	84.9	128.7	0.34	0		0	0.83
WA.SRC	All-Combined	53.7	1.88	3.51	46.7	65.5	0.12	0		0	0.9
	Griffin-Combined	54.09	1.9	3.52	48.6	65	0.12	0		0	0.85
	Plains-Combined	53.3	2.03	3.81	46.7	65.5	0.12	0		0	0.8
CD	All-Combined	18.68	0.42	2.23	16	20.3	0.03	0		0	0.82
	Griffin-Combined	18.33	0.44	2.41	16	19.8	0.03	0		0	0.69
	Plains-Combined	18.97	0.48	2.51	17	20.3	0.03	0		0	0.7
TG	All-Combined	3.38	0.6	17.68	0	7	0.04	0		0	0.4
	Griffin-Combined	2.98	0.84	28.18	0	6	0.06	0.0276		0	0.26
	Plains-Combined	3.74	0.69	18.42	1	7	0.04	0.0362		0	0.23

## Sheet: Table S3
		Supplemental Table S3: Genotypic data of 230 SRWW lines
rs	alleles	chrom	pos	strand	assembly	center	protLSID	assayLSID	panelLSID	QCcode	AGS_2000_JJ	AGS_2020	AGS_2026	AGS_2060	AGS_2485	AGS_CL7	AGS2038	AGS2060	AR00343-5-1	AR01040-4-1	AR01156-2-1	AR01163-3-1	AR04016-4	AR04119-3	AR06017-6-2	AR06024-7-2	AR06050-7-2	AR07047-13-2	AR07076-20-1	AR07090-1-4	AR07114-3-4	AR07117-12-1	AR07119-1-4	AR07124-1-4	AR910	AR99015-3-3	ARGA061147-23-6-2	ARLA05104F-18-1	ARLA07058C-4-4	ARLA07080C-3-4	ARLA07084C-10-1	ARS05-0241	ARS05-0401	ARS07-0404	ARS07-0912	ARS09-776	Baldwin	Coker_65-20	Coker_762
S1A_1158046	G/T	1	1158046	+	NA	NA	NA	NA	NA	NA	K	G	G	G	G	K	K	G	G	G	K	G	K	G	G	G	G	G	G	G	K	G	G	G	G	K	G	G	G	G	K	G	G	G	G	G	K	G	G
S1A_1158047	A/C	1	1158047	+	NA	NA	NA	NA	NA	NA	M	A	A	A	A	M	M	A	A	A	M	A	M	A	A	A	A	A	A	A	M	A	A	A	A	M	A	A	A	A	M	A	A	A	A	A	M	A	A
S1A_1158055	G/T	1	1158055	+	NA	NA	NA	NA	NA	NA	G	G	G	G	G	G	K	G	G	G	G	G	K	G	G	G	G	G	G	G	G	G	G	G	G	G	G	T	G	G	G	G	G	G	G	K	G	G	G
S1A_1230946	A/C	1	1230946	+	NA	NA	NA	NA	NA	NA	N	A	A	A	A	A	C	A	A	A	A	A	C	A	A	A	A	A	A	A	A	A	A	A	A	A	A	C	A	A	A	A	A	A	N	M	A	A	A
S1A_1238114	G/A	1	1238114	+	NA	NA	NA	NA	NA	NA	G	G	G	G	G	G	A	G	G	G	G	G	A	G	G	G	G	G	G	G	G	G	G	G	G	G	G	A	G	G	G	G	G	G	G	G	G	G	G
S1A_2876758	G/A	1	2876758	+	NA	NA	NA	NA	NA	NA	N	G	A	G	R	G	N	G	R	R	R	G	N	R	G	G	G	G	R	R	R	R	G	R	G	G	G	G	R	R	R	A	R	N	G	N	G	N	R
S1A_2876765	C/A	1	2876765	+	NA	NA	NA	NA	NA	NA	N	C	A	C	M	C	N	C	M	M	M	C	N	M	C	C	C	C	M	M	M	M	C	M	C	C	C	C	M	M	M	A	M	N	C	N	C	N	M
S1A_2876780	C/T	1	2876780	+	NA	NA	NA	NA	NA	NA	N	C	C	C	C	C	N	T	C	Y	C	T	N	C	C	T	C	C	C	C	C	C	C	C	T	C	C	C	C	C	C	C	C	N	C	N	C	N	C
S1A_3381907	T/C	1	3381907	+	NA	NA	NA	NA	NA	NA	T	T	T	T	Y	Y	Y	T	T	T	N	T	Y	T	T	T	T	N	T	T	Y	T	T	T	T	T	T	T	T	T	Y	T	T	N	T	T	T	T	T
S1A_3381913	A/C	1	3381913	+	NA	NA	NA	NA	NA	NA	A	A	A	A	M	M	M	A	A	A	N	A	M	A	A	A	A	N	A	A	M	A	A	A	A	A	A	A	A	A	M	A	A	N	A	A	A	A	A
S1A_3381931	T/A	1	3381931	+	NA	NA	NA	NA	NA	NA	T	T	T	T	W	W	W	T	T	T	N	T	W	T	T	T	T	N	T	T	W	T	T	T	T	T	T	T	T	T	W	T	T	N	T	T	T	T	T
S1A_3381955	T/G	1	3381955	+	NA	NA	NA	NA	NA	NA	T	T	T	T	K	K	K	T	T	T	N	T	K	T	T	T	T	N	T	T	K	T	T	T	T	T	T	T	T	T	K	T	T	N	T	T	T	T	T
S1A_3943497	A/G	1	3943497	+	NA	NA	NA	NA	NA	NA	A	A	A	A	A	A	N	A	A	A	A	A	N	A	N	A	G	R	A	A	A	A	A	A	A	A	A	N	A	A	A	G	R	G	A	G	A	A	A
S1A_3978918	C/T	1	3978918	+	NA	NA	NA	NA	NA	NA	C	C	C	C	C	C	N	C	C	C	C	C	N	C	C	C	T	C	C	C	C	C	C	C	C	C	C	N	C	C	C	T	C	T	C	T	C	C	C
S1A_4260312	T/C	1	4260312	+	NA	NA	NA	NA	NA	NA	T	T	T	T	T	T	N	T	T	T	T	T	N	T	T	T	C	N	T	T	T	T	T	T	T	T	T	N	T	T	T	Y	T	C	T	N	T	T	T
S1A_4500081	C/A	1	4500081	+	NA	NA	NA	NA	NA	NA	C	C	C	C	C	C	C	M	C	M	N	C	C	C	C	M	C	C	C	C	C	C	M	C	C	C	C	N	C	C	C	M	M	C	M	C	N	C	M
S1A_4500097	A/G	1	4500097	+	NA	NA	NA	NA	NA	NA	A	A	A	A	A	A	G	A	A	A	N	A	G	A	A	A	A	A	A	A	A	A	A	A	A	A	A	N	A	A	A	A	A	A	A	A	N	A	A
S1A_4500113	G/C	1	4500113	+	NA	NA	NA	NA	NA	NA	G	G	G	G	G	G	G	S	G	S	N	G	G	G	G	S	G	G	G	G	G	G	S	G	G	G	G	N	G	G	G	S	S	G	S	G	N	G	S
S1A_5190750	C/A	1	5190750	+	NA	NA	NA	NA	NA	NA	C	C	C	C	C	C	M	C	C	C	C	C	M	C	C	C	C	C	C	C	C	C	C	C	C	C	C	M	C	C	C	C	C	C	C	C	C	C	C
S1A_5240781	T/C	1	5240781	+	NA	NA	NA	NA	NA	NA	T	T	T	T	T	T	C	T	T	T	T	T	C	T	T	T	T	T	T	N	T	T	T	T	T	T	T	C	T	T	N	T	T	T	T	Y	T	N	T
S1A_5240799	G/A	1	5240799	+	NA	NA	NA	NA	NA	NA	G	G	G	G	G	G	A	G	G	G	G	G	A	G	G	G	G	G	G	N	G	G	G	G	G	G	G	A	G	G	N	G	G	G	G	R	G	N	G
S1A_5240800	C/A	1	5240800	+	NA	NA	NA	NA	NA	NA	C	C	C	C	C	C	A	C	C	C	C	C	A	C	C	C	C	C	C	N	C	C	C	C	C	C	C	A	C	C	N	C	C	C	C	M	C	N	C
S1A_5240807	G/A	1	5240807	+	NA	NA	NA	NA	NA	NA	G	G	G	G	G	G	A	G	G	G	G	G	A	G	G	G	G	G	G	N	G	G	G	G	G	G	G	A	G	G	N	G	G	G	G	R	G	N	G
S1A_5326918	C/G	1	5326918	+	NA	NA	NA	NA	NA	NA	C	C	C	C	C	C	N	C	C	C	C	C	N	C	C	C	C	C	C	C	C	S	S	S	S	C	S	N	C	C	S	C	C	C	C	N	C	C	S
S1A_5326921	G/C	1	5326921	+	NA	NA	NA	NA	NA	NA	G	G	G	G	G	G	N	G	G	G	G	G	N	G	G	N	G	G	G	G	G	G	S	G	S	G	S	N	G	G	S	G	G	G	G	N	G	G	G
S1A_5326922	T/G	1	5326922	+	NA	NA	NA	NA	NA	NA	T	T	T	T	T	T	N	T	T	T	T	T	N	T	T	N	T	T	T	T	T	T	K	T	K	T	K	N	T	T	K	T	T	T	T	N	T	T	T
S1A_6370123	T/C	1	6370123	+	NA	NA	NA	NA	NA	NA	T	T	T	C	T	N	T	C	T	T	C	T	T	T	T	T	C	Y	C	T	C	C	T	T	C	T	T	T	T	Y	T	C	T	C	C	Y	T	N	T
S1A_6370149	C/T	1	6370149	+	NA	NA	NA	NA	NA	NA	C	C	C	C	C	N	T	C	C	C	C	C	T	C	C	C	C	C	C	C	C	C	C	C	C	C	C	T	C	C	C	C	C	C	C	Y	C	N	C
S1A_6370156	T/C	1	6370156	+	NA	NA	NA	NA	NA	NA	T	T	T	C	T	N	C	C	T	T	C	T	C	T	T	T	C	Y	C	T	C	C	T	T	C	T	T	C	T	Y	T	C	T	C	C	C	T	N	T
S1A_6370170	T/C	1	6370170	+	NA	NA	NA	NA	NA	NA	T	T	T	T	T	N	T	C	T	T	C	T	T	T	T	T	T	T	T	T	T	C	T	T	C	T	T	T	T	T	T	T	T	T	T	T	T	N	T
S1A_6409902	A/G	1	6409902	+	NA	NA	NA	NA	NA	NA	A	A	G	R	A	A	A	A	N	A	A	A	A	G	A	A	A	A	R	R	A	A	A	A	A	A	A	A	A	G	A	A	A	N	A	A	A	N	A
S1A_6409922	G/A	1	6409922	+	NA	NA	NA	NA	NA	NA	G	G	A	R	G	G	G	G	N	G	G	G	G	A	G	G	G	G	G	G	G	G	G	G	G	G	G	G	G	A	G	G	G	N	G	G	G	N	G
S1A_6409927	C/G	1	6409927	+	NA	NA	NA	NA	NA	NA	C	C	G	S	C	C	C	C	N	C	C	C	C	G	C	C	C	C	C	C	C	C	C	C	C	C	C	C	C	G	C	C	C	N	C	C	C	N	C
S1A_6409941	C/T	1	6409941	+	NA	NA	NA	NA	NA	NA	C	C	T	Y	C	C	C	C	N	C	C	C	C	T	C	C	C	C	C	C	C	C	C	C	C	C	C	C	C	T	C	C	C	N	C	C	C	N	C
S1A_6409947	T/C	1	6409947	+	NA	NA	NA	NA	NA	NA	Y	Y	C	Y	T	Y	T	Y	N	T	Y	T	T	C	T	T	T	T	T	T	T	Y	T	T	Y	Y	T	T	Y	C	Y	T	T	N	T	T	Y	N	T
S1A_6535961	G/A	1	6535961	+	NA	NA	NA	NA	NA	NA	R	G	G	G	R	G	R	G	G	G	G	G	R	G	G	G	G	G	N	G	R	G	G	G	G	R	G	G	G	G	R	G	G	G	N	G	G	G	G
S1A_6535966	T/C	1	6535966	+	NA	NA	NA	NA	NA	NA	Y	T	T	C	Y	T	C	T	T	T	T	T	C	T	T	T	T	T	N	T	Y	T	T	T	T	Y	T	C	T	T	Y	T	T	T	N	T	T	T	T
S1A_6535989	C/T	1	6535989	+	NA	NA	NA	NA	NA	NA	C	C	C	T	C	C	Y	C	C	C	C	C	Y	C	C	C	C	C	N	C	C	C	C	C	C	C	C	T	C	C	C	C	C	C	N	C	C	C	C
S1A_6536008	T/C	1	6536008	+	NA	NA	NA	NA	NA	NA	Y	T	T	T	Y	T	Y	T	T	T	T	T	Y	T	T	T	T	T	N	T	Y	T	T	T	T	Y	T	T	T	T	Y	T	T	T	N	T	T	T	T
S1A_7277935	A/G	1	7277935	+	NA	NA	NA	NA	NA	NA	A	A	A	G	A	A	A	A	A	A	A	A	A	A	A	A	A	A	A	A	A	A	A	A	A	N	A	A	A	A	A	A	A	A	A	A	A	A	A
S1A_7281143	G/A	1	7281143	+	NA	NA	NA	NA	NA	NA	G	G	G	G	G	G	A	G	G	G	G	G	A	G	G	G	G	G	G	G	G	G	G	G	G	G	G	A	G	G	G	G	G	G	G	A	G	G	G
S1A_7285418	T/C	1	7285418	+	NA	NA	NA	NA	NA	NA	T	T	T	T	T	T	C	T	T	T	T	T	C	T	T	T	T	T	T	T	T	T	T	T	T	T	T	C	T	T	N	T	T	T	T	Y	T	T	N
S1A_7285426	T/C	1	7285426	+	NA	NA	NA	NA	NA	NA	T	T	T	T	T	T	C	T	T	T	T	T	C	T	T	Y	T	T	Y	T	T	T	T	T	T	T	T	C	T	T	N	T	T	T	T	Y	T	T	N
S1A_7330642	T/C	1	7330642	+	NA	NA	NA	NA	NA	NA	T	T	T	T	T	T	N	T	T	T	T	T	N	T	T	T	T	T	T	T	T	T	T	T	T	T	T	N	T	T	T	C	T	C	T	C	T	T	T
S1A_8137938	C/T	1	8137938	+	NA	NA	NA	NA	NA	NA	C	N	C	C	C	C	T	C	C	C	C	C	T	C	C	C	C	C	C	N	C	C	C	N	C	C	C	T	C	C	C	C	C	C	C	C	C	C	C
S1A_8137952	T/C	1	8137952	+	NA	NA	NA	NA	NA	NA	T	N	T	T	T	T	C	T	T	T	T	T	C	T	T	T	T	T	T	N	T	T	T	N	T	T	T	C	T	T	T	T	T	T	T	T	T	T	T
S1A_8137961	C/A	1	8137961	+	NA	NA	NA	NA	NA	NA	C	N	C	C	C	C	A	C	C	C	C	C	A	C	C	C	C	C	C	N	C	C	C	N	C	C	C	A	C	C	C	C	C	C	C	C	C	C	C
S1A_8137962	T/A	1	8137962	+	NA	NA	NA	NA	NA	NA	T	N	T	T	T	T	A	T	T	T	T	T	A	T	T	T	T	T	T	N	T	T	T	N	T	T	T	A	T	T	T	T	T	T	T	T	T	T	T
S1A_8437148	C/T	1	8437148	+	NA	NA	NA	NA	NA	NA	C	C	C	C	C	C	N	C	C	C	C	C	N	C	C	C	C	C	C	C	C	C	C	C	C	Y	C	N	C	N	C	C	C	C	C	C	C	C	C
S1A_8516045	G/A	1	8516045	+	NA	NA	NA	NA	NA	NA	G	G	G	G	G	G	A	G	G	G	G	G	A	G	G	G	G	G	G	G	G	G	G	G	G	G	G	A	G	G	G	G	G	G	G	G	G	G	G
S1A_8633470	C/A	1	8633470	+	NA	NA	NA	NA	NA	NA	C	C	C	C	C	C	C	C	C	C	C	C	C	C	C	C	C	C	C	C	C	C	C	C	C	A	C	C	C	C	C	C	C	C	C	C	C	C	C
S1A_8633935	C/G	1	8633935	+	NA	NA	NA	NA	NA	NA	C	C	C	C	C	C	G	C	C	C	C	C	G	C	C	C	C	C	C	C	C	C	C	C	C	C	C	N	C	C	C	C	C	C	C	C	C	N	C
S1A_8717061	A/G	1	8717061	+	NA	NA	NA	NA	NA	NA	R	A	A	A	R	R	R	A	A	A	A	A	R	A	A	A	A	R	A	A	R	A	A	A	A	R	A	A	N	A	A	A	A	A	A	A	R	A	N
S1A_8717070	G/C	1	8717070	+	NA	NA	NA	NA	NA	NA	S	G	G	G	S	S	S	G	G	G	G	G	S	G	G	G	G	S	G	G	S	G	G	G	G	S	G	G	N	G	G	G	G	G	G	G	S	G	N
S1A_8717080	A/G	1	8717080	+	NA	NA	NA	NA	NA	NA	R	A	A	A	R	R	R	A	A	A	A	A	R	A	A	A	A	R	A	A	R	A	A	A	A	R	A	A	N	A	A	A	A	A	A	A	R	A	N
S1A_8719018	G/A	1	8719018	+	NA	NA	NA	NA	NA	NA	G	G	G	G	G	G	A	G	G	G	G	G	A	G	G	G	G	N	G	G	G	G	G	G	G	G	G	A	G	G	G	G	G	G	G	R	G	G	G
S1A_8719024	C/T	1	8719024	+	NA	NA	NA	NA	NA	NA	C	C	C	C	C	C	T	C	C	C	C	C	T	C	C	N	C	N	C	C	C	C	C	C	C	C	N	T	N	C	C	C	N	C	C	Y	C	C	C
S1A_8852354	T/A	1	8852354	+	NA	NA	NA	NA	NA	NA	W	W	T	W	W	W	W	W	W	W	W	W	T	T	W	W	W	W	W	W	T	W	W	W	W	T	W	T	T	W	W	W	A	W	W	W	T	W	W
S1A_8852367	T/A	1	8852367	+	NA	NA	NA	NA	NA	NA	T	T	T	T	T	T	T	T	W	T	T	T	T	T	T	T	T	W	T	W	T	T	T	T	T	T	T	W	T	T	T	W	T	W	T	T	T	N	N
S1A_8852369	C/A	1	8852369	+	NA	NA	NA	NA	NA	NA	M	C	C	M	C	M	M	C	C	M	M	C	C	C	C	M	C	C	C	C	C	M	C	M	M	M	M	M	C	C	C	C	C	C	M	C	C	M	C
S1A_8852387	A/G	1	8852387	+	NA	NA	NA	NA	NA	NA	A	A	A	A	A	A	A	A	A	A	A	A	A	A	A	A	A	A	A	A	A	A	A	A	A	A	A	A	A	A	A	A	A	A	A	A	A	R	R
S1A_9236453	C/A	1	9236453	+	NA	NA	NA	NA	NA	NA	M	A	C	N	C	M	C	C	C	C	C	C	C	C	C	A	C	M	C	A	M	C	A	A	C	M	A	C	C	C	C	A	C	A	C	M	M	C	C
S1A_9236456	A/G	1	9236456	+	NA	NA	NA	NA	NA	NA	R	G	A	N	A	R	A	A	A	A	A	A	A	A	A	G	A	R	A	G	R	A	G	G	A	R	G	A	A	A	A	G	A	G	A	R	R	A	A
S1A_9236464	G/C	1	9236464	+	NA	NA	NA	NA	NA	NA	G	G	C	N	S	G	S	C	C	C	C	C	S	C	C	G	C	G	C	G	S	C	G	G	C	G	G	C	C	C	G	G	C	G	C	S	G	C	C
S1A_9236474	G/C	1	9236474	+	NA	NA	NA	NA	NA	NA	S	G	G	N	S	S	S	G	G	G	G	G	S	G	G	G	G	S	G	G	S	G	G	G	G	S	G	G	G	G	C	G	G	G	G	G	S	G	G
S1A_9236490	G/A	1	9236490	+	NA	NA	NA	NA	NA	NA	R	A	G	N	G	R	G	G	G	G	G	G	G	G	G	A	G	R	G	A	R	G	A	A	G	R	A	G	G	G	G	A	G	A	G	R	R	G	G
S1A_9236495	T/C	1	9236495	+	NA	NA	NA	NA	NA	NA	Y	T	T	N	Y	Y	Y	T	T	T	T	T	Y	T	T	T	T	Y	T	T	Y	T	T	T	T	Y	T	T	T	T	C	T	T	T	T	T	Y	T	T
S1A_9236498	C/T	1	9236498	+	NA	NA	NA	NA	NA	NA	Y	C	C	N	Y	Y	Y	C	C	C	C	C	Y	C	C	C	C	Y	C	C	Y	C	C	C	C	Y	C	C	C	C	T	C	C	C	C	C	Y	C	C
S1A_9236507	C/G	1	9236507	+	NA	NA	NA	NA	NA	NA	C	C	C	N	C	C	S	C	C	C	C	C	S	C	C	C	C	C	C	C	C	C	C	C	C	C	C	G	C	C	C	C	C	C	C	S	C	C	C
S1A_9819764	A/G	1	9819764	+	NA	NA	NA	NA	NA	NA	R	A	A	R	A	R	R	R	R	G	R	R	A	R	A	G	R	R	R	G	R	A	A	A	G	R	R	R	A	A	R	R	R	A	G	A	R	R	R
S1A_9819802	G/A	1	9819802	+	NA	NA	NA	NA	NA	NA	R	G	G	R	G	R	R	R	R	A	R	R	G	R	G	A	R	R	G	A	R	G	G	G	A	R	R	R	G	G	R	R	R	G	A	R	R	R	R
S1A_9954053	T/C	1	9954053	+	NA	NA	NA	NA	NA	NA	T	T	T	N	T	T	T	T	T	N	T	T	N	T	T	T	T	T	T	Y	T	T	N	T	T	T	T	T	T	T	T	Y	T	T	N	T	T	Y	T
S1A_9954054	C/T	1	9954054	+	NA	NA	NA	NA	NA	NA	C	Y	C	N	C	C	Y	C	C	N	C	C	N	C	C	C	C	C	C	Y	Y	C	N	C	C	C	C	C	C	C	C	Y	C	C	N	C	C	Y	C
S1A_9954146	A/G	1	9954146	+	NA	NA	NA	NA	NA	NA	G	G	A	A	A	N	A	A	A	N	A	A	N	A	A	N	A	R	N	A	N	A	G	A	A	A	G	A	A	A	A	A	A	G	N	N	G	A	A
S1A_9954173	A/T	1	9954173	+	NA	NA	NA	NA	NA	NA	W	A	A	A	A	N	A	A	W	N	A	A	N	A	A	N	W	A	N	A	N	A	W	W	W	W	A	A	W	W	A	A	W	A	N	N	A	A	W
S1A_11167693	G/A	1	11167693	+	NA	NA	NA	NA	NA	NA	R	R	G	G	G	G	G	G	G	G	G	G	G	G	G	R	G	R	G	G	G	G	G	G	G	R	G	G	G	G	G	G	G	R	N	G	R	G	G
S1A_11167694	T/C	1	11167694	+	NA	NA	NA	NA	NA	NA	Y	Y	T	T	T	T	T	T	T	T	T	T	T	T	T	Y	T	Y	T	T	T	T	T	T	T	Y	T	T	T	T	T	T	T	Y	N	T	Y	T	T
S1A_11204230	G/C	1	11204230	+	NA	NA	NA	NA	NA	NA	G	N	G	G	C	G	G	G	S	N	N	C	G	S	G	N	C	G	G	N	G	N	G	G	N	S	G	G	S	C	S	G	C	G	N	G	G	G	S
S1A_11204250	A/G	1	11204250	+	NA	NA	NA	NA	NA	NA	A	N	A	A	G	A	A	G	G	N	N	G	A	R	A	N	G	G	A	N	A	N	A	A	N	R	A	G	R	G	R	A	G	A	N	G	R	A	R
S1A_11207721	G/A	1	11207721	+	NA	NA	NA	NA	NA	NA	N	G	G	N	G	G	G	A	G	N	A	G	G	G	G	G	G	G	G	G	A	A	G	G	A	G	G	A	G	G	G	G	R	G	N	G	G	A	G
S1A_11208379	A/G	1	11208379	+	NA	NA	NA	NA	NA	NA	A	A	A	A	A	A	G	A	A	N	A	A	G	A	G	A	A	N	A	G	R	N	N	G	A	A	A	R	A	A	A	A	A	A	N	G	A	A	A
S1A_11208382	C/T	1	11208382	+	NA	NA	NA	NA	NA	NA	T	T	C	C	C	T	C	C	C	N	C	C	C	C	C	T	C	N	C	C	C	N	N	C	C	Y	T	C	C	C	C	C	C	T	N	C	T	C	C
S1A_11208397	C/G	1	11208397	+	NA	NA	NA	NA	NA	NA	G	G	C	C	C	G	C	C	C	N	C	C	C	C	C	G	C	N	C	C	C	N	N	C	C	S	G	C	C	C	C	C	C	G	N	C	G	C	C
S1A_11718023	T/C	1	11718023	+	NA	NA	NA	NA	NA	NA	C	C	T	C	T	C	T	C	T	C	C	T	T	T	T	C	T	C	N	T	C	C	C	T	C	Y	C	T	T	N	N	C	Y	C	N	T	C	C	T
S1A_12142757	G/A	1	12142757	+	NA	NA	NA	NA	NA	NA	G	G	A	G	A	G	A	G	A	A	G	A	N	A	G	G	A	G	G	G	G	G	G	G	G	R	G	R	A	A	A	G	A	G	G	G	G	G	A
S1A_12160996	C/G	1	12160996	+	NA	NA	NA	NA	NA	NA	C	C	G	C	G	C	G	C	G	G	C	G	G	G	N	C	G	C	C	C	C	C	C	C	C	G	C	S	G	G	G	C	G	C	N	C	C	N	G
S1A_12172908	A/G	1	12172908	+	NA	NA	NA	NA	NA	NA	A	A	R	A	A	A	N	N	R	R	N	R	R	A	A	A	N	A	G	A	A	R	A	A	R	R	A	R	R	A	R	A	N	A	R	A	A	R	A
S1A_12172909	T/A	1	12172909	+	NA	NA	NA	NA	NA	NA	T	T	W	T	T	T	N	W	W	W	T	W	W	T	T	T	N	A	A	W	T	W	T	T	W	W	T	W	W	T	W	T	T	T	W	T	T	W	T
S1A_12172922	A/G	1	12172922	+	NA	NA	NA	NA	NA	NA	A	A	A	A	A	A	N	A	A	A	A	A	A	A	G	A	N	G	N	G	A	A	A	G	A	A	A	A	A	A	A	A	A	A	A	R	A	A	A
S1A_12172924	C/T	1	12172924	+	NA	NA	NA	NA	NA	NA	C	C	C	C	C	C	N	C	C	C	C	C	C	C	T	C	N	T	N	T	C	C	C	T	C	C	C	C	C	C	C	C	C	C	C	Y	C	C	C
S1A_12172963	G/A	1	12172963	+	NA	NA	NA	NA	NA	NA	G	G	G	G	G	G	N	G	G	G	G	G	G	G	A	G	N	A	N	A	G	G	G	A	G	G	G	G	G	G	G	G	G	G	G	R	G	G	G
S1A_12862773	A/G	1	12862773	+	NA	NA	NA	NA	NA	NA	R	R	A	A	A	A	A	A	A	A	R	R	R	R	A	A	R	A	A	R	A	A	N	A	R	R	A	A	A	A	R	R	A	A	N	A	A	A	A
S1A_14468560	A/C	1	14468560	+	NA	NA	NA	NA	NA	NA	A	A	A	A	A	A	M	A	C	A	A	A	C	A	C	M	C	A	A	C	A	A	A	C	A	A	A	A	C	A	A	A	A	A	A	C	A	A	A
S1A_14468568	C/A	1	14468568	+	NA	NA	NA	NA	NA	NA	C	C	C	C	C	C	C	A	C	C	M	A	C	C	C	C	C	C	C	C	A	A	C	C	A	C	C	A	C	C	C	C	C	C	C	C	C	A	C
S1A_14472289	G/A	1	14472289	+	NA	NA	NA	NA	NA	NA	G	G	G	G	G	G	R	G	G	G	G	G	A	G	A	G	R	A	G	R	R	G	G	A	G	G	G	R	A	G	G	G	G	G	G	R	G	G	G
S1A_14589229	T/C	1	14589229	+	NA	NA	NA	NA	NA	NA	T	T	T	Y	T	Y	T	T	T	Y	Y	T	T	T	T	Y	T	N	T	T	T	T	N	T	N	T	Y	T	T	T	T	T	T	Y	T	T	C	T	T
S1A_14589285	T/C	1	14589285	+	NA	NA	NA	NA	NA	NA	T	Y	T	Y	T	Y	T	T	T	Y	Y	Y	T	Y	T	Y	T	N	T	T	T	T	N	T	N	T	Y	T	T	T	Y	T	T	Y	Y	T	C	T	T
S1A_14589286	C/T	1	14589286	+	NA	NA	NA	NA	NA	NA	C	Y	Y	C	C	Y	Y	Y	C	C	Y	N	C	Y	Y	C	Y	N	Y	Y	Y	Y	N	Y	N	C	C	Y	C	C	Y	T	Y	C	C	Y	C	C	Y
S1A_14589287	C/A	1	14589287	+	NA	NA	NA	NA	NA	NA	C	M	C	M	C	M	C	M	C	M	M	N	C	M	C	M	C	N	C	C	M	M	N	C	N	C	M	C	C	C	M	C	C	M	M	C	A	A	C
S1A_15141801	A/C	1	15141801	+	NA	NA	NA	NA	NA	NA	M	A	M	M	N	M	M	M	C	M	M	M	M	M	M	M	M	N	N	M	M	M	M	M	M	N	M	M	M	M	M	N	M	M	M	M	A	A	N
S1A_15141802	C/A	1	15141802	+	NA	NA	NA	NA	NA	NA	M	C	M	M	C	M	M	M	A	M	M	M	M	M	M	M	M	N	C	M	M	M	M	M	M	C	M	M	M	M	M	N	M	M	M	M	C	C	C
S1A_15141803	C/A	1	15141803	+	NA	NA	NA	NA	NA	NA	C	C	M	C	A	M	M	M	C	C	M	M	M	M	C	C	C	N	M	C	C	C	C	M	C	A	C	C	C	C	M	N	M	C	C	C	C	M	M
S1A_15141805	T/C	1	15141805	+	NA	NA	NA	NA	NA	NA	T	T	Y	T	C	Y	Y	Y	T	T	Y	Y	Y	Y	T	T	T	N	Y	T	T	T	T	Y	T	C	T	T	T	T	Y	N	Y	T	T	T	T	Y	Y
S1A_15191232	G/A	1	15191232	+	NA	NA	NA	NA	NA	NA	G	G	G	G	G	G	R	R	G	G	R	R	R	G	R	G	R	G	G	R	R	G	G	R	G	G	G	R	R	G	G	G	G	G	G	R	G	A	N
S1A_15191244	A/C	1	15191244	+	NA	NA	NA	NA	NA	NA	M	M	M	M	M	M	M	M	M	M	M	M	M	A	M	C	M	M	M	M	M	A	M	M	A	M	M	M	M	C	M	M	M	M	M	M	M	C	N
S1A_15328317	T/C	1	15328317	+	NA	NA	NA	NA	NA	NA	C	C	T	C	T	C	T	T	T	C	T	T	T	T	T	C	T	T	Y	T	T	T	N	T	T	C	N	T	T	T	C	Y	T	C	N	T	C	T	T
S1A_15328329	C/G	1	15328329	+	NA	NA	NA	NA	NA	NA	C	C	G	C	G	C	S	C	G	C	C	C	C	G	C	C	C	C	C	C	C	C	N	C	C	C	N	C	C	G	C	C	S	C	N	C	C	C	G
S1A_15328336	A/G	1	15328336	+	NA	NA	NA	NA	NA	NA	G	G	A	G	A	G	A	A	A	G	A	A	A	A	A	G	A	A	A	A	A	A	N	A	A	G	N	A	A	A	G	R	A	G	N	A	G	A	A
S1A_15328340	G/A	1	15328340	+	NA	NA	NA	NA	NA	NA	G	G	A	G	A	G	R	G	A	G	G	G	G	A	G	G	G	G	G	G	G	G	N	G	G	G	N	G	G	A	G	G	R	G	N	G	G	G	A
S1A_15328363	G/T	1	15328363	+	NA	NA	NA	NA	NA	NA	T	T	G	T	G	T	G	G	G	T	G	G	G	G	G	T	G	G	G	G	G	G	N	G	G	T	N	G	G	G	T	K	G	T	N	G	T	G	G
S1A_15686346	G/A	1	15686346	+	NA	NA	NA	NA	NA	NA	A	A	G	A	G	A	G	G	G	R	R	G	G	G	G	A	G	N	G	G	G	G	A	G	G	G	A	G	G	G	A	N	G	A	G	G	A	G	G
S1A_15807361	G/C	1	15807361	+	NA	NA	NA	NA	NA	NA	C	C	G	C	G	C	G	G	G	C	G	G	G	G	N	C	G	G	N	G	G	G	C	G	G	G	C	G	G	G	C	N	G	C	G	G	C	G	G
S1A_15955038	C/T	1	15955038	+	NA	NA	NA	NA	NA	NA	C	C	C	C	C	Y	Y	C	C	C	C	C	C	C	C	C	C	Y	C	N	C	C	C	C	C	C	C	C	N	C	C	C	C	C	C	C	C	C	C
S1A_15955039	A/G	1	15955039	+	NA	NA	NA	NA	NA	NA	R	A	A	A	R	R	R	A	R	A	A	A	R	A	A	G	A	R	A	N	R	A	A	A	A	R	A	A	N	A	R	A	A	A	A	A	R	A	A
S1A_15955043	T/C	1	15955043	+	NA	NA	NA	NA	NA	NA	Y	T	T	T	T	Y	Y	T	T	T	T	T	T	T	T	T	T	Y	T	N	Y	T	T	T	T	T	T	T	N	T	Y	T	T	T	T	T	Y	T	T
S1A_15955051	C/T	1	15955051	+	NA	NA	NA	NA	NA	NA	C	C	C	C	C	C	C	C	Y	C	C	C	C	C	C	T	C	C	C	N	C	C	C	C	C	C	C	C	N	C	C	C	C	C	C	C	C	C	C
S1A_15955052	A/G	1	15955052	+	NA	NA	NA	NA	NA	NA	A	A	A	A	A	A	A	A	R	A	A	A	A	A	A	G	A	A	A	N	A	A	A	A	A	A	A	A	N	A	A	A	A	A	A	A	A	A	A
S1A_15955065	G/A	1	15955065	+	NA	NA	NA	NA	NA	NA	R	G	G	G	R	R	R	G	G	G	R	G	R	G	G	G	G	G	G	N	R	G	G	G	G	R	G	G	N	G	R	G	G	G	G	G	G	G	G
S1A_15955070	G/C	1	15955070	+	NA	NA	NA	NA	NA	NA	S	G	G	G	S	C	C	G	S	G	S	G	C	G	G	C	G	S	G	N	S	G	G	G	G	S	G	G	N	G	C	G	G	G	G	G	C	G	G
S1A_15955072	G/A	1	15955072	+	NA	NA	NA	NA	NA	NA	G	G	G	G	G	G	G	G	G	G	G	G	G	G	A	G	A	R	G	N	G	G	G	A	G	G	G	R	N	G	G	G	G	G	A	A	G	G	G
S1A_15955093	T/A	1	15955093	+	NA	NA	NA	NA	NA	NA	W	T	T	T	W	W	W	T	T	T	W	T	W	T	T	T	T	W	T	N	W	T	T	T	T	W	T	T	N	T	W	T	T	T	T	T	W	T	T
S1A_16040619	G/A	1	16040619	+	NA	NA	NA	NA	NA	NA	A	N	G	A	G	A	G	G	G	A	R	G	G	G	G	A	G	A	G	G	G	G	A	G	G	G	A	G	G	G	A	R	G	A	G	G	A	N	G
S1A_16040654	C/T	1	16040654	+	NA	NA	NA	NA	NA	NA	C	N	T	C	T	C	Y	T	T	C	Y	T	C	T	C	C	C	C	C	C	T	T	C	C	T	Y	C	C	C	T	C	C	T	C	T	T	C	N	T
S1A_16192594	G/A	1	16192594	+	NA	NA	NA	NA	NA	NA	A	A	G	N	G	A	G	G	G	R	R	G	G	G	G	A	G	N	G	G	G	G	A	G	N	G	A	G	G	G	A	N	G	A	G	G	A	N	G
S1A_16409493	T/A	1	16409493	+	NA	NA	NA	NA	NA	NA	T	T	W	N	W	T	W	A	W	W	W	W	W	A	W	T	A	W	A	W	T	W	T	W	W	A	N	W	N	W	N	A	A	T	W	T	N	A	W
S1A_16409530	T/C	1	16409530	+	NA	NA	NA	NA	NA	NA	C	C	Y	N	Y	C	Y	T	Y	Y	Y	Y	Y	T	Y	Y	T	Y	T	Y	C	Y	C	Y	Y	T	N	Y	N	Y	N	T	T	C	Y	C	N	T	Y
S1A_16409536	C/T	1	16409536	+	NA	NA	NA	NA	NA	NA	C	C	Y	N	Y	C	Y	T	Y	Y	C	T	Y	T	T	C	T	Y	T	Y	C	T	C	Y	Y	Y	N	Y	N	Y	N	T	T	C	Y	C	N	T	T
S1A_17754779	C/T	1	17754779	+	NA	NA	NA	NA	NA	NA	C	C	C	Y	C	C	C	C	C	C	C	C	C	C	C	C	C	Y	C	C	C	C	C	C	C	C	C	C	C	C	C	Y	C	Y	Y	Y	C	C	C
S1A_19933430	G/A	1	19933430	+	NA	NA	NA	NA	NA	NA	G	R	N	R	G	G	G	G	R	A	R	R	G	G	R	A	R	R	R	R	G	A	R	G	G	R	G	R	A	G	G	A	G	R	G	R	G	A	A
S1A_20028709	C/G	1	20028709	+	NA	NA	NA	NA	NA	NA	G	N	C	C	G	G	G	C	C	N	S	C	G	N	C	C	C	S	C	C	G	C	C	N	N	G	C	C	C	C	G	N	C	C	C	C	S	C	C
S1A_20028723	T/C	1	20028723	+	NA	NA	NA	NA	NA	NA	C	N	T	T	C	C	C	T	T	N	Y	T	C	N	T	T	T	Y	T	T	C	T	T	N	N	C	T	T	T	T	C	N	T	T	T	T	Y	T	T
S1A_20028725	C/A	1	20028725	+	NA	NA	NA	NA	NA	NA	M	N	C	C	M	C	M	C	C	N	C	C	M	N	C	C	C	C	C	C	C	C	C	N	N	M	C	C	C	C	C	N	C	C	C	C	M	C	C
S1A_20028748	C/A	1	20028748	+	NA	NA	NA	NA	NA	NA	M	N	C	C	M	C	M	C	C	N	C	C	M	N	C	C	C	C	C	C	C	C	C	N	N	M	C	C	C	C	C	N	C	C	C	C	M	C	C
S1A_20028749	C/T	1	20028749	+	NA	NA	NA	NA	NA	NA	T	N	C	C	T	T	T	C	C	N	Y	C	T	N	C	C	C	Y	C	C	T	C	C	N	N	T	C	C	C	C	T	N	C	C	C	C	Y	C	C
S1A_20119334	G/A	1	20119334	+	NA	NA	NA	NA	NA	NA	G	G	G	R	G	G	G	R	G	G	G	R	G	G	N	G	G	R	G	G	G	G	G	G	G	R	G	G	G	G	N	G	G	G	R	G	G	G	G
S1A_20420194	T/A	1	20420194	+	NA	NA	NA	NA	NA	NA	A	A	T	A	T	A	T	T	T	T	W	T	T	T	T	T	T	N	T	T	T	T	A	T	T	T	T	T	T	T	A	T	N	A	N	T	T	T	T
S1A_20907484	G/A	1	20907484	+	NA	NA	NA	NA	NA	NA	G	G	G	G	G	G	N	G	G	G	G	G	A	G	A	A	A	R	N	A	A	R	G	A	G	G	A	A	A	G	G	G	G	G	G	R	A	G	G
S1A_20936439	T/C	1	20936439	+	NA	NA	NA	NA	NA	NA	T	Y	T	Y	T	T	T	Y	Y	Y	Y	Y	T	Y	Y	Y	Y	T	T	Y	T	Y	C	Y	Y	Y	T	Y	Y	C	T	Y	Y	Y	C	Y	T	C	Y
S1A_20936455	T/A	1	20936455	+	NA	NA	NA	NA	NA	NA	T	W	T	W	T	T	T	W	W	W	W	W	T	W	W	W	W	T	T	W	T	W	A	W	W	W	T	W	W	A	T	W	W	W	A	W	T	W	W
S1A_22330352	T/C	1	22330352	+	NA	NA	NA	NA	NA	NA	T	T	T	T	T	T	Y	T	T	T	T	T	C	T	C	T	C	T	T	C	Y	T	T	T	N	T	C	N	C	T	T	T	T	T	T	Y	N	N	T
S1A_22332581	T/A	1	22332581	+	NA	NA	NA	NA	NA	NA	W	W	T	W	T	W	T	A	N	W	W	T	T	W	T	W	T	N	W	T	T	A	T	T	T	T	T	T	T	T	T	W	W	W	W	W	T	A	T
S1A_22332621	C/G	1	22332621	+	NA	NA	NA	NA	NA	NA	C	C	C	C	C	C	S	C	N	C	C	C	G	C	G	C	G	N	C	G	C	C	C	C	C	C	G	S	G	C	C	C	C	C	C	S	G	C	C
S1A_22333178	G/A	1	22333178	+	NA	NA	NA	NA	NA	NA	R	R	A	G	R	G	R	A	G	R	R	G	A	R	A	G	A	G	R	A	G	N	G	G	R	G	A	A	A	R	R	R	R	R	R	R	A	A	G
S1A_22333218	A/G	1	22333218	+	NA	NA	NA	NA	NA	NA	A	A	A	A	A	A	R	A	A	A	A	A	G	A	G	A	G	A	A	G	A	N	A	A	A	A	G	G	G	A	A	A	A	A	A	A	G	A	A
S1A_22557591	C/T	1	22557591	+	NA	NA	NA	NA	NA	NA	C	C	C	C	C	C	Y	C	C	C	C	C	T	C	N	C	T	C	C	N	C	C	C	C	C	C	T	C	T	C	N	C	C	C	C	C	N	C	C
S1A_22822249	G/T	1	22822249	+	NA	NA	NA	NA	NA	NA	G	G	K	G	K	G	K	K	G	G	K	K	G	K	G	G	G	N	G	G	K	G	K	K	K	G	G	T	G	K	N	K	K	G	G	K	G	K	G
S1A_23155641	C/G	1	23155641	+	NA	NA	NA	NA	NA	NA	C	C	S	C	C	C	C	C	C	C	G	C	C	C	S	C	S	C	C	C	C	C	C	C	S	C	C	C	N	C	C	C	S	C	S	C	C	C	C
S1A_23155708	A/G	1	23155708	+	NA	NA	NA	NA	NA	NA	A	A	A	A	A	A	R	A	A	A	A	A	A	R	A	A	A	A	R	A	A	A	A	A	A	A	A	A	A	G	A	A	R	A	N	A	A	A	A
S1A_23155862	C/A	1	23155862	+	NA	NA	NA	NA	NA	NA	M	C	C	M	M	M	A	M	M	C	C	C	A	A	M	M	C	N	A	A	M	M	M	A	C	M	A	A	N	M	C	M	C	M	C	A	A	A	M
S1A_23155865	A/G	1	23155865	+	NA	NA	NA	NA	NA	NA	A	A	A	R	R	A	A	A	A	R	A	A	A	A	A	A	A	N	A	A	A	A	A	A	A	A	A	A	N	R	A	A	A	A	A	A	A	A	A
S1A_23302883	G/A	1	23302883	+	NA	NA	NA	NA	NA	NA	G	G	G	G	N	G	A	G	G	G	G	G	A	G	A	G	A	N	G	A	R	G	G	G	G	G	A	A	N	G	N	G	R	G	A	A	A	G	G
S1A_23414598	G/A	1	23414598	+	NA	NA	NA	NA	NA	NA	R	G	R	G	G	R	G	G	R	G	G	G	G	G	G	G	G	R	G	G	G	R	R	G	G	G	G	G	G	R	G	G	R	G	G	G	G	G	G
S1A_23414616	C/T	1	23414616	+	NA	NA	NA	NA	NA	NA	C	Y	Y	C	C	C	C	Y	C	Y	C	C	C	C	C	Y	C	C	C	C	C	C	C	Y	C	C	C	C	C	Y	C	C	C	Y	C	C	C	C	C
S1A_23833017	A/C	1	23833017	+	NA	NA	NA	NA	NA	NA	A	A	A	C	C	A	A	A	A	M	A	A	A	C	A	N	A	A	C	A	A	A	A	A	A	A	A	A	A	C	A	C	M	A	C	A	A	N	A
S1A_23850918	T/G	1	23850918	+	NA	NA	NA	NA	NA	NA	T	T	T	T	T	T	T	T	T	T	T	T	N	T	T	T	T	T	G	T	T	T	N	T	T	T	T	T	N	T	N	T	T	T	G	T	T	T	T
S1A_24247126	C/T	1	24247126	+	NA	NA	NA	NA	NA	NA	T	T	T	C	C	T	C	T	T	T	T	T	C	C	C	T	C	Y	C	C	T	T	T	T	T	T	C	Y	C	C	T	C	T	T	C	N	C	T	T
S1A_24746662	C/T	1	24746662	+	NA	NA	NA	NA	NA	NA	C	C	N	C	C	T	C	C	Y	C	C	Y	N	C	C	C	C	N	C	C	C	Y	T	N	C	C	C	C	C	C	N	C	C	T	C	C	C	N	Y
S1A_24767536	G/T	1	24767536	+	NA	NA	NA	NA	NA	NA	G	K	N	K	K	G	G	K	K	K	G	K	K	K	K	K	K	G	K	K	K	K	K	N	K	K	N	K	K	G	K	N	N	N	N	K	G	K	N
S1A_25485396	A/G	1	25485396	+	NA	NA	NA	NA	NA	NA	G	G	G	A	N	G	A	G	G	G	G	G	A	A	A	G	A	G	A	A	G	G	N	G	G	G	A	R	A	A	G	A	R	G	A	G	A	G	G
S1A_25485398	G/A	1	25485398	+	NA	NA	NA	NA	NA	NA	A	A	A	G	N	A	G	A	A	A	A	A	G	G	G	A	G	A	G	G	A	A	N	A	A	A	G	R	G	G	A	G	R	A	G	A	G	A	A
S1A_25542322	G/A	1	25542322	+	NA	NA	NA	NA	NA	NA	G	G	G	G	R	R	G	G	G	G	R	G	R	G	G	G	G	R	G	G	R	G	G	G	G	G	G	G	G	G	G	G	G	G	G	G	R	G	G
S1A_25721291	G/T	1	25721291	+	NA	NA	NA	NA	NA	NA	G	T	K	T	K	K	G	G	G	G	K	G	T	K	G	K	K	K	G	N	K	K	T	K	K	K	G	G	G	G	G	G	K	G	K	G	K	G	K
S1A_25721317	C/T	1	25721317	+	NA	NA	NA	NA	NA	NA	C	T	T	T	Y	Y	C	C	C	C	Y	C	T	Y	C	Y	Y	Y	C	N	Y	Y	T	Y	Y	Y	C	C	C	C	C	C	Y	C	Y	Y	Y	C	Y
S1A_25725767	G/C	1	25725767	+	NA	NA	NA	NA	NA	NA	G	G	G	C	C	G	G	G	G	S	G	G	G	C	G	G	G	G	N	G	G	G	G	G	G	G	G	G	G	C	G	S	G	G	G	G	G	G	G
S1A_26598441	C/T	1	26598441	+	NA	NA	NA	NA	NA	NA	C	C	C	T	T	C	C	C	C	C	C	C	C	T	C	C	C	C	C	C	C	Y	C	Y	C	C	C	C	C	T	C	Y	C	C	C	C	C	C	C
S1A_27209346	G/A	1	27209346	+	NA	NA	NA	NA	NA	NA	G	G	G	A	A	G	G	G	G	A	G	A	G	A	G	N	G	R	A	G	G	G	G	G	A	R	G	G	G	A	G	A	G	A	G	G	G	G	G
S1A_27260459	A/C	1	27260459	+	NA	NA	NA	NA	NA	NA	A	A	A	C	C	A	A	A	A	A	A	A	A	C	A	N	A	N	A	A	A	A	A	A	A	A	A	A	N	C	N	C	A	A	A	A	N	A	A
S1A_28316047	C/A	1	28316047	+	NA	NA	NA	NA	NA	NA	C	C	M	C	C	C	M	C	C	C	C	C	N	C	C	C	M	C	C	C	C	C	C	N	C	C	C	C	M	M	C	C	C	C	C	C	N	C	C
S1A_29122284	T/C	1	29122284	+	NA	NA	NA	NA	NA	NA	N	C	C	T	N	C	C	T	C	T	C	T	T	T	C	T	T	N	T	T	C	C	N	C	T	T	T	C	T	T	C	C	Y	T	T	T	T	T	C
S1A_29190844	C/T	1	29190844	+	NA	NA	NA	NA	NA	NA	T	T	T	N	C	T	T	C	T	C	Y	N	C	C	C	C	C	N	C	C	T	T	N	T	C	C	C	C	C	C	N	C	T	C	C	C	C	N	T
S1A_29799231	C/T	1	29799231	+	NA	NA	NA	NA	NA	NA	C	C	C	T	N	C	C	T	C	T	Y	N	C	T	C	T	C	N	T	C	C	C	C	C	T	T	Y	C	C	T	C	T	C	T	T	T	N	N	C
S1A_29994090	C/G	1	29994090	+	NA	NA	NA	NA	NA	NA	G	S	S	C	C	S	C	S	C	C	N	S	S	S	G	C	G	C	C	S	C	G	C	S	C	S	S	S	C	S	C	C	S	S	S	S	G	C	C
S1A_30336747	G/A	1	30336747	+	NA	NA	NA	NA	NA	NA	G	A	R	G	G	G	G	A	A	A	R	A	G	G	R	A	A	A	G	R	G	G	R	G	A	A	G	R	G	G	G	R	A	A	A	G	G	A	R
S1A_30336760	G/A	1	30336760	+	NA	NA	NA	NA	NA	NA	G	A	R	G	G	G	G	A	A	R	G	R	G	G	G	R	R	R	G	R	G	G	R	G	R	G	G	R	G	G	G	R	R	R	R	G	G	R	R
S1A_31676177	C/T	1	31676177	+	NA	NA	NA	NA	NA	NA	C	C	C	C	C	C	C	Y	C	C	Y	C	C	C	C	C	C	Y	C	C	C	C	Y	C	C	C	C	Y	C	C	C	C	C	C	Y	C	C	C	N
S1A_31676179	T/A	1	31676179	+	NA	NA	NA	NA	NA	NA	W	T	T	T	T	T	T	T	T	T	T	T	T	T	T	T	T	T	T	T	T	W	W	T	T	T	T	W	T	T	T	W	T	T	T	T	W	T	N
S1A_31676186	T/C	1	31676186	+	NA	NA	NA	NA	NA	NA	Y	T	T	T	T	T	T	T	T	T	T	T	T	T	T	T	T	T	T	T	T	Y	Y	T	T	T	T	Y	T	T	T	Y	T	T	T	T	Y	T	N
S1A_31676190	T/A	1	31676190	+	NA	NA	NA	NA	NA	NA	T	T	T	T	T	T	T	W	T	T	W	T	T	T	T	T	T	W	T	T	T	T	W	T	T	T	T	W	T	T	T	T	T	T	W	T	T	T	N
S1A_31676191	A/G	1	31676191	+	NA	NA	NA	NA	NA	NA	A	A	A	A	R	A	A	R	A	A	A	A	A	A	A	A	A	A	A	A	A	A	A	A	A	A	R	R	A	A	R	A	A	A	A	R	A	A	N
S1A_31676194	T/A	1	31676194	+	NA	NA	NA	NA	NA	NA	W	W	W	W	W	T	T	W	W	T	W	T	W	W	T	W	T	W	W	A	W	T	W	W	T	W	W	W	W	T	W	T	T	T	A	W	W	T	N
S1A_31676202	A/T	1	31676202	+	NA	NA	NA	NA	NA	NA	A	W	W	W	A	W	W	W	A	T	A	A	A	W	A	W	W	A	A	A	A	W	W	A	A	W	A	W	W	A	A	A	A	A	A	A	A	A	N
S1A_31676203	G/A	1	31676203	+	NA	NA	NA	NA	NA	NA	N	G	N	G	R	G	G	G	G	G	G	G	N	G	G	R	G	G	R	N	G	G	G	G	G	R	N	G	G	G	R	G	R	G	N	G	G	G	N
S1A_31676217	A/G	1	31676217	+	NA	NA	NA	NA	NA	NA	R	R	A	A	A	A	A	A	A	R	A	A	A	A	A	A	A	A	A	A	A	A	A	A	A	A	A	A	A	A	A	A	A	A	A	A	A	R	N
S1A_31676218	A/T	1	31676218	+	NA	NA	NA	NA	NA	NA	N	A	A	A	A	A	A	W	A	A	W	A	N	A	A	A	W	W	A	N	W	A	A	A	A	A	A	A	A	A	A	A	A	A	N	A	A	W	N
S1A_31676221	C/T	1	31676221	+	NA	NA	NA	NA	NA	NA	Y	C	C	C	C	C	C	C	C	C	C	C	C	C	C	C	C	C	C	C	C	Y	Y	C	C	C	C	Y	C	C	C	Y	C	C	C	C	Y	C	N
S1A_31676224	A/G	1	31676224	+	NA	NA	NA	NA	NA	NA	A	A	A	A	A	A	A	R	R	R	R	A	A	A	A	A	R	R	A	A	R	A	A	R	A	A	R	A	A	R	A	R	A	A	A	A	R	R	N
S1A_32282119	C/T	1	32282119	+	NA	NA	NA	NA	NA	NA	C	C	C	C	C	C	C	T	C	T	Y	T	C	T	C	T	T	T	T	T	C	C	C	C	Y	Y	C	C	C	T	C	Y	Y	T	T	T	C	T	C
S1A_32282142	C/T	1	32282142	+	NA	NA	NA	NA	NA	NA	C	C	C	C	C	C	C	T	C	T	Y	T	C	T	Y	T	T	T	T	T	C	C	C	C	Y	T	C	C	C	T	C	Y	Y	T	T	T	C	T	C
S1A_32282143	G/A	1	32282143	+	NA	NA	NA	NA	NA	NA	G	G	G	G	G	G	G	A	G	A	R	A	G	A	R	A	A	A	A	A	G	G	G	G	R	R	G	G	G	A	G	R	R	A	A	A	G	A	G
S1A_32471115	G/A	1	32471115	+	NA	NA	NA	NA	NA	NA	G	G	G	G	G	G	G	A	G	G	G	G	G	A	G	G	G	G	G	G	G	G	G	G	G	R	G	G	G	A	N	G	G	G	A	G	G	A	G
S1A_32705694	C/A	1	32705694	+	NA	NA	NA	NA	NA	NA	C	C	C	C	C	C	C	A	C	N	C	C	C	A	A	C	N	N	A	N	C	C	C	N	N	A	C	C	C	A	N	C	C	C	A	A	C	A	C
S1A_32705711	T/C	1	32705711	+	NA	NA	NA	NA	NA	NA	T	T	T	T	T	T	T	C	T	N	T	T	T	C	C	T	N	N	C	N	T	T	T	N	N	C	T	T	T	C	N	T	T	T	C	C	T	C	T
S1A_32900928	G/A	1	32900928	+	NA	NA	NA	NA	NA	NA	G	G	G	G	G	G	G	A	G	G	G	G	G	G	A	G	G	N	G	A	G	G	G	A	G	A	G	G	G	G	N	A	R	G	A	G	G	A	G
S1A_33461108	G/C	1	33461108	+	NA	NA	NA	NA	NA	NA	S	S	G	S	S	G	S	S	S	S	S	S	S	S	S	S	S	S	S	S	S	G	S	S	S	S	S	G	C	S	S	G	S	S	S	S	S	S	G
S1A_33461119	G/A	1	33461119	+	NA	NA	NA	NA	NA	NA	R	R	G	R	R	G	R	R	R	R	R	R	R	R	R	R	R	R	R	R	R	G	R	R	R	R	R	G	A	R	R	G	R	R	R	R	R	R	G
S1A_33618611	T/G	1	33618611	+	NA	NA	NA	NA	NA	NA	T	K	K	G	K	K	K	K	T	K	K	T	K	K	T	K	K	K	K	K	K	K	K	K	T	K	G	T	K	T	T	K	T	K	K	K	T	K	T
S1A_33618630	G/C	1	33618630	+	NA	NA	NA	NA	NA	NA	G	S	S	C	S	S	S	S	G	S	S	S	S	S	G	S	S	S	S	S	S	S	S	S	S	S	C	G	S	G	G	S	G	S	S	S	G	C	G
S1A_34144225	C/T	1	34144225	+	NA	NA	NA	NA	NA	NA	N	C	C	C	C	C	C	C	C	C	C	C	C	N	C	C	Y	C	C	N	C	C	C	Y	C	N	C	C	C	C	C	N	C	C	C	C	Y	C	N
S1A_35050194	C/A	1	35050194	+	NA	NA	NA	NA	NA	NA	M	M	C	C	M	C	C	M	C	C	M	C	N	M	C	C	C	C	C	C	M	M	M	M	C	C	M	M	M	C	C	M	C	C	M	M	N	C	C
S1A_35050206	C/T	1	35050206	+	NA	NA	NA	NA	NA	NA	C	C	C	Y	C	C	C	C	C	C	C	C	N	Y	C	C	C	C	C	C	Y	C	C	C	C	C	Y	C	C	C	C	C	C	C	C	C	N	C	Y
S1A_35050214	T/C	1	35050214	+	NA	NA	NA	NA	NA	NA	Y	Y	Y	T	T	T	Y	T	Y	T	Y	T	N	Y	T	Y	Y	Y	T	T	T	T	Y	Y	Y	T	T	T	T	T	T	Y	Y	T	T	T	N	T	T
S1A_35050218	T/C	1	35050218	+	NA	NA	NA	NA	NA	NA	T	Y	Y	T	T	N	Y	Y	T	T	T	T	N	Y	Y	Y	Y	T	T	T	T	N	T	Y	T	T	T	T	N	Y	T	Y	N	N	Y	T	N	T	T
S1A_35050219	C/T	1	35050219	+	NA	NA	NA	NA	NA	NA	C	Y	Y	C	C	Y	Y	Y	C	C	C	C	N	Y	Y	Y	Y	C	C	C	C	Y	C	Y	C	C	C	C	Y	Y	C	Y	Y	Y	Y	C	N	C	C
S1A_35050230	C/T	1	35050230	+	NA	NA	NA	NA	NA	NA	Y	C	C	C	Y	C	C	C	C	C	Y	C	N	Y	C	C	C	C	C	C	Y	Y	C	C	C	C	C	C	Y	C	C	Y	C	C	Y	C	N	C	C
S1A_35050240	G/A	1	35050240	+	NA	NA	NA	NA	NA	NA	R	G	G	R	R	R	G	G	G	R	R	R	N	R	R	G	G	G	G	R	R	R	G	G	R	G	R	G	R	G	G	R	G	G	R	R	N	G	R
S1A_35050245	A/T	1	35050245	+	NA	NA	NA	NA	NA	NA	A	W	A	W	W	A	A	W	A	W	W	W	N	A	W	A	A	A	A	W	A	A	W	W	W	W	W	W	W	A	T	A	W	W	A	W	N	A	W
S1A_35944350	C/G	1	35944350	+	NA	NA	NA	NA	NA	NA	C	S	S	C	C	C	C	S	C	S	C	C	C	C	C	N	C	C	C	C	C	S	C	N	C	C	C	C	N	C	C	C	C	C	C	C	C	N	C
S1A_35944351	G/C	1	35944351	+	NA	NA	NA	NA	NA	NA	G	S	S	G	S	G	G	S	G	S	S	S	S	S	G	N	G	G	G	S	G	S	G	N	G	G	S	G	N	G	G	G	G	S	G	S	S	N	G
S1A_36562581	C/G	1	36562581	+	NA	NA	NA	NA	NA	NA	C	C	C	G	G	C	G	G	N	C	C	C	G	C	C	C	C	S	C	N	C	N	N	N	C	C	G	G	G	C	C	G	C	C	G	C	G	N	N
S1A_36612835	T/A	1	36612835	+	NA	NA	NA	NA	NA	NA	T	T	T	N	N	T	A	A	N	T	T	A	A	T	T	T	T	N	T	N	T	N	N	N	W	A	A	A	A	T	N	T	T	T	A	T	A	N	N
S1A_36618322	C/T	1	36618322	+	NA	NA	NA	NA	NA	NA	N	C	C	N	C	C	C	C	T	C	C	C	C	C	N	C	C	C	T	T	C	T	T	T	C	Y	C	C	C	C	C	Y	C	C	C	C	N	T	T
S1A_36824550	T/A	1	36824550	+	NA	NA	NA	NA	NA	NA	T	T	T	T	T	W	T	T	N	T	T	T	T	T	T	T	W	T	T	T	W	T	T	T	W	T	T	W	T	T	T	T	T	N	T	T	W	T	T
S1A_36824551	G/T	1	36824551	+	NA	NA	NA	NA	NA	NA	G	G	G	G	G	K	G	G	N	G	G	G	G	G	G	G	K	G	G	G	K	G	G	G	K	G	G	K	G	G	G	G	G	N	G	G	K	G	G
S1A_38715697	G/C	1	38715697	+	NA	NA	NA	NA	NA	NA	C	C	G	G	G	C	C	G	G	G	G	G	G	G	C	G	C	G	G	G	N	G	G	G	G	S	S	S	N	G	C	N	G	G	G	G	C	C	G
S1A_39269000	G/A	1	39269000	+	NA	NA	NA	NA	NA	NA	G	G	G	R	G	G	G	G	A	G	G	G	G	N	N	G	G	G	R	N	G	A	N	N	G	G	G	G	G	G	G	G	G	N	G	G	G	G	A
S1A_39269004	C/A	1	39269004	+	NA	NA	NA	NA	NA	NA	C	C	C	M	C	C	C	C	A	C	C	C	C	N	N	C	C	C	M	N	C	A	N	N	C	C	C	C	C	C	C	M	C	N	C	C	C	C	A
S1A_39269017	C/T	1	39269017	+	NA	NA	NA	NA	NA	NA	C	C	C	Y	C	C	C	C	T	C	C	C	C	N	N	C	C	C	Y	N	C	T	N	N	C	C	C	C	C	C	C	C	C	N	C	C	C	C	T
S1A_39269029	G/A	1	39269029	+	NA	NA	NA	NA	NA	NA	G	G	G	R	G	G	G	G	A	G	G	G	G	N	N	G	G	G	R	N	G	A	N	N	G	G	G	G	G	G	G	G	G	N	G	G	G	G	A
S1A_39409289	G/C	1	39409289	+	NA	NA	NA	NA	NA	NA	G	G	G	G	S	S	S	G	G	G	G	G	S	G	G	G	G	G	G	G	S	G	G	G	G	G	G	G	G	G	C	G	G	G	G	G	S	G	N
S1A_39409291	A/G	1	39409291	+	NA	NA	NA	NA	NA	NA	A	A	A	A	R	R	R	A	A	A	A	A	R	A	A	A	A	A	A	A	R	A	A	A	A	A	A	A	A	A	G	A	A	A	A	A	R	A	N
S1A_40327957	T/A	1	40327957	+	NA	NA	NA	NA	NA	NA	T	T	A	A	W	A	T	T	W	T	T	W	N	T	T	W	A	A	N	T	T	W	W	W	N	T	A	N	A	W	N	N	W	N	T	T	W	N	N
S1A_40327964	T/C	1	40327964	+	NA	NA	NA	NA	NA	NA	T	T	T	T	Y	T	C	C	Y	T	T	Y	N	C	C	T	T	T	N	C	T	Y	Y	Y	N	C	T	N	T	Y	N	N	T	N	T	C	Y	N	N
S1A_41375014	A/G	1	41375014	+	NA	NA	NA	NA	NA	NA	G	G	N	A	A	G	A	A	A	G	A	A	A	A	G	G	A	A	A	A	G	A	A	A	A	N	A	A	A	A	G	N	G	A	G	N	A	N	A
S1A_41375022	C/T	1	41375022	+	NA	NA	NA	NA	NA	NA	C	C	N	C	C	C	C	C	C	C	C	C	C	Y	C	C	C	C	C	C	C	Y	C	C	C	N	Y	C	C	C	C	N	C	C	C	N	C	N	C
S1A_41393391	C/T	1	41393391	+	NA	NA	NA	NA	NA	NA	N	N	C	T	C	C	C	T	T	N	T	C	C	T	N	C	C	C	T	T	C	T	Y	T	Y	C	T	Y	C	T	C	N	C	T	C	T	C	C	T
S1A_41734769	G/T	1	41734769	+	NA	NA	NA	NA	NA	NA	G	G	K	G	T	K	K	G	G	K	K	K	K	G	G	K	G	G	K	G	G	K	G	K	G	G	T	N	N	G	K	G	N	T	G	K	G	G	G
S1A_41734770	C/T	1	41734770	+	NA	NA	NA	NA	NA	NA	C	C	C	Y	C	C	C	C	C	Y	Y	C	C	C	C	C	C	Y	C	C	Y	C	T	C	T	C	C	N	N	C	Y	C	N	C	C	C	C	C	C
S1A_41734772	T/C	1	41734772	+	NA	NA	NA	NA	NA	NA	Y	T	T	T	T	T	T	T	Y	T	T	Y	T	T	T	T	T	Y	Y	Y	Y	Y	T	Y	T	Y	T	Y	N	T	T	T	N	T	T	Y	T	T	Y
S1A_41734773	T/C	1	41734773	+	NA	NA	NA	NA	NA	NA	Y	T	Y	T	T	Y	Y	T	Y	T	T	Y	Y	T	Y	Y	T	Y	T	Y	Y	T	T	T	T	Y	T	T	N	T	T	T	N	T	Y	T	T	T	T
S1A_41734780	T/C	1	41734780	+	NA	NA	NA	NA	NA	NA	Y	Y	T	Y	T	T	T	T	Y	T	T	T	T	T	T	T	T	T	T	T	T	T	T	T	T	T	T	T	N	T	T	T	N	T	Y	T	T	T	T
S1A_41734796	C/T	1	41734796	+	NA	NA	NA	NA	NA	NA	Y	Y	Y	Y	T	Y	Y	C	Y	Y	T	Y	Y	T	C	Y	C	Y	Y	C	Y	Y	T	Y	T	C	T	C	N	Y	T	C	N	T	Y	Y	C	C	C
S1A_41734799	G/A	1	41734799	+	NA	NA	NA	NA	NA	NA	G	G	G	G	G	G	G	G	G	G	G	G	G	G	G	G	G	G	G	G	G	R	G	G	G	G	G	G	N	G	G	G	N	G	G	G	G	G	G
S1A_41734809	A/T	1	41734809	+	NA	NA	NA	NA	NA	NA	A	A	A	A	A	A	A	A	A	W	A	A	A	T	A	A	A	W	A	A	A	A	A	A	A	A	A	A	N	W	A	A	N	A	A	A	A	A	A
S1A_41901249	C/T	1	41901249	+	NA	NA	NA	NA	NA	NA	C	C	Y	C	C	Y	Y	C	C	C	C	Y	Y	Y	C	C	Y	Y	C	C	C	C	C	C	C	C	C	C	Y	C	C	C	C	Y	Y	C	Y	C	C
S1A_41901260	T/C	1	41901260	+	NA	NA	NA	NA	NA	NA	Y	Y	Y	T	Y	Y	Y	Y	T	Y	Y	Y	Y	Y	Y	Y	Y	Y	T	T	Y	T	T	T	Y	Y	Y	T	Y	Y	Y	T	Y	Y	Y	T	Y	Y	T
S1A_41901294	T/C	1	41901294	+	NA	NA	NA	NA	NA	NA	Y	Y	Y	T	Y	Y	Y	T	T	Y	Y	Y	Y	Y	Y	Y	Y	Y	T	T	Y	T	T	T	Y	Y	Y	T	Y	Y	Y	T	Y	Y	Y	T	Y	Y	T
S1A_41906454	G/A	1	41906454	+	NA	NA	NA	NA	NA	NA	R	G	R	G	R	R	R	G	G	R	N	R	G	R	G	R	R	R	G	G	R	G	G	G	R	R	R	G	R	R	R	G	R	R	A	G	R	A	G
S1A_41916355	G/A	1	41916355	+	NA	NA	NA	NA	NA	NA	G	G	G	N	G	G	G	A	A	G	G	G	G	G	G	G	G	G	A	A	G	A	A	A	G	G	G	N	G	G	G	G	G	G	G	A	G	G	A
S1A_41919562	C/G	1	41919562	+	NA	NA	NA	NA	NA	NA	C	C	C	C	C	C	S	C	C	C	C	C	C	C	N	C	C	C	C	C	C	C	N	C	C	C	S	C	S	C	C	C	C	C	C	C	S	C	C
S1A_41922815	G/A	1	41922815	+	NA	NA	NA	NA	NA	NA	G	R	R	G	R	R	R	N	G	R	G	G	R	R	A	G	R	G	N	N	G	N	N	N	R	R	G	N	R	R	R	N	R	R	R	N	R	G	N
S1A_41922822	A/G	1	41922822	+	NA	NA	NA	NA	NA	NA	A	A	A	G	A	A	A	N	A	A	R	A	A	A	A	R	A	A	N	N	A	N	N	N	A	A	A	N	A	A	R	N	A	A	A	N	A	R	N
S1A_41922851	G/A	1	41922851	+	NA	NA	NA	NA	NA	NA	A	R	R	G	R	G	R	N	G	R	R	R	R	R	G	R	R	A	N	N	R	N	N	N	R	R	A	N	G	R	R	N	R	G	R	N	R	G	N
S1A_42118911	G/C	1	42118911	+	NA	NA	NA	NA	NA	NA	G	G	N	C	G	G	G	C	C	G	C	G	N	G	S	N	G	G	C	C	G	C	C	C	G	G	S	C	N	G	G	G	N	G	G	C	G	G	C
S1A_42254664	T/C	1	42254664	+	NA	NA	NA	NA	NA	NA	T	Y	Y	Y	T	T	Y	Y	T	Y	Y	C	Y	T	Y	T	C	T	C	T	C	Y	N	Y	Y	T	T	Y	T	T	Y	T	Y	N	T	N	T	T	T
S1A_44312316	A/T	1	44312316	+	NA	NA	NA	NA	NA	NA	A	A	A	A	W	W	A	A	A	A	A	N	A	A	A	A	N	A	A	N	A	W	A	A	A	A	A	A	A	A	W	N	A	A	A	A	A	A	N
S1A_44364910	A/G	1	44364910	+	NA	NA	NA	NA	NA	NA	A	A	R	N	A	A	A	R	A	R	R	R	R	A	R	A	G	A	R	A	R	A	G	A	G	A	A	A	A	G	A	A	G	N	A	A	A	A	A
S1A_44364917	C/T	1	44364917	+	NA	NA	NA	NA	NA	NA	C	C	Y	N	C	C	C	Y	C	Y	Y	Y	Y	C	Y	C	T	C	Y	C	Y	C	T	C	T	C	C	C	C	T	C	C	T	N	C	C	C	C	C
S1A_44443421	C/A	1	44443421	+	NA	NA	NA	NA	NA	NA	N	C	M	C	C	C	C	C	C	C	N	M	C	C	C	N	M	M	C	C	C	C	M	M	C	C	M	M	C	C	C	M	A	C	C	N	C	C	N
S1A_44443441	C/T	1	44443441	+	NA	NA	NA	NA	NA	NA	N	C	C	C	Y	C	C	C	C	C	N	C	C	C	C	N	Y	C	C	C	C	C	Y	C	C	C	C	C	C	C	C	Y	C	C	C	N	C	C	N
S1A_44443442	G/A	1	44443442	+	NA	NA	NA	NA	NA	NA	N	G	G	G	G	G	G	R	G	G	N	G	G	G	G	N	G	G	G	G	G	G	G	G	G	G	G	G	G	G	G	G	G	G	G	N	G	G	N
S1A_44443443	C/A	1	44443443	+	NA	NA	NA	NA	NA	NA	N	C	C	C	C	C	C	M	C	C	N	C	C	C	C	N	C	C	C	C	C	C	C	C	C	C	C	C	C	C	C	C	C	C	C	N	C	C	N
S1A_44443446	T/A	1	44443446	+	NA	NA	NA	NA	NA	NA	N	T	W	T	W	T	T	W	T	W	N	W	T	A	W	N	T	T	T	T	T	T	T	W	T	T	T	T	T	T	T	T	T	W	T	N	T	T	N
S1A_44443449	G/T	1	44443449	+	NA	NA	NA	NA	NA	NA	N	G	G	G	G	G	G	G	G	K	N	G	G	G	K	N	G	G	G	G	G	G	G	K	G	G	G	G	G	G	G	G	G	G	G	N	G	G	N
S1A_44443453	A/C	1	44443453	+	NA	NA	NA	NA	NA	NA	N	A	A	A	M	A	A	A	A	A	N	M	A	A	A	N	A	A	A	A	A	A	M	A	A	A	A	M	M	A	A	A	A	A	A	N	A	A	N
S1A_44443456	A/G	1	44443456	+	NA	NA	NA	NA	NA	NA	N	A	A	A	A	A	A	A	A	R	N	A	A	A	R	N	A	A	A	A	A	A	A	R	A	A	A	A	A	A	A	A	A	A	A	N	A	A	N
S1A_44443468	G/A	1	44443468	+	NA	NA	NA	NA	NA	NA	N	G	G	G	G	G	G	G	G	G	N	G	A	G	G	N	G	G	G	A	G	G	G	G	G	G	G	G	G	G	G	G	G	R	G	N	G	G	N
S1A_44445171	C/G	1	44445171	+	NA	NA	NA	NA	NA	NA	C	C	C	C	C	C	C	C	C	C	C	C	C	C	C	C	G	C	C	C	C	C	C	C	C	C	C	C	C	C	C	G	C	C	C	C	C	C	C
S1A_44445172	G/C	1	44445172	+	NA	NA	NA	NA	NA	NA	G	G	G	G	G	G	G	G	G	G	G	G	G	G	G	G	C	G	G	G	G	G	G	G	G	G	G	G	G	G	G	C	G	G	G	G	G	G	G
S1A_44798408	C/T	1	44798408	+	NA	NA	NA	NA	NA	NA	C	C	N	C	C	C	C	Y	C	C	Y	C	C	N	C	C	C	C	C	C	C	Y	C	C	C	Y	C	C	C	C	Y	N	C	Y	C	N	C	N	C
S1A_44798412	G/A	1	44798412	+	NA	NA	NA	NA	NA	NA	R	N	N	G	A	R	A	G	G	G	G	G	R	N	G	G	G	R	G	G	A	G	G	G	G	G	G	G	G	G	R	N	G	G	G	N	R	N	G
S1A_44798428	C/T	1	44798428	+	NA	NA	NA	NA	NA	NA	C	Y	N	N	C	C	C	C	C	Y	C	C	Y	N	C	C	C	C	C	Y	C	C	Y	Y	Y	C	N	C	C	C	C	N	T	C	C	N	Y	N	N
S1A_44798431	C/T	1	44798431	+	NA	NA	NA	NA	NA	NA	C	C	N	N	C	C	C	C	C	C	C	C	C	N	C	Y	N	C	Y	C	C	C	C	C	C	C	Y	N	C	C	Y	N	C	C	C	N	C	N	N
S1A_44798432	G/A	1	44798432	+	NA	NA	NA	NA	NA	NA	G	G	N	N	G	G	G	R	G	G	G	G	G	N	R	G	G	G	G	G	G	G	G	G	R	G	G	G	G	G	G	N	G	A	G	N	G	N	N
S1A_44798434	T/A	1	44798434	+	NA	NA	NA	NA	NA	NA	W	T	N	T	A	W	A	T	T	T	T	T	W	N	T	T	T	W	T	T	A	T	T	T	T	T	T	T	T	T	W	N	T	T	T	N	W	N	T
S1A_44798435	G/T	1	44798435	+	NA	NA	NA	NA	NA	NA	K	G	N	G	T	K	T	G	G	G	G	G	K	N	G	G	G	K	G	G	T	G	G	G	G	G	G	G	G	G	K	N	G	G	G	N	K	N	G
S1A_44798439	C/T	1	44798439	+	NA	NA	NA	NA	NA	NA	C	C	N	N	C	C	C	C	C	C	C	C	C	N	C	Y	C	C	Y	C	C	C	C	C	C	C	Y	C	C	C	Y	N	C	C	C	N	C	N	N
S1A_44798450	T/C	1	44798450	+	NA	NA	NA	NA	NA	NA	T	T	N	N	T	T	T	T	T	Y	T	T	T	N	T	T	Y	Y	T	T	T	T	T	T	T	T	T	T	T	T	T	N	T	T	T	N	T	N	N
S1A_44798460	T/A	1	44798460	+	NA	NA	NA	NA	NA	NA	W	T	N	N	A	W	A	T	T	T	T	T	W	N	T	T	T	W	T	T	A	T	T	T	T	T	T	T	T	T	W	N	T	T	T	N	W	N	N
S1A_44798462	G/A	1	44798462	+	NA	NA	NA	NA	NA	NA	G	G	N	N	G	G	G	G	R	G	G	G	G	N	G	G	R	G	G	R	G	G	G	G	G	R	R	R	R	G	R	N	G	G	G	N	G	N	N
S1A_45592345	G/C	1	45592345	+	NA	NA	NA	NA	NA	NA	G	G	G	C	G	G	G	C	C	C	C	G	G	G	G	C	G	N	C	G	G	C	C	N	S	G	S	C	G	G	G	S	G	N	G	G	N	N	C
S1A_45609712	C/A	1	45609712	+	NA	NA	NA	NA	NA	NA	A	A	N	C	C	A	C	C	C	C	M	C	C	A	C	N	C	C	C	C	A	C	C	C	C	C	C	C	C	A	A	C	A	C	C	N	C	C	C
S1A_45609761	C/T	1	45609761	+	NA	NA	NA	NA	NA	NA	C	C	N	T	C	C	C	T	T	T	Y	C	C	C	C	N	C	C	T	C	C	T	T	C	C	C	Y	T	C	C	C	C	C	C	C	N	C	C	T
S1A_45639071	A/C	1	45639071	+	NA	NA	NA	NA	NA	NA	A	A	A	N	C	A	A	A	A	A	M	A	M	A	N	C	A	N	A	A	A	N	A	A	M	A	A	A	M	A	A	A	A	A	M	A	A	A	A
S1A_47458050	G/A	1	47458050	+	NA	NA	NA	NA	NA	NA	N	N	G	G	G	G	G	G	G	G	G	G	N	N	G	G	G	G	G	N	G	G	G	G	G	G	G	G	G	G	G	G	G	N	G	G	N	G	G
S1A_47729730	A/C	1	47729730	+	NA	NA	NA	NA	NA	NA	M	M	C	A	A	M	M	A	A	A	A	A	M	M	M	A	A	M	A	M	M	M	A	M	A	A	M	A	A	A	M	A	A	M	M	M	M	M	A
S1A_47817041	C/G	1	47817041	+	NA	NA	NA	NA	NA	NA	C	C	C	C	C	C	C	C	C	C	C	N	C	C	C	C	C	C	S	N	C	C	S	C	C	C	C	C	C	C	G	C	N	C	C	C	C	C	C
S1A_47817066	G/A	1	47817066	+	NA	NA	NA	NA	NA	NA	A	R	G	A	R	R	R	G	R	G	G	N	R	R	A	G	G	G	G	N	G	G	R	A	G	G	A	G	R	G	G	A	N	R	G	G	R	R	G
S1A_47824957	G/C	1	47824957	+	NA	NA	NA	NA	NA	NA	G	G	G	G	S	S	S	G	G	G	S	G	S	G	G	G	G	S	G	G	C	G	G	G	G	S	G	G	G	G	S	N	G	G	G	G	S	G	G
S1A_47824969	G/A	1	47824969	+	NA	NA	NA	NA	NA	NA	G	G	G	G	R	R	R	G	G	G	R	G	R	G	G	G	G	R	G	G	A	G	G	G	G	R	G	G	G	G	R	N	G	G	G	G	R	G	G
S1A_47824974	G/A	1	47824974	+	NA	NA	NA	NA	NA	NA	G	G	G	G	R	R	R	G	G	G	R	G	R	G	G	G	G	R	G	G	A	G	G	G	G	R	G	G	G	G	R	N	G	G	G	G	R	G	G
S1A_47825003	G/C	1	47825003	+	NA	NA	NA	NA	NA	NA	G	G	G	G	S	S	S	G	G	G	S	G	S	G	G	G	G	S	G	G	C	G	G	G	G	S	G	G	G	G	S	N	G	G	G	G	S	G	G
S1A_48256132	C/T	1	48256132	+	NA	NA	NA	NA	NA	NA	C	C	C	C	Y	Y	C	C	C	C	Y	C	C	C	C	C	C	C	C	C	C	Y	C	C	C	C	C	C	C	C	C	C	C	C	C	C	Y	C	C
S1A_48256138	C/A	1	48256138	+	NA	NA	NA	NA	NA	NA	C	C	C	C	M	M	C	C	C	C	M	C	C	C	C	C	C	C	C	C	C	M	C	C	C	C	C	C	C	C	C	C	C	C	C	C	M	C	C
S1A_48593053	T/C	1	48593053	+	NA	NA	NA	NA	NA	NA	Y	T	T	T	Y	C	Y	T	T	T	Y	T	Y	T	T	T	T	T	T	T	Y	T	T	T	T	Y	T	T	T	T	Y	T	T	T	T	T	Y	T	T
S1A_48593056	C/A	1	48593056	+	NA	NA	NA	NA	NA	NA	M	C	C	C	M	A	M	C	C	C	M	C	M	C	C	C	C	C	C	C	M	C	C	C	C	M	C	C	C	C	M	C	C	C	C	C	M	C	C
S1A_48593096	T/C	1	48593096	+	NA	NA	NA	NA	NA	NA	T	Y	N	T	T	T	T	Y	T	T	Y	T	Y	T	Y	T	T	T	T	Y	T	Y	Y	T	T	Y	Y	T	T	T	T	Y	T	T	T	T	T	N	T
S1A_48593097	C/T	1	48593097	+	NA	NA	NA	NA	NA	NA	Y	Y	Y	C	C	C	C	Y	C	C	Y	C	Y	C	Y	C	C	C	C	Y	C	Y	Y	C	C	Y	Y	Y	C	C	C	Y	C	C	C	C	C	Y	C
S1A_48793332	C/A	1	48793332	+	NA	NA	NA	NA	NA	NA	C	C	C	A	C	C	C	C	C	C	C	N	C	C	C	C	A	C	C	C	C	C	C	N	C	C	M	A	C	C	C	C	C	C	C	C	C	C	C
S1A_48793334	A/T	1	48793334	+	NA	NA	NA	NA	NA	NA	A	A	A	T	A	A	A	A	A	A	A	N	A	A	A	A	T	A	A	A	A	A	A	N	A	A	W	T	A	A	A	A	A	A	A	A	A	A	A
S1A_48793337	G/C	1	48793337	+	NA	NA	NA	NA	NA	NA	G	G	G	C	G	G	G	G	G	G	G	N	G	G	G	G	C	G	G	G	G	G	G	N	G	G	S	C	G	G	G	G	G	G	G	G	G	G	G
S1A_48793364	T/G	1	48793364	+	NA	NA	NA	NA	NA	NA	T	T	T	T	G	T	G	T	T	T	T	N	G	T	T	T	T	G	T	G	T	T	T	N	T	G	K	T	G	T	T	T	T	G	G	G	G	G	T
S1A_49153543	G/T	1	49153543	+	NA	NA	NA	NA	NA	NA	T	T	T	N	G	K	G	T	T	T	T	N	G	T	K	T	G	G	T	G	K	T	T	G	T	G	G	K	N	T	K	N	T	G	N	G	G	G	N
S1A_49153584	C/T	1	49153584	+	NA	NA	NA	NA	NA	NA	N	T	N	N	C	Y	C	T	T	T	T	C	C	T	Y	T	C	C	T	C	T	N	T	C	Y	C	C	C	C	T	T	Y	T	C	C	C	C	C	T
S1A_49154769	C/T	1	49154769	+	NA	NA	NA	NA	NA	NA	C	C	C	C	N	C	T	C	C	C	C	T	T	C	Y	C	C	T	C	T	C	C	C	T	Y	T	Y	C	T	C	N	C	Y	T	T	T	T	T	C
S1A_49271577	C/T	1	49271577	+	NA	NA	NA	NA	NA	NA	C	C	C	C	N	C	T	C	C	C	C	T	T	C	Y	C	C	T	N	Y	C	C	N	T	N	T	Y	N	T	C	N	C	N	T	T	T	T	T	C
S1A_49487386	G/A	1	49487386	+	NA	NA	NA	NA	NA	NA	G	G	G	G	G	G	N	G	G	G	G	G	N	G	N	G	G	G	G	N	G	G	G	G	G	N	G	G	G	G	G	G	G	G	G	G	N	G	G
S1A_49487419	G/C	1	49487419	+	NA	NA	NA	NA	NA	NA	G	G	G	G	G	G	N	G	G	G	G	G	N	G	N	G	G	G	G	N	G	G	G	G	G	N	G	G	G	G	G	G	G	G	G	G	N	G	G
S1A_50111101	A/G	1	50111101	+	NA	NA	NA	NA	NA	NA	A	A	A	A	A	A	A	G	G	N	A	A	A	A	N	G	A	R	A	A	A	A	A	A	A	A	A	A	A	A	A	A	R	A	A	A	A	A	G
S1A_51221913	A/T	1	51221913	+	NA	NA	NA	NA	NA	NA	A	A	A	A	A	N	A	W	W	W	A	A	A	N	A	W	A	W	A	A	A	A	A	A	W	A	A	N	A	A	N	A	A	A	A	A	A	A	A
S1A_51221934	T/A	1	51221934	+	NA	NA	NA	NA	NA	NA	A	A	A	T	T	N	T	A	A	A	A	T	T	N	T	A	T	A	T	T	A	A	A	T	A	T	T	N	T	A	N	A	A	T	A	T	T	T	A
S1A_51221958	T/A	1	51221958	+	NA	NA	NA	NA	NA	NA	T	T	W	T	W	N	T	T	T	T	T	W	T	N	T	W	T	T	W	T	W	T	T	T	T	T	T	N	T	T	N	W	T	T	T	T	W	T	T
S1A_51681656	C/T	1	51681656	+	NA	NA	NA	NA	NA	NA	T	T	T	C	C	T	C	C	C	C	T	C	C	T	T	C	C	C	Y	C	T	T	T	C	C	C	C	N	C	T	T	C	T	C	T	C	C	N	C
S1A_51706122	T/G	1	51706122	+	NA	NA	NA	NA	NA	NA	T	T	T	T	T	T	N	T	T	K	T	T	K	T	T	T	K	T	T	K	T	T	T	T	T	T	T	T	N	T	N	N	T	N	T	T	T	T	T
S1A_53902467	T/G	1	53902467	+	NA	NA	NA	NA	NA	NA	T	T	T	T	T	T	T	T	T	T	K	T	T	T	T	K	T	T	T	K	T	K	N	T	T	T	K	T	T	T	T	T	T	K	T	T	T	N	T
S1A_54460009	C/G	1	54460009	+	NA	NA	NA	NA	NA	NA	C	C	C	C	S	S	S	C	C	C	S	C	C	C	C	C	C	C	C	C	S	C	C	C	C	C	C	C	C	C	G	C	C	C	C	C	C	C	C
S1A_54460057	G/A	1	54460057	+	NA	NA	NA	NA	NA	NA	G	G	G	G	R	R	R	G	G	G	R	G	G	G	G	G	G	G	G	G	R	G	G	G	G	G	G	G	G	G	A	G	G	G	G	G	G	G	G
S1A_54856729	C/T	1	54856729	+	NA	NA	NA	NA	NA	NA	T	N	T	C	C	T	C	Y	C	C	C	C	C	T	C	C	C	N	C	C	T	C	C	C	C	C	C	C	C	T	N	Y	Y	C	N	C	C	N	C
S1A_54856731	T/C	1	54856731	+	NA	NA	NA	NA	NA	NA	C	N	C	T	T	C	T	Y	T	T	T	T	T	C	T	T	T	N	T	T	C	T	T	T	T	T	T	T	T	C	N	Y	Y	T	N	T	T	N	T
S1A_57204953	A/T	1	57204953	+	NA	NA	NA	NA	NA	NA	T	T	T	A	A	T	A	A	A	A	A	A	A	T	W	A	A	A	A	A	T	A	A	A	A	A	A	A	A	T	T	A	W	A	A	A	A	A	A
S1A_57749696	T/A	1	57749696	+	NA	NA	NA	NA	NA	NA	W	T	T	T	W	W	W	T	T	T	W	T	W	T	T	T	T	W	T	N	A	T	T	T	T	W	T	N	T	T	W	T	T	T	T	T	W	T	T
S1A_57749707	C/G	1	57749707	+	NA	NA	NA	NA	NA	NA	S	C	C	C	S	S	S	C	C	C	S	C	S	C	C	C	C	S	C	N	G	C	C	C	C	S	C	N	C	C	S	C	C	C	C	C	S	C	C
S1A_58020065	C/G	1	58020065	+	NA	NA	NA	NA	NA	NA	G	G	G	C	C	G	C	G	G	C	C	C	C	G	C	C	C	S	C	C	G	C	C	C	S	S	C	C	C	G	G	S	S	C	N	N	C	C	G
S1A_58479323	C/T	1	58479323	+	NA	NA	NA	NA	NA	NA	Y	C	C	N	Y	Y	Y	C	N	C	Y	C	Y	C	C	C	C	Y	T	N	Y	C	C	C	C	C	C	C	C	N	Y	C	C	C	C	C	T	C	C
S1A_58713697	T/C	1	58713697	+	NA	NA	NA	NA	NA	NA	T	T	T	T	T	T	T	T	T	T	T	T	T	T	T	T	T	T	T	T	T	T	T	T	T	T	T	T	T	T	T	T	T	T	T	T	T	T	T
S1A_58713743	C/T	1	58713743	+	NA	NA	NA	NA	NA	NA	C	C	C	C	C	C	C	C	C	C	C	C	C	C	C	C	C	C	C	C	C	C	C	C	C	C	C	C	C	C	C	C	C	C	C	C	C	C	C
S1A_58713752	C/T	1	58713752	+	NA	NA	NA	NA	NA	NA	C	C	C	C	C	C	C	C	C	C	C	C	C	C	C	C	C	C	C	C	C	C	C	C	C	C	C	C	C	C	C	C	C	C	C	C	C	C	C
S1A_58713753	A/G	1	58713753	+	NA	NA	NA	NA	NA	NA	A	A	A	A	A	A	R	A	A	A	A	A	A	A	A	A	A	A	A	A	A	A	A	A	A	A	A	A	A	A	A	A	A	A	A	A	A	A	A
S1A_60574864	C/T	1	60574864	+	NA	NA	NA	NA	NA	NA	T	Y	N	Y	C	Y	Y	Y	Y	Y	C	C	Y	C	C	C	Y	Y	C	Y	Y	C	C	C	C	Y	Y	Y	C	C	Y	T	Y	Y	C	Y	C	C	Y
S1A_60809308	A/C	1	60809308	+	NA	NA	NA	NA	NA	NA	M	A	A	A	M	M	M	A	A	A	A	A	M	A	A	A	A	A	A	A	M	A	A	N	A	A	A	N	A	A	C	A	A	A	A	A	M	A	A
S1A_60809334	C/A	1	60809334	+	NA	NA	NA	NA	NA	NA	M	C	C	C	M	M	M	C	C	C	C	C	M	C	C	C	C	C	C	C	M	C	C	N	C	C	C	N	C	C	A	C	C	C	C	C	M	C	C
S1A_60877428	G/T	1	60877428	+	NA	NA	NA	NA	NA	NA	G	G	G	N	G	G	G	G	G	G	G	G	G	G	G	G	G	G	G	G	G	G	G	G	G	G	G	N	G	G	G	G	G	K	G	G	G	G	G
S1A_61088948	T/C	1	61088948	+	NA	NA	NA	NA	NA	NA	C	C	C	N	T	C	N	T	T	T	Y	T	T	C	N	T	T	T	T	T	C	T	N	T	T	T	T	T	T	C	N	N	Y	T	T	T	T	T	T
S1A_62010013	C/A	1	62010013	+	NA	NA	NA	NA	NA	NA	N	A	A	C	C	A	C	C	C	C	M	C	C	A	N	C	C	C	C	C	A	C	C	C	C	C	C	C	C	A	A	A	M	C	C	C	C	C	C
S1A_62251590	T/A	1	62251590	+	NA	NA	NA	NA	NA	NA	T	T	T	T	W	W	W	W	W	T	W	W	T	N	W	W	W	N	W	W	W	W	T	T	W	W	T	N	T	W	N	W	W	T	W	T	T	T	T
S1A_62251591	C/T	1	62251591	+	NA	NA	NA	NA	NA	NA	C	C	C	C	Y	Y	Y	Y	Y	C	Y	Y	C	N	Y	Y	Y	N	Y	Y	Y	Y	C	C	Y	Y	C	N	C	Y	N	Y	Y	C	Y	C	C	C	C
S1A_62251593	T/C	1	62251593	+	NA	NA	NA	NA	NA	NA	T	T	T	T	Y	Y	Y	Y	Y	T	Y	Y	T	N	Y	Y	Y	N	Y	Y	Y	Y	T	T	Y	Y	T	N	T	Y	N	Y	Y	T	Y	T	T	T	T
S1A_63087268	T/A	1	63087268	+	NA	NA	NA	NA	NA	NA	N	T	T	T	W	T	T	W	T	T	W	T	T	W	T	T	W	T	T	T	T	T	T	T	W	N	W	T	T	T	N	T	T	T	T	T	T	T	T
S1A_63753273	T/C	1	63753273	+	NA	NA	NA	NA	NA	NA	T	T	T	T	T	T	T	Y	T	T	Y	T	Y	T	T	T	T	T	T	T	T	Y	Y	N	T	T	T	T	N	T	Y	N	T	T	T	T	T	T	T
S1A_64835777	T/G	1	64835777	+	NA	NA	NA	NA	NA	NA	G	G	G	T	T	G	T	G	G	T	K	G	T	G	K	T	G	G	T	T	G	T	T	T	G	G	T	T	T	G	G	G	G	T	T	T	T	N	G
S1A_67176634	C/A	1	67176634	+	NA	NA	NA	NA	NA	NA	M	M	C	C	C	M	M	M	C	C	C	C	C	C	C	C	C	C	C	C	C	C	C	C	C	M	C	C	M	C	C	C	C	C	C	C	M	C	C
S1A_67176662	C/T	1	67176662	+	NA	NA	NA	NA	NA	NA	C	C	C	C	C	Y	C	Y	C	Y	C	C	T	C	C	C	C	T	C	Y	C	C	C	C	Y	Y	C	C	C	C	Y	Y	C	C	C	C	C	C	C
S1A_71445206	T/C	1	71445206	+	NA	NA	NA	NA	NA	NA	Y	T	T	T	Y	Y	Y	T	T	T	Y	T	Y	T	N	T	T	T	T	N	Y	T	T	T	T	T	T	T	T	T	T	T	T	T	T	T	Y	T	T
S1A_71445210	C/A	1	71445210	+	NA	NA	NA	NA	NA	NA	M	C	C	C	M	M	M	C	C	C	M	C	M	C	N	C	C	C	C	N	M	C	C	C	C	C	C	C	C	C	C	C	C	C	C	C	M	C	C
S1A_71445213	T/C	1	71445213	+	NA	NA	NA	NA	NA	NA	Y	T	T	T	Y	Y	Y	T	T	T	Y	T	Y	T	N	T	T	T	T	N	Y	T	T	T	T	T	T	T	T	T	T	T	T	T	T	T	Y	T	T
S1A_71445244	A/G	1	71445244	+	NA	NA	NA	NA	NA	NA	R	A	A	A	R	R	R	A	A	A	R	A	R	A	N	A	A	A	A	N	R	A	A	A	A	A	A	A	A	A	A	A	A	A	A	A	R	A	A
S1A_72554075	C/T	1	72554075	+	NA	NA	NA	NA	NA	NA	C	C	C	C	C	C	C	T	T	C	C	T	C	C	C	C	T	Y	C	C	C	C	C	C	T	T	C	C	C	C	C	C	C	N	C	C	C	C	T
S1A_72778915	T/C	1	72778915	+	NA	NA	NA	NA	NA	NA	Y	T	T	T	Y	Y	T	T	Y	Y	Y	Y	T	Y	Y	T	T	T	T	Y	Y	T	T	Y	Y	T	Y	T	Y	T	T	T	Y	T	Y	Y	Y	Y	Y
S1A_72778916	C/T	1	72778916	+	NA	NA	NA	NA	NA	NA	C	C	C	C	C	C	C	C	Y	C	C	C	C	C	C	C	C	C	C	C	C	C	C	C	C	C	C	C	Y	C	Y	C	C	C	C	C	C	C	C
S1A_72778918	C/A	1	72778918	+	NA	NA	NA	NA	NA	NA	M	C	C	C	M	M	C	C	M	M	M	M	C	M	C	C	C	C	C	M	M	C	C	C	M	C	C	C	C	C	C	C	C	C	M	M	C	M	M
S1A_73203573	A/G	1	73203573	+	NA	NA	NA	NA	NA	NA	R	A	A	A	R	R	A	A	A	A	A	R	A	R	A	A	A	A	A	A	A	A	A	A	A	R	R	A	A	R	R	A	A	A	R	A	A	A	A
S1A_74441286	G/A	1	74441286	+	NA	NA	NA	NA	NA	NA	R	G	N	G	R	R	R	G	G	G	R	N	G	G	N	G	G	G	G	G	R	G	G	G	G	R	G	G	G	G	A	G	G	G	G	N	R	N	G
S1A_74733687	G/A	1	74733687	+	NA	NA	NA	NA	NA	NA	R	R	G	R	R	R	R	R	G	A	G	R	R	R	G	G	R	A	R	A	A	R	R	A	A	A	G	R	G	A	R	G	G	A	A	R	R	R	R
S1A_75392052	C/T	1	75392052	+	NA	NA	NA	NA	NA	NA	Y	T	T	C	Y	C	Y	T	T	T	T	T	Y	C	Y	Y	Y	C	T	C	Y	N	Y	Y	C	Y	Y	Y	Y	C	Y	Y	T	Y	Y	T	Y	T	Y
S1A_75392061	A/T	1	75392061	+	NA	NA	NA	NA	NA	NA	W	T	T	A	W	A	W	T	T	T	T	T	W	A	W	W	W	A	T	A	W	N	W	W	A	W	W	W	W	A	W	W	T	W	W	T	W	T	W
S1A_76031032	C/A	1	76031032	+	NA	NA	NA	NA	NA	NA	A	A	A	N	N	A	N	C	C	C	C	N	C	A	C	C	N	C	C	C	N	N	N	N	C	C	C	C	C	N	A	A	A	C	C	C	C	C	C
S1A_76184840	C/T	1	76184840	+	NA	NA	NA	NA	NA	NA	Y	C	C	C	C	C	Y	Y	Y	C	Y	C	Y	Y	C	C	C	C	C	C	Y	C	Y	C	Y	C	C	C	C	C	C	C	C	Y	C	Y	C	C	C
S1A_76184847	T/A	1	76184847	+	NA	NA	NA	NA	NA	NA	T	W	W	T	T	T	T	T	T	T	W	T	T	T	T	T	T	T	T	T	W	T	T	T	T	T	W	W	W	T	A	T	T	T	T	T	T	T	T
S1A_76184859	C/G	1	76184859	+	NA	NA	NA	NA	NA	NA	C	C	C	C	S	S	C	S	C	S	C	C	S	C	C	S	S	C	G	S	C	S	S	S	C	S	S	S	S	S	C	S	C	S	S	C	C	C	C
S1A_76184866	C/G	1	76184866	+	NA	NA	NA	NA	NA	NA	C	C	C	C	S	C	C	S	C	S	C	C	S	C	C	S	S	C	G	C	C	S	S	S	N	S	S	S	S	S	C	S	C	S	S	C	C	C	C
S1A_76184879	C/A	1	76184879	+	NA	NA	NA	NA	NA	NA	C	M	C	C	C	C	M	C	C	C	C	C	C	M	C	C	C	C	C	C	C	C	C	C	C	C	C	C	C	C	C	C	M	C	C	C	C	C	C
S1A_76184886	T/A	1	76184886	+	NA	NA	NA	NA	NA	NA	W	W	T	W	T	W	W	T	W	T	T	T	W	W	T	W	W	W	T	T	W	T	T	W	W	T	W	T	W	W	T	T	T	T	W	W	W	T	W
S1A_78335806	G/T	1	78335806	+	NA	NA	NA	NA	NA	NA	G	G	G	G	G	G	G	K	K	G	G	G	G	K	G	K	G	G	G	K	N	G	G	G	G	G	G	G	G	G	G	K	K	K	N	G	G	G	K
S1A_78964544	G/C	1	78964544	+	NA	NA	NA	NA	NA	NA	S	G	G	N	S	S	S	N	G	G	G	G	C	N	G	G	G	S	G	G	S	G	G	G	G	G	G	G	G	G	G	G	G	G	G	G	S	G	G
S1A_82184943	A/C	1	82184943	+	NA	NA	NA	NA	NA	NA	A	A	A	C	A	A	A	A	A	A	A	A	A	A	A	A	A	M	A	A	A	A	C	A	A	M	A	A	A	A	C	M	A	C	A	A	A	A	M
S1A_84376361	C/G	1	84376361	+	NA	NA	NA	NA	NA	NA	G	G	G	C	C	G	N	C	C	C	S	C	C	G	G	C	C	N	C	C	G	C	C	N	C	C	C	C	C	G	G	S	S	C	C	C	C	C	C
S1A_84775785	G/T	1	84775785	+	NA	NA	NA	NA	NA	NA	G	G	G	N	N	K	K	G	G	G	T	G	G	G	G	G	N	G	N	G	G	G	G	N	N	G	G	N	G	G	G	G	N	K	G	G	G	N	G
S1A_84775797	G/A	1	84775797	+	NA	NA	NA	NA	NA	NA	G	G	G	N	N	R	R	G	G	G	A	G	G	G	G	G	N	G	N	G	G	G	G	N	N	G	G	N	G	G	G	G	N	R	G	G	G	N	G
S1A_85903729	G/T	1	85903729	+	NA	NA	NA	NA	NA	NA	K	G	G	G	K	K	K	G	G	G	G	G	K	G	G	G	G	K	G	G	K	G	G	G	G	K	G	G	G	G	K	G	G	G	G	G	K	N	G
S1A_85903754	T/C	1	85903754	+	NA	NA	NA	NA	NA	NA	Y	T	T	T	Y	Y	Y	T	T	T	T	T	Y	T	T	T	T	Y	T	T	Y	T	T	T	T	Y	T	T	T	T	Y	T	T	T	T	T	Y	N	T
S1A_86927793	C/T	1	86927793	+	NA	NA	NA	NA	NA	NA	C	C	C	C	Y	T	Y	Y	C	Y	Y	Y	Y	C	C	C	C	C	Y	Y	C	C	N	C	C	C	Y	Y	C	C	Y	C	C	N	C	Y	C	C	Y
S1A_90162718	G/T	1	90162718	+	NA	NA	NA	NA	NA	NA	K	G	G	G	K	K	K	G	G	G	G	G	K	G	G	G	G	K	G	G	G	G	G	G	G	G	G	G	G	G	K	G	G	N	G	G	K	G	G
S1A_90179866	T/A	1	90179866	+	NA	NA	NA	NA	NA	NA	W	T	N	W	T	W	N	A	T	W	T	T	T	W	T	W	T	T	A	A	W	T	T	W	T	N	T	W	T	T	T	T	T	W	W	T	T	T	T
S1A_90179914	C/T	1	90179914	+	NA	NA	NA	NA	NA	NA	Y	C	N	Y	C	Y	N	T	C	Y	C	C	C	Y	C	Y	C	C	T	T	Y	C	C	Y	C	N	C	Y	C	C	C	C	C	Y	Y	C	C	C	C
S1A_91111143	G/A	1	91111143	+	NA	NA	NA	NA	NA	NA	G	R	R	G	R	R	R	G	R	G	G	G	R	R	R	R	R	G	R	R	G	R	R	R	R	A	R	N	R	R	G	R	R	A	G	G	R	G	R
S1A_91111164	C/A	1	91111164	+	NA	NA	NA	NA	NA	NA	M	M	M	M	M	M	C	M	M	M	M	A	M	C	M	C	M	A	C	M	M	M	C	M	M	C	C	N	C	C	M	M	C	C	M	M	M	C	C
S1A_91111190	C/T	1	91111190	+	NA	NA	NA	NA	NA	NA	Y	Y	Y	Y	Y	Y	C	Y	Y	Y	Y	T	Y	C	Y	C	Y	T	C	Y	Y	Y	C	Y	Y	C	C	N	C	C	Y	Y	C	C	Y	Y	Y	C	C
S1A_91111192	A/G	1	91111192	+	NA	NA	NA	NA	NA	NA	R	R	R	R	R	R	A	R	R	R	R	G	R	A	R	A	R	G	A	R	R	R	A	R	R	A	A	N	A	A	R	R	A	A	R	R	R	A	A
S1A_91505001	C/T	1	91505001	+	NA	NA	NA	NA	NA	NA	C	C	C	C	C	C	C	C	C	C	C	C	C	C	C	C	C	C	C	C	C	C	N	C	C	C	C	C	C	C	C	C	C	C	C	C	C	C	C
S1A_91505014	T/C	1	91505014	+	NA	NA	NA	NA	NA	NA	Y	T	T	T	Y	Y	Y	T	T	T	T	T	Y	T	T	T	T	T	T	T	C	T	T	T	T	T	T	T	T	T	Y	T	T	T	T	T	Y	T	T
S1A_91505040	G/A	1	91505040	+	NA	NA	NA	NA	NA	NA	R	G	G	G	R	A	R	G	G	G	G	G	R	G	G	G	G	R	G	G	A	G	N	G	G	G	G	G	G	G	R	G	G	G	G	G	R	G	G
S1A_92372330	T/C	1	92372330	+	NA	NA	NA	NA	NA	NA	T	T	T	T	T	Y	T	T	T	T	T	T	T	T	T	T	T	Y	T	Y	T	T	T	T	T	Y	Y	T	T	T	T	T	T	T	T	Y	Y	Y	Y
S1A_92372368	C/T	1	92372368	+	NA	NA	NA	NA	NA	NA	C	C	C	C	C	C	C	C	Y	C	C	Y	C	C	C	C	C	C	C	Y	C	C	C	C	C	C	C	C	C	Y	Y	Y	Y	C	Y	C	C	C	C
S1A_92934481	T/C	1	92934481	+	NA	NA	NA	NA	NA	NA	T	N	T	N	T	T	T	T	T	T	N	T	T	Y	Y	C	C	T	T	T	T	Y	T	T	T	T	T	T	T	T	T	T	N	T	T	T	T	T	Y
S1A_92934502	A/T	1	92934502	+	NA	NA	NA	NA	NA	NA	A	N	A	N	A	W	A	A	A	T	N	A	A	A	A	A	A	A	A	A	A	A	A	T	A	A	A	A	A	A	A	A	N	A	A	A	A	W	A
S1A_92934504	C/T	1	92934504	+	NA	NA	NA	NA	NA	NA	T	N	Y	N	C	C	C	T	Y	C	N	C	C	C	C	C	C	C	C	C	C	C	Y	C	C	C	T	C	C	Y	C	T	N	C	Y	T	C	Y	Y
S1A_93391794	C/T	1	93391794	+	NA	NA	NA	NA	NA	NA	C	Y	C	C	Y	C	C	C	Y	C	Y	C	C	C	C	C	C	C	C	Y	Y	C	C	C	C	C	C	C	C	C	C	C	C	C	C	C	C	C	C
S1A_94122899	C/T	1	94122899	+	NA	NA	NA	NA	NA	NA	C	Y	C	C	C	C	C	Y	C	C	C	C	C	C	Y	C	C	C	C	C	C	C	C	C	C	C	C	C	C	C	C	C	C	C	N	C	C	C	C
S1A_94122911	T/C	1	94122911	+	NA	NA	NA	NA	NA	NA	T	Y	T	T	T	T	T	Y	T	T	T	T	T	T	Y	T	T	T	T	T	T	T	T	T	T	T	T	T	T	T	T	T	T	T	N	T	T	T	T
S1A_95313767	C/G	1	95313767	+	NA	NA	NA	NA	NA	NA	C	C	C	C	S	S	S	C	C	C	S	C	S	C	C	C	C	C	N	N	S	C	C	C	C	S	C	C	N	C	S	C	C	C	C	C	S	C	C
S1A_96460069	T/G	1	96460069	+	NA	NA	NA	NA	NA	NA	T	T	N	T	T	T	T	T	T	T	T	T	K	T	T	T	T	K	T	T	T	T	T	T	T	T	T	T	T	T	K	T	T	T	T	T	T	T	K
S1A_96460075	T/C	1	96460075	+	NA	NA	NA	NA	NA	NA	T	T	N	T	T	T	T	T	T	T	T	T	Y	T	T	T	T	Y	T	T	T	T	T	T	T	T	T	T	T	T	Y	T	T	T	T	T	T	T	Y
S1A_99442113	G/A	1	99442113	+	NA	NA	NA	NA	NA	NA	G	G	G	A	G	G	G	G	A	N	R	A	G	G	G	A	A	G	A	G	G	A	A	G	G	A	G	A	G	G	G	A	G	A	A	A	G	A	A
S1A_99867642	A/G	1	99867642	+	NA	NA	NA	NA	NA	NA	G	A	A	A	A	G	G	G	A	A	R	A	A	G	R	G	A	A	A	A	A	A	A	A	A	G	G	A	G	G	A	A	A	A	A	N	A	A	A
S1A_99867645	G/T	1	99867645	+	NA	NA	NA	NA	NA	NA	T	G	G	G	G	T	T	T	G	G	K	G	G	T	T	T	T	G	T	G	G	G	G	G	G	T	T	G	T	T	T	G	G	G	T	N	G	G	G
S1A_101377438	C/G	1	101377438	+	NA	NA	NA	NA	NA	NA	S	C	C	C	S	G	S	N	C	N	S	C	G	N	C	N	C	C	C	C	S	C	C	C	C	G	C	C	N	C	S	N	C	C	N	C	S	N	C
S1A_101379465	G/C	1	101379465	+	NA	NA	NA	NA	NA	NA	S	G	G	G	S	S	S	G	N	G	G	G	S	G	G	G	G	S	G	G	S	G	G	G	G	S	G	G	G	G	S	G	G	G	G	G	S	G	G
S1A_101379488	A/G	1	101379488	+	NA	NA	NA	NA	NA	NA	R	A	A	A	R	R	R	A	N	A	A	A	R	A	A	A	A	R	A	A	R	A	A	A	A	R	A	A	A	A	R	A	A	A	A	A	R	A	A
S1A_104222428	C/T	1	104222428	+	NA	NA	NA	NA	NA	NA	T	C	C	C	C	C	Y	C	C	C	C	C	T	C	C	C	C	Y	C	N	Y	C	C	C	C	C	C	C	N	C	Y	C	C	C	C	C	Y	C	C
S1A_104222471	G/C	1	104222471	+	NA	NA	NA	NA	NA	NA	C	G	G	G	G	G	S	G	G	G	G	G	C	G	G	G	G	S	G	N	S	G	G	G	G	G	G	G	N	G	S	G	G	G	G	G	S	G	G
S1A_107108549	C/A	1	107108549	+	NA	NA	NA	NA	NA	NA	M	C	C	C	C	M	C	C	C	C	C	C	M	C	A	C	C	C	M	C	C	C	C	C	C	C	C	C	C	M	C	C	C	C	C	C	C	C	C
S1A_108263200	G/A	1	108263200	+	NA	NA	NA	NA	NA	NA	G	G	G	G	G	G	G	G	G	G	G	G	G	G	G	G	G	G	G	G	G	R	G	G	G	G	G	G	G	G	G	G	G	R	G	G	R	G	G
S1A_114382632	A/T	1	114382632	+	NA	NA	NA	NA	NA	NA	A	W	A	A	A	A	A	A	A	W	A	W	A	A	A	A	A	A	W	A	A	W	A	A	A	A	A	A	A	A	A	W	W	A	A	W	A	A	N
S1A_117980573	C/A	1	117980573	+	NA	NA	NA	NA	NA	NA	M	C	C	M	M	M	C	M	M	C	C	M	M	M	M	C	C	C	C	C	C	C	C	C	C	C	M	C	N	C	C	C	C	C	C	M	C	C	C
S1A_118509295	T/A	1	118509295	+	NA	NA	NA	NA	NA	NA	W	A	N	T	T	A	T	T	T	W	T	A	T	T	T	A	T	T	T	N	T	T	T	T	W	W	T	T	N	T	W	T	A	T	T	T	T	A	W
S1A_118509298	T/C	1	118509298	+	NA	NA	NA	NA	NA	NA	Y	C	N	T	T	C	T	T	T	Y	T	C	T	T	T	C	T	T	T	N	T	T	T	T	Y	Y	T	T	N	T	Y	T	C	T	T	T	T	C	Y
S1A_118509301	G/A	1	118509301	+	NA	NA	NA	NA	NA	NA	R	A	N	G	G	A	G	G	G	R	G	A	G	G	G	A	G	G	G	N	G	G	G	G	R	R	G	G	N	G	R	G	A	G	G	G	G	A	R
S1A_118509306	G/A	1	118509306	+	NA	NA	NA	NA	NA	NA	R	A	N	A	G	A	G	G	G	R	G	A	G	G	G	A	G	G	R	N	G	G	A	R	R	R	G	G	N	G	R	R	A	G	G	G	G	A	R
S1A_118848466	C/T	1	118848466	+	NA	NA	NA	NA	NA	NA	Y	C	C	C	Y	Y	Y	C	C	C	C	C	Y	C	C	C	C	C	C	C	Y	C	C	C	C	Y	C	C	C	C	Y	C	C	C	C	C	Y	C	C
S1A_118848487	C/A	1	118848487	+	NA	NA	NA	NA	NA	NA	M	C	C	C	M	M	M	C	C	C	C	C	M	C	C	C	C	C	C	C	M	C	C	C	C	M	C	C	C	C	M	C	C	C	C	C	M	C	C
S1A_120376341	G/T	1	120376341	+	NA	NA	NA	NA	NA	NA	G	G	N	N	G	G	G	G	N	G	G	G	G	G	G	G	G	G	G	N	K	G	G	G	G	K	G	G	K	G	N	G	G	G	K	G	G	G	G
S1A_122269049	A/T	1	122269049	+	NA	NA	NA	NA	NA	NA	A	W	A	W	A	A	A	W	A	W	A	W	A	A	A	A	A	A	W	A	A	W	A	A	A	A	W	A	W	A	A	A	W	A	A	A	A	W	A
S1A_122269063	A/T	1	122269063	+	NA	NA	NA	NA	NA	NA	A	A	A	W	A	A	A	A	A	A	A	A	A	W	A	A	A	A	A	A	A	W	A	A	A	A	A	A	A	A	A	A	A	A	A	A	A	W	A
S1A_122269068	T/A	1	122269068	+	NA	NA	NA	NA	NA	NA	T	T	T	W	T	T	T	T	T	T	T	T	T	W	T	T	T	T	T	T	T	W	T	T	T	T	T	T	T	T	T	T	T	T	T	T	T	W	T
S1A_124353961	T/A	1	124353961	+	NA	NA	NA	NA	NA	NA	A	W	T	T	W	W	T	T	W	T	T	W	T	T	T	T	T	T	W	W	W	T	W	T	T	T	T	T	W	W	T	T	T	T	T	N	W	N	N
S1A_131521539	C/G	1	131521539	+	NA	NA	NA	NA	NA	NA	S	C	C	C	S	S	S	C	C	C	N	C	S	C	C	C	C	S	C	N	S	C	C	C	C	C	C	C	N	C	S	C	C	C	C	N	S	C	C
S1A_131521549	G/A	1	131521549	+	NA	NA	NA	NA	NA	NA	R	G	G	G	R	R	R	G	G	G	N	G	R	G	G	G	G	R	G	N	R	G	G	G	G	G	G	G	N	G	R	G	G	G	G	N	R	G	G
S1A_139887509	G/T	1	139887509	+	NA	NA	NA	NA	NA	NA	N	N	K	G	G	G	G	G	G	G	K	G	G	G	G	G	G	G	G	G	G	N	G	N	G	G	T	G	G	G	N	G	G	G	G	G	N	N	G
S1A_140367045	T/C	1	140367045	+	NA	NA	NA	NA	NA	NA	N	T	T	N	T	T	T	T	Y	Y	T	N	T	Y	T	N	T	N	T	T	C	N	T	T	Y	Y	C	C	N	T	T	T	T	T	T	T	Y	T	T
S1A_140367060	T/C	1	140367060	+	NA	NA	NA	NA	NA	NA	N	T	T	N	T	T	T	T	Y	Y	T	N	T	Y	T	N	T	N	T	T	C	N	T	T	Y	Y	C	C	N	T	T	T	T	T	T	T	Y	T	T
S1A_142968940	C/A	1	142968940	+	NA	NA	NA	NA	NA	NA	C	C	C	C	C	C	C	C	C	C	C	C	C	C	C	C	C	N	C	C	C	C	M	C	C	C	C	C	M	C	C	C	C	C	M	C	N	N	C
S1A_142968954	T/C	1	142968954	+	NA	NA	NA	NA	NA	NA	T	T	T	T	T	T	T	T	T	T	T	T	T	T	T	T	T	N	T	T	T	T	T	T	T	T	Y	Y	T	T	T	T	T	T	T	T	N	N	T
S1A_142968960	G/A	1	142968960	+	NA	NA	NA	NA	NA	NA	G	G	G	G	G	G	G	G	G	G	G	G	G	G	G	G	G	N	G	G	G	G	G	G	G	G	G	G	R	G	G	G	G	G	R	G	N	N	G
S1A_142968962	G/A	1	142968962	+	NA	NA	NA	NA	NA	NA	R	R	R	R	R	A	G	R	G	R	G	R	G	G	G	R	R	N	R	R	G	R	R	A	R	G	G	R	R	G	G	R	G	R	A	R	N	N	G
S1A_147400188	T/C	1	147400188	+	NA	NA	NA	NA	NA	NA	T	C	T	Y	T	T	Y	T	T	Y	T	Y	T	T	Y	N	T	T	T	T	T	N	T	T	T	T	T	T	T	Y	T	N	T	T	N	T	C	Y	Y
S1A_147691640	G/A	1	147691640	+	NA	NA	NA	NA	NA	NA	R	R	R	R	R	G	G	G	R	G	R	G	A	R	R	A	G	R	G	R	A	R	R	R	G	G	G	R	G	G	R	G	R	G	G	R	G	R	A
S1A_147691680	T/C	1	147691680	+	NA	NA	NA	NA	NA	NA	Y	Y	Y	Y	Y	T	T	T	Y	T	Y	T	C	Y	Y	C	T	Y	T	Y	C	Y	Y	Y	T	T	T	Y	T	T	Y	T	Y	T	T	Y	T	Y	C
S1A_148267663	G/A	1	148267663	+	NA	NA	NA	NA	NA	NA	R	G	G	N	R	R	R	G	G	G	G	G	R	G	G	G	G	R	G	G	G	G	G	G	G	R	G	G	G	G	A	G	G	G	G	G	A	G	G
S1A_148267690	C/G	1	148267690	+	NA	NA	NA	NA	NA	NA	S	C	C	N	S	S	S	C	C	C	C	C	S	C	C	C	C	S	C	C	C	C	C	C	C	S	C	C	C	C	G	C	C	C	C	C	G	C	C
S1A_148267693	C/T	1	148267693	+	NA	NA	NA	NA	NA	NA	Y	C	C	N	Y	Y	Y	C	C	C	C	C	Y	C	C	C	C	Y	C	C	C	C	C	C	C	Y	C	C	C	C	T	C	C	C	C	C	T	C	C
S1A_150270336	A/G	1	150270336	+	NA	NA	NA	NA	NA	NA	R	R	R	R	R	R	A	R	R	R	R	R	R	R	R	A	R	R	R	R	R	R	R	A	R	A	R	R	A	R	R	A	A	A	R	R	R	R	A
S1A_150270350	C/A	1	150270350	+	NA	NA	NA	NA	NA	NA	C	C	C	M	M	M	M	C	C	M	M	C	M	C	M	C	M	C	C	C	M	C	M	M	M	M	M	M	C	C	M	M	C	C	M	C	C	C	C
S1A_150270351	A/T	1	150270351	+	NA	NA	NA	NA	NA	NA	A	A	A	N	W	W	W	A	A	W	W	A	W	A	W	A	W	A	A	A	W	A	A	W	N	A	A	A	A	A	W	W	A	A	W	A	A	A	A
S1A_150270372	C/T	1	150270372	+	NA	NA	NA	NA	NA	NA	C	C	C	C	C	C	C	C	Y	C	Y	Y	C	Y	C	C	C	Y	C	C	C	C	C	C	C	C	Y	C	C	C	C	Y	Y	C	C	C	C	Y	C
S1A_150901413	T/G	1	150901413	+	NA	NA	NA	NA	NA	NA	K	T	K	T	N	K	K	K	K	T	T	T	K	T	T	T	K	T	T	T	K	T	T	T	T	T	K	K	T	K	T	T	T	K	T	T	T	T	T
S1A_150901415	G/T	1	150901415	+	NA	NA	NA	NA	NA	NA	K	G	K	G	G	K	K	K	K	G	G	G	K	G	G	G	K	G	G	G	K	G	G	G	G	G	K	K	G	K	G	G	G	K	G	G	G	G	G
S1A_151913202	C/T	1	151913202	+	NA	NA	NA	NA	NA	NA	T	C	C	Y	C	C	C	Y	C	Y	C	C	Y	C	Y	Y	C	Y	C	N	C	N	C	Y	C	C	Y	C	Y	C	C	C	C	C	C	C	C	T	Y
S1A_151913207	C/T	1	151913207	+	NA	NA	NA	NA	NA	NA	T	C	C	Y	C	C	C	Y	C	Y	C	C	Y	C	Y	Y	C	Y	C	N	C	N	C	Y	C	C	Y	C	Y	C	C	C	C	C	C	C	C	T	Y
S1A_151913232	C/T	1	151913232	+	NA	NA	NA	NA	NA	NA	T	C	C	Y	C	C	C	Y	C	Y	C	C	Y	C	Y	Y	C	Y	C	N	C	N	C	Y	C	C	Y	C	Y	C	C	C	C	C	C	C	C	T	Y
S1A_151913236	A/G	1	151913236	+	NA	NA	NA	NA	NA	NA	G	A	A	R	A	A	A	R	A	R	A	A	R	A	R	R	A	R	A	N	A	N	A	R	A	A	R	A	R	A	A	A	A	A	A	A	A	G	R
S1A_151913237	C/G	1	151913237	+	NA	NA	NA	NA	NA	NA	C	C	S	C	C	C	C	C	C	C	C	C	C	C	C	S	S	S	C	N	C	N	S	S	S	S	S	S	C	S	C	G	C	C	S	C	S	C	C
S1A_151913248	T/A	1	151913248	+	NA	NA	NA	NA	NA	NA	T	T	T	W	W	T	T	T	T	T	T	T	W	T	T	T	T	T	W	N	T	N	W	T	T	T	W	T	T	T	T	T	T	W	T	W	T	T	T
S1A_155080213	A/G	1	155080213	+	NA	NA	NA	NA	NA	NA	A	A	R	R	A	A	A	R	A	R	A	R	A	R	N	G	A	N	A	A	A	A	A	R	A	A	A	G	N	R	R	A	A	A	A	A	N	N	A
S1A_155080246	C/G	1	155080246	+	NA	NA	NA	NA	NA	NA	C	C	S	S	C	C	C	S	C	S	C	S	C	S	N	G	C	N	C	C	C	C	C	S	C	C	C	G	N	S	S	C	C	C	C	C	N	N	C
S1A_155080249	C/T	1	155080249	+	NA	NA	NA	NA	NA	NA	C	C	Y	Y	C	C	C	Y	C	Y	C	Y	C	Y	N	T	C	N	C	C	C	C	C	Y	C	C	C	T	N	Y	Y	C	C	C	C	C	N	N	C
S1A_156624179	T/C	1	156624179	+	NA	NA	NA	NA	NA	NA	T	T	T	T	T	T	T	T	T	Y	T	T	T	T	C	T	T	T	C	T	N	T	T	T	Y	T	T	T	T	T	T	T	T	T	T	T	T	T	C
S1A_156624211	T/A	1	156624211	+	NA	NA	NA	NA	NA	NA	T	T	T	T	T	T	T	T	T	W	T	T	T	T	A	T	T	T	A	T	N	T	T	T	W	T	T	T	T	T	T	T	T	T	T	T	T	T	A
S1A_156804804	G/A	1	156804804	+	NA	NA	NA	NA	NA	NA	G	G	G	N	N	N	G	G	G	G	N	G	G	G	G	G	G	G	G	G	G	G	G	N	G	G	G	G	G	G	G	N	G	G	G	A	G	N	G
S1A_156804806	G/A	1	156804806	+	NA	NA	NA	NA	NA	NA	G	G	G	N	N	N	G	G	G	G	N	G	G	G	G	G	G	G	G	G	G	G	G	N	G	G	G	G	G	G	G	N	G	G	G	A	G	N	G
S1A_156804807	A/G	1	156804807	+	NA	NA	NA	NA	NA	NA	A	A	A	N	N	N	A	A	A	A	N	A	A	A	A	A	A	A	A	A	A	A	A	N	A	A	A	A	A	A	A	N	A	A	A	G	A	N	A
S1A_158494213	C/G	1	158494213	+	NA	NA	NA	NA	NA	NA	N	S	C	S	C	C	C	C	C	C	C	S	C	S	C	C	C	C	C	C	S	C	S	S	C	S	C	C	S	C	C	S	C	S	C	C	C	S	C
S1A_160555757	C/T	1	160555757	+	NA	NA	NA	NA	NA	NA	C	C	C	C	C	C	C	C	C	C	C	C	Y	C	C	C	C	C	C	Y	C	C	C	C	C	C	C	C	C	Y	C	C	C	C	C	C	C	Y	C
S1A_160555758	G/A	1	160555758	+	NA	NA	NA	NA	NA	NA	G	G	R	G	G	G	G	G	G	G	G	G	G	G	G	G	G	R	G	G	G	R	G	R	G	N	G	G	G	R	G	G	G	G	G	G	G	G	R
S1A_160555764	C/A	1	160555764	+	NA	NA	NA	NA	NA	NA	C	M	C	C	M	C	C	C	M	C	C	M	M	C	C	M	C	C	C	M	M	C	C	C	C	M	C	C	C	C	C	C	C	C	M	C	C	C	M
S1A_160555769	A/G	1	160555769	+	NA	NA	NA	NA	NA	NA	A	R	A	R	A	A	A	A	A	A	A	A	R	R	A	A	R	A	A	R	A	A	A	A	A	A	A	A	A	A	A	A	A	A	A	R	A	A	A
S1A_160555779	A/T	1	160555779	+	NA	NA	NA	NA	NA	NA	A	A	A	A	A	A	A	W	A	A	W	A	A	A	A	A	W	A	A	W	A	W	A	A	A	W	A	A	A	A	A	A	A	W	A	A	W	A	W
S1A_160555781	T/C	1	160555781	+	NA	NA	NA	NA	NA	NA	T	T	T	T	T	Y	T	T	T	T	N	T	Y	T	T	Y	Y	T	N	T	T	T	T	T	T	T	T	Y	T	T	T	T	T	T	T	Y	Y	T	T
S1A_160555792	G/A	1	160555792	+	NA	NA	NA	NA	NA	NA	G	R	G	G	G	G	R	G	G	G	G	G	R	G	G	G	G	G	G	R	G	G	G	G	G	G	G	G	R	G	G	G	G	G	G	G	G	G	G
S1A_160555798	G/A	1	160555798	+	NA	NA	NA	NA	NA	NA	R	G	G	G	R	G	R	G	R	G	G	G	R	G	G	G	G	R	G	G	G	G	G	G	G	R	R	G	R	G	G	R	R	R	R	G	R	G	R
S1A_160555806	G/A	1	160555806	+	NA	NA	NA	NA	NA	NA	G	G	G	G	R	G	R	G	G	G	R	G	R	R	G	G	G	R	G	G	G	R	G	G	G	G	G	G	G	G	G	R	G	G	G	G	G	G	G
S1A_160555808	G/T	1	160555808	+	NA	NA	NA	NA	NA	NA	G	G	G	G	G	G	G	K	G	G	G	G	G	G	G	G	K	G	G	G	G	K	G	G	G	K	G	G	G	G	G	G	G	K	G	G	K	G	K
S1A_171197018	T/C	1	171197018	+	NA	NA	NA	NA	NA	NA	N	Y	T	Y	T	T	C	Y	Y	T	Y	Y	Y	C	N	Y	T	T	T	C	T	Y	T	Y	Y	T	Y	T	C	Y	N	Y	N	T	Y	N	C	Y	C
S1A_177606863	G/C	1	177606863	+	NA	NA	NA	NA	NA	NA	G	S	S	G	S	G	S	G	N	S	G	G	G	C	N	S	C	S	S	S	G	S	G	N	G	G	S	G	S	G	S	C	S	G	N	C	C	N	G
S1A_180001065	G/A	1	180001065	+	NA	NA	NA	NA	NA	NA	G	G	G	G	A	G	G	G	G	G	G	G	R	G	G	G	G	G	G	A	G	G	G	A	G	G	G	G	G	G	G	G	G	G	G	G	G	G	G
S1A_188698794	A/C	1	188698794	+	NA	NA	NA	NA	NA	NA	N	N	N	A	A	C	A	A	A	A	A	A	A	A	N	A	A	N	A	M	A	A	A	A	A	A	A	A	N	N	N	A	A	A	A	A	N	A	A
S1A_188698797	C/T	1	188698797	+	NA	NA	NA	NA	NA	NA	N	N	N	C	C	T	C	C	C	C	C	C	C	C	N	C	C	N	C	Y	C	C	C	C	C	C	C	C	N	N	N	C	C	C	C	C	N	C	C
S1A_201817486	T/A	1	201817486	+	NA	NA	NA	NA	NA	NA	T	W	W	T	T	T	W	W	W	T	W	W	W	T	W	T	W	W	W	T	T	W	T	T	W	W	W	W	W	T	T	T	T	T	W	W	W	W	W
S1A_201817495	A/C	1	201817495	+	NA	NA	NA	NA	NA	NA	A	A	A	A	A	M	A	M	A	A	A	A	A	A	A	A	A	A	A	A	A	A	A	A	A	A	A	A	A	A	A	A	A	A	A	M	A	A	A
S1A_201817502	A/G	1	201817502	+	NA	NA	NA	NA	NA	NA	A	A	A	A	N	A	A	R	A	R	A	A	R	R	R	R	A	A	A	A	R	A	A	N	A	A	A	N	R	R	N	R	A	A	R	R	R	A	R
S1A_201817504	G/A	1	201817504	+	NA	NA	NA	NA	NA	NA	R	G	R	G	G	G	G	G	G	G	G	G	G	R	G	G	G	G	G	G	G	R	G	G	R	G	G	G	G	G	G	G	G	G	G	G	G	G	G
S1A_201817516	A/G	1	201817516	+	NA	NA	NA	NA	NA	NA	R	A	R	R	R	R	R	R	A	A	A	A	A	A	A	A	R	A	A	A	A	A	A	A	A	A	A	R	A	A	A	A	R	A	A	R	A	A	R
S1A_208535312	G/A	1	208535312	+	NA	NA	NA	NA	NA	NA	G	G	G	G	R	R	R	G	R	R	R	R	R	R	R	R	G	R	G	R	R	R	R	R	R	R	G	G	G	R	A	G	G	R	R	G	R	G	R
S1A_208535316	A/C	1	208535316	+	NA	NA	NA	NA	NA	NA	A	A	A	M	A	A	A	M	A	A	A	M	A	A	A	A	M	A	M	M	A	A	A	A	M	M	A	A	M	M	A	A	M	A	M	A	A	M	A
S1A_208535317	T/A	1	208535317	+	NA	NA	NA	NA	NA	NA	W	W	A	T	T	W	W	W	W	W	T	W	W	W	W	W	T	W	W	W	T	W	T	W	W	W	W	W	W	W	T	W	W	W	W	W	W	W	W
S1A_208535329	G/A	1	208535329	+	NA	NA	NA	NA	NA	NA	R	R	G	G	G	G	R	G	G	G	G	G	G	R	G	G	R	G	G	R	R	R	R	G	G	G	R	G	G	G	G	R	G	G	G	G	R	G	G
S1A_208535330	A/G	1	208535330	+	NA	NA	NA	NA	NA	NA	R	R	A	A	A	A	R	A	A	A	A	A	A	R	A	A	R	A	A	R	R	R	R	A	A	A	R	A	A	A	A	R	A	A	A	A	R	A	A
S1A_208535331	G/A	1	208535331	+	NA	NA	NA	NA	NA	NA	R	R	G	G	N	G	R	G	N	G	G	G	R	R	G	G	R	G	G	R	R	R	R	N	G	G	R	N	G	N	G	R	G	G	G	N	R	G	G
S1A_208535332	A/G	1	208535332	+	NA	NA	NA	NA	NA	NA	R	R	A	A	R	A	R	A	R	A	A	A	R	R	A	A	R	A	R	R	R	R	R	R	A	A	R	R	A	R	A	R	A	A	A	R	R	A	A
S1A_208535335	G/A	1	208535335	+	NA	NA	NA	NA	NA	NA	R	R	G	G	N	G	R	G	R	G	G	G	R	R	G	G	R	G	R	R	R	R	R	N	G	G	N	R	G	R	G	R	G	G	G	N	R	G	G
S1A_208535337	C/G	1	208535337	+	NA	NA	NA	NA	NA	NA	S	S	C	S	S	C	S	C	S	C	C	C	S	S	C	C	S	C	S	S	S	S	S	S	C	C	S	S	S	S	C	S	C	N	C	S	S	C	C
S1A_208535338	A/C	1	208535338	+	NA	NA	NA	NA	NA	NA	M	M	A	M	M	A	M	A	M	A	A	A	M	M	A	A	M	A	M	M	M	M	M	M	A	A	M	M	M	M	A	M	A	A	A	M	M	A	A
S1A_219372204	C/T	1	219372204	+	NA	NA	NA	NA	NA	NA	C	C	C	C	C	C	C	C	C	C	C	C	C	C	N	C	C	C	C	C	C	C	C	C	C	C	C	C	C	C	C	Y	C	C	C	C	C	C	C
S1A_222370196	A/T	1	222370196	+	NA	NA	NA	NA	NA	NA	A	A	A	A	A	A	A	A	A	A	A	W	A	A	A	A	W	A	A	A	A	A	A	A	A	A	A	A	A	A	A	A	A	A	A	W	A	W	A
S1A_234806138	T/A	1	234806138	+	NA	NA	NA	NA	NA	NA	W	T	T	T	T	W	T	T	W	T	T	T	T	T	T	T	T	W	T	T	T	T	W	T	T	T	T	T	W	T	T	T	T	T	T	T	T	T	T
S1A_234806144	A/G	1	234806144	+	NA	NA	NA	NA	NA	NA	R	A	A	A	A	R	A	A	R	A	A	A	A	A	A	R	A	R	A	A	A	A	R	A	A	A	A	A	R	A	A	A	A	A	A	A	A	A	A
S1A_234806158	T/G	1	234806158	+	NA	NA	NA	NA	NA	NA	K	T	T	T	T	K	T	T	K	T	T	T	T	T	T	T	T	K	T	T	T	T	K	T	T	T	T	T	K	T	T	T	T	T	T	T	T	T	T
S1A_236045362	G/A	1	236045362	+	NA	NA	NA	NA	NA	NA	N	N	G	N	G	R	G	G	G	A	G	G	G	G	G	R	G	A	R	G	G	G	G	G	G	N	A	N	G	R	R	N	G	G	R	N	G	R	G
S1A_236045394	G/T	1	236045394	+	NA	NA	NA	NA	NA	NA	N	N	G	N	G	G	G	G	G	G	G	G	G	G	G	G	G	G	G	G	K	G	G	G	K	N	G	N	G	G	G	N	G	G	G	N	G	G	G
S1A_236045399	C/T	1	236045399	+	NA	NA	NA	NA	NA	NA	N	N	C	N	C	C	C	C	C	C	C	C	C	C	C	C	C	C	C	C	Y	C	C	C	Y	N	C	N	C	C	C	N	C	C	C	N	C	C	C
S1A_241321051	T/G	1	241321051	+	NA	NA	NA	NA	NA	NA	T	N	T	T	T	T	T	T	T	N	T	T	K	T	T	T	K	N	K	T	N	T	T	T	G	T	N	T	T	T	T	T	T	N	T	T	T	K	T
S1A_241321052	T/C	1	241321052	+	NA	NA	NA	NA	NA	NA	Y	N	Y	T	Y	T	C	Y	Y	N	T	T	T	Y	T	Y	Y	N	Y	Y	N	Y	Y	C	T	Y	N	Y	Y	Y	C	C	Y	N	T	Y	T	Y	Y
S1A_241321053	C/A	1	241321053	+	NA	NA	NA	NA	NA	NA	M	N	M	C	M	C	A	M	M	N	C	C	C	M	C	M	M	N	M	M	N	M	M	A	C	M	N	M	M	M	A	A	M	N	C	M	C	M	M
S1A_244444347	A/G	1	244444347	+	NA	NA	NA	NA	NA	NA	N	N	A	R	R	A	A	A	R	A	R	R	R	A	G	A	A	R	R	R	R	A	A	A	R	A	A	R	A	G	N	A	N	A	R	A	A	A	A
S1A_247070499	G/C	1	247070499	+	NA	NA	NA	NA	NA	NA	G	G	G	S	G	N	G	G	G	S	C	G	G	S	G	G	S	G	N	G	S	G	G	G	S	G	N	G	N	G	G	S	G	G	G	S	G	C	G
S1A_247070535	C/T	1	247070535	+	NA	NA	NA	NA	NA	NA	C	Y	C	Y	C	N	C	C	Y	C	C	Y	C	Y	C	C	Y	C	N	C	C	C	C	C	C	C	N	C	N	C	C	Y	C	C	C	C	C	C	C
S1A_248362155	C/T	1	248362155	+	NA	NA	NA	NA	NA	NA	C	C	Y	Y	C	C	C	C	C	C	N	C	C	N	Y	C	C	Y	C	Y	C	C	Y	N	C	C	Y	Y	C	C	Y	C	C	Y	C	C	N	C	C
S1A_248362156	T/C	1	248362156	+	NA	NA	NA	NA	NA	NA	T	T	Y	Y	T	T	T	T	T	T	N	T	T	T	Y	T	T	Y	T	Y	T	T	Y	N	T	T	Y	Y	T	T	Y	T	T	Y	T	T	T	T	T
S1A_249386862	A/C	1	249386862	+	NA	NA	NA	NA	NA	NA	A	A	M	M	M	A	A	M	M	A	M	A	A	A	A	M	M	M	A	M	A	N	M	M	A	M	A	N	M	A	C	A	M	A	A	A	A	M	A
S1A_251376894	C/T	1	251376894	+	NA	NA	NA	NA	NA	NA	C	C	C	N	C	C	C	C	C	C	C	C	C	C	C	C	C	C	C	C	C	C	C	C	C	C	C	C	C	N	C	T	C	C	C	C	C	C	C
S1A_251918597	C/T	1	251918597	+	NA	NA	NA	NA	NA	NA	C	C	C	C	N	C	C	C	C	C	C	T	C	C	C	C	T	C	N	N	C	C	C	N	Y	C	C	C	C	C	C	C	C	C	C	C	C	C	C
S1A_253573815	C/A	1	253573815	+	NA	NA	NA	NA	NA	NA	C	C	M	C	M	C	M	M	M	M	M	M	M	C	C	C	M	M	M	C	C	M	M	M	C	C	M	M	M	M	N	C	N	C	M	M	M	M	M
S1A_253573817	A/G	1	253573817	+	NA	NA	NA	NA	NA	NA	R	R	R	N	R	N	R	R	A	N	R	R	R	R	N	R	R	R	R	R	R	R	R	R	R	R	R	R	R	R	R	N	A	R	R	R	R	R	R
S1A_253573821	C/T	1	253573821	+	NA	NA	NA	NA	NA	NA	Y	C	C	C	C	C	C	C	C	C	C	C	C	C	C	C	C	C	Y	C	C	C	C	Y	Y	C	Y	C	C	C	C	C	C	C	Y	C	Y	C	C
S1A_254375859	T/C	1	254375859	+	NA	NA	NA	NA	NA	NA	T	Y	Y	T	T	T	T	Y	Y	Y	T	Y	Y	T	T	Y	T	Y	Y	Y	T	T	Y	T	Y	T	T	T	T	T	T	Y	Y	T	T	Y	T	T	Y
S1A_254375860	C/T	1	254375860	+	NA	NA	NA	NA	NA	NA	C	C	Y	C	C	C	C	Y	Y	Y	C	Y	Y	C	C	C	C	Y	Y	Y	C	C	Y	C	Y	C	C	C	C	C	C	C	C	C	C	Y	C	C	Y
S1A_254375862	A/C	1	254375862	+	NA	NA	NA	NA	NA	NA	A	M	M	A	A	A	A	M	M	M	A	M	M	A	A	M	A	M	M	M	A	A	M	A	M	A	A	A	A	A	A	M	M	A	A	M	A	A	M
S1A_254541994	C/T	1	254541994	+	NA	NA	NA	NA	NA	NA	C	C	C	C	C	C	C	C	C	C	C	T	C	N	C	C	T	C	C	C	C	C	C	C	Y	Y	C	C	C	C	C	N	N	C	N	C	C	C	C
S1A_255875099	A/G	1	255875099	+	NA	NA	NA	NA	NA	NA	A	A	A	G	A	A	A	A	A	G	A	G	A	A	R	G	G	A	G	A	A	G	G	A	R	G	R	G	N	N	N	G	N	N	G	G	A	G	A
S1A_256921241	C/T	1	256921241	+	NA	NA	NA	NA	NA	NA	C	C	C	C	C	C	C	C	C	C	C	T	C	C	C	C	T	C	C	C	C	C	C	C	Y	Y	C	C	C	C	C	T	C	C	C	C	C	C	C
S1A_258229640	T/A	1	258229640	+	NA	NA	NA	NA	NA	NA	T	N	T	T	T	A	T	T	T	T	T	T	T	T	T	T	T	N	T	T	T	T	T	T	T	N	A	N	T	T	T	T	T	W	T	T	T	W	T
S1A_258859399	G/T	1	258859399	+	NA	NA	NA	NA	NA	NA	G	G	G	G	N	G	G	G	G	G	G	T	G	G	G	G	T	G	G	G	G	G	G	G	G	K	G	G	G	G	G	K	G	G	G	N	G	N	G
S1A_259478516	C/T	1	259478516	+	NA	NA	NA	NA	NA	NA	C	C	C	C	C	C	C	C	C	C	C	C	C	C	N	C	C	C	C	C	C	C	C	C	C	C	C	C	C	C	C	C	C	C	C	C	C	C	C
S1A_259478530	A/T	1	259478530	+	NA	NA	NA	NA	NA	NA	A	A	A	A	A	A	A	A	A	A	A	A	A	A	N	A	A	A	A	A	A	A	A	A	A	A	A	A	A	A	A	A	A	A	A	A	A	A	A
S1A_262009390	T/C	1	262009390	+	NA	NA	NA	NA	NA	NA	T	Y	T	T	Y	T	Y	N	T	Y	T	T	T	T	T	T	Y	T	T	T	T	Y	T	Y	T	T	T	T	N	T	N	T	Y	T	T	T	T	T	T
S1A_262924782	G/A	1	262924782	+	NA	NA	NA	NA	NA	NA	G	G	G	G	G	G	G	G	G	R	G	G	G	R	G	G	G	G	G	G	G	R	G	G	G	G	G	G	R	G	G	R	G	G	G	G	G	G	G
S1A_265025203	G/A	1	265025203	+	NA	NA	NA	NA	NA	NA	G	R	R	A	R	R	N	G	R	R	R	R	A	R	R	G	G	G	R	G	N	A	G	R	R	G	R	R	G	R	G	G	R	G	R	R	R	N	R
S1A_265067602	C/T	1	265067602	+	NA	NA	NA	NA	NA	NA	N	C	C	N	C	C	C	C	C	C	C	C	C	C	C	C	C	C	C	C	C	C	C	C	C	C	C	C	C	C	C	T	C	C	C	C	C	N	C
S1A_265077593	T/C	1	265077593	+	NA	NA	NA	NA	NA	NA	T	T	T	T	T	N	T	Y	Y	T	T	T	T	T	T	T	Y	C	Y	T	T	T	T	T	Y	Y	T	T	T	T	N	T	N	Y	Y	T	T	T	Y
S1A_265077599	T/G	1	265077599	+	NA	NA	NA	NA	NA	NA	T	T	T	T	T	N	T	K	K	T	T	K	T	T	T	T	K	G	K	T	T	T	T	T	K	K	T	T	T	T	N	T	N	K	K	T	T	T	K
S1A_265077601	C/T	1	265077601	+	NA	NA	NA	NA	NA	NA	C	C	C	C	C	N	Y	C	C	C	C	C	C	C	C	Y	C	C	C	C	C	C	C	Y	C	Y	T	C	C	C	N	C	N	C	C	C	C	C	C
S1A_265077614	T/C	1	265077614	+	NA	NA	NA	NA	NA	NA	T	Y	C	C	C	N	Y	Y	Y	Y	C	Y	Y	Y	Y	C	T	T	Y	Y	C	Y	T	Y	Y	Y	C	C	Y	Y	N	T	N	T	T	T	Y	T	T
S1A_266198841	A/C	1	266198841	+	NA	NA	NA	NA	NA	NA	A	A	N	A	A	A	A	A	A	A	A	A	A	A	A	A	A	A	A	A	A	A	A	N	A	A	A	A	A	A	A	M	A	A	A	A	N	A	A
S1A_268936172	A/C	1	268936172	+	NA	NA	NA	NA	NA	NA	A	A	A	A	A	A	A	M	M	N	A	A	A	A	A	A	M	N	A	A	A	C	A	A	N	A	A	A	A	A	A	A	A	A	A	A	N	M	M
S1A_268936173	T/A	1	268936173	+	NA	NA	NA	NA	NA	NA	T	T	T	T	T	T	T	W	W	N	T	T	T	T	T	T	W	N	T	T	T	A	T	T	N	T	T	T	T	T	T	T	T	T	T	T	N	W	W
S1A_270575281	C/G	1	270575281	+	NA	NA	NA	NA	NA	NA	C	C	C	C	C	C	C	C	C	C	C	C	C	C	C	C	C	C	C	C	N	C	C	C	C	C	C	C	C	C	C	G	C	C	C	C	C	C	C
S1A_273519920	G/A	1	273519920	+	NA	NA	NA	NA	NA	NA	N	G	N	R	G	G	R	G	A	R	G	A	G	A	G	G	R	G	R	R	G	G	R	G	R	R	G	R	R	A	G	G	G	N	R	G	R	N	G
S1A_273519922	C/T	1	273519922	+	NA	NA	NA	NA	NA	NA	N	C	N	Y	C	C	Y	C	T	Y	C	T	C	T	C	C	Y	C	Y	Y	C	C	Y	C	Y	Y	C	Y	Y	T	C	C	C	N	Y	C	Y	N	C
S1A_276572954	A/C	1	276572954	+	NA	NA	NA	NA	NA	NA	M	M	M	M	C	M	M	C	M	C	M	A	M	A	M	A	M	C	M	M	A	M	M	C	M	M	M	A	M	C	A	M	M	M	M	A	A	A	M
S1A_276572961	A/C	1	276572961	+	NA	NA	NA	NA	NA	NA	M	M	M	M	C	M	M	C	M	C	M	A	M	A	M	A	M	C	M	M	A	M	M	C	M	M	M	A	M	C	A	M	M	M	M	A	A	A	M
S1A_276804812	C/T	1	276804812	+	NA	NA	NA	NA	NA	NA	C	Y	C	C	N	C	C	C	Y	C	C	Y	C	Y	N	Y	C	N	C	C	C	C	C	C	Y	Y	C	C	Y	C	C	Y	C	C	C	Y	N	C	Y
S1A_278374925	A/G	1	278374925	+	NA	NA	NA	NA	NA	NA	N	A	A	A	A	A	A	A	A	A	A	A	A	A	A	R	A	A	A	A	A	A	A	A	A	A	A	A	R	A	A	R	R	R	A	A	A	A	A
S1A_278374928	C/G	1	278374928	+	NA	NA	NA	NA	NA	NA	N	C	C	S	C	C	C	C	C	C	C	S	N	C	C	S	S	C	C	C	C	C	C	C	N	S	C	S	C	S	C	C	C	C	N	C	C	C	S
S1A_278518846	A/G	1	278518846	+	NA	NA	NA	NA	NA	NA	A	A	R	R	R	N	A	A	N	R	N	A	A	A	N	R	R	N	R	G	R	A	A	A	R	A	A	N	N	R	N	A	A	A	A	A	A	N	A
S1A_278518896	A/G	1	278518896	+	NA	NA	NA	NA	NA	NA	A	A	A	A	A	N	A	A	N	R	N	A	G	A	N	A	A	N	A	A	A	A	R	R	A	A	A	N	N	R	N	A	A	A	A	R	A	N	A
S1A_278518899	T/C	1	278518899	+	NA	NA	NA	NA	NA	NA	T	T	T	T	T	N	T	T	N	T	N	T	T	Y	N	T	T	N	T	T	T	T	T	T	T	T	T	N	N	T	N	T	T	T	T	T	T	N	T
S1A_278789813	T/C	1	278789813	+	NA	NA	NA	NA	NA	NA	T	Y	T	T	T	T	T	T	T	Y	Y	Y	T	T	T	Y	T	Y	T	T	T	T	T	T	Y	T	T	T	T	T	N	N	T	T	T	T	T	T	T
S1A_279908681	A/T	1	279908681	+	NA	NA	NA	NA	NA	NA	W	A	W	A	A	W	A	A	W	W	A	A	A	A	A	A	A	W	A	W	A	A	W	W	W	W	W	A	N	W	A	A	W	W	W	A	A	W	N
S1A_279908682	T/A	1	279908682	+	NA	NA	NA	NA	NA	NA	W	T	W	T	T	W	T	T	W	W	T	T	T	T	T	T	T	W	T	W	T	T	W	W	W	W	W	T	N	W	T	T	W	W	W	T	T	W	N
S1A_285635261	G/A	1	285635261	+	NA	NA	NA	NA	NA	NA	G	G	G	N	G	G	G	G	G	G	G	G	G	G	G	G	G	G	G	G	N	G	G	G	G	G	G	G	G	G	G	R	G	N	G	G	G	G	G
S1A_285753689	C/T	1	285753689	+	NA	NA	NA	NA	NA	NA	C	C	C	Y	C	C	C	C	Y	C	C	Y	C	Y	C	C	C	C	C	Y	C	C	C	Y	Y	C	Y	Y	Y	Y	Y	C	Y	C	C	C	C	C	C
S1A_285870397	C/A	1	285870397	+	NA	NA	NA	NA	NA	NA	C	C	C	C	C	C	C	C	C	C	C	C	M	C	C	C	C	C	C	C	C	C	C	C	M	C	C	C	C	C	C	C	C	C	C	M	C	C	C
S1A_285870399	A/T	1	285870399	+	NA	NA	NA	NA	NA	NA	W	A	W	W	W	W	A	W	A	W	W	W	W	W	W	W	A	W	W	W	W	A	W	W	W	W	W	W	W	A	W	W	A	W	W	W	W	W	W
S1A_285870420	G/A	1	285870420	+	NA	NA	NA	NA	NA	NA	G	R	G	G	G	G	G	R	R	G	G	G	G	G	G	G	G	G	G	G	G	G	G	G	G	G	G	G	G	G	G	G	G	G	R	R	G	G	R
S1A_285870421	C/T	1	285870421	+	NA	NA	NA	NA	NA	NA	C	C	C	Y	C	Y	Y	C	N	Y	C	C	C	C	C	C	Y	C	C	Y	C	C	Y	C	C	C	C	Y	C	N	C	C	Y	Y	N	C	C	C	C
S1A_285870422	A/C	1	285870422	+	NA	NA	NA	NA	NA	NA	A	A	A	M	M	M	M	A	M	A	A	A	N	A	A	A	M	A	A	A	A	A	A	A	A	A	A	A	A	M	A	A	A	N	M	A	A	A	A
S1A_286009919	G/T	1	286009919	+	NA	NA	NA	NA	NA	NA	G	G	N	G	G	G	G	G	G	G	G	N	G	G	G	G	G	G	G	G	G	G	N	G	G	G	G	G	G	G	N	K	G	N	G	G	N	N	G
S1A_286009920	G/T	1	286009920	+	NA	NA	NA	NA	NA	NA	G	G	N	G	G	G	G	G	G	G	G	N	G	G	G	G	G	G	G	G	G	G	N	G	G	G	G	G	G	G	N	K	G	N	G	G	N	N	G
S1A_286196878	C/T	1	286196878	+	NA	NA	NA	NA	NA	NA	T	Y	C	Y	C	Y	C	C	Y	C	C	Y	Y	N	Y	C	C	C	C	N	C	Y	C	C	C	C	C	C	Y	Y	Y	C	N	C	N	Y	Y	C	C
S1A_286196899	C/T	1	286196899	+	NA	NA	NA	NA	NA	NA	C	Y	Y	C	Y	C	T	Y	Y	Y	C	C	C	N	C	T	C	C	C	N	Y	C	C	T	Y	T	C	C	C	C	C	Y	N	Y	N	C	Y	Y	T
S1A_286196905	G/T	1	286196905	+	NA	NA	NA	NA	NA	NA	G	G	K	G	K	G	G	K	G	G	G	G	G	N	G	G	K	G	G	N	G	G	G	G	G	G	G	G	G	K	G	G	N	G	N	K	G	G	G
S1A_286196911	A/G	1	286196911	+	NA	NA	NA	NA	NA	NA	A	R	R	A	R	A	G	G	R	R	A	A	A	N	A	G	R	A	A	N	G	A	A	G	R	G	A	A	A	R	A	R	N	R	N	R	R	R	G
S1A_286196913	G/A	1	286196913	+	NA	NA	NA	NA	NA	NA	G	R	R	R	R	R	G	G	G	R	A	R	R	N	R	G	R	A	A	N	G	R	A	G	R	G	A	A	R	G	R	R	N	R	N	R	G	R	G
S1A_286196916	G/A	1	286196916	+	NA	NA	NA	NA	NA	NA	A	R	G	R	G	R	G	G	R	G	G	R	R	N	R	G	G	G	G	N	G	R	G	G	G	G	G	G	R	R	R	G	N	G	N	R	R	G	G
S1A_287685816	C/T	1	287685816	+	NA	NA	NA	NA	NA	NA	N	T	Y	T	C	T	Y	Y	C	T	Y	T	N	T	C	N	C	Y	Y	Y	T	N	T	C	Y	N	Y	C	T	N	N	C	N	T	Y	Y	C	C	Y
S1A_287685864	A/G	1	287685864	+	NA	NA	NA	NA	NA	NA	N	G	R	G	A	G	R	R	A	G	R	G	N	G	A	N	A	R	R	R	G	N	G	A	R	N	R	A	G	N	N	A	N	G	R	R	A	A	R
S1A_288481251	T/C	1	288481251	+	NA	NA	NA	NA	NA	NA	T	T	T	T	T	T	T	T	T	Y	T	T	Y	T	T	T	T	Y	T	Y	T	T	T	T	Y	T	T	T	T	Y	T	Y	Y	T	T	T	T	T	T
S1A_295537776	T/C	1	295537776	+	NA	NA	NA	NA	NA	NA	T	T	T	T	N	T	T	T	T	T	T	T	T	T	T	T	T	T	T	N	T	T	T	N	T	T	T	T	T	T	T	Y	T	T	T	T	T	T	T
S1A_296244164	C/G	1	296244164	+	NA	NA	NA	NA	NA	NA	C	C	C	C	N	C	C	C	C	C	C	C	C	C	C	C	C	N	C	C	C	N	C	C	C	C	C	C	C	C	C	G	C	C	N	C	C	C	C
S1A_297825396	A/T	1	297825396	+	NA	NA	NA	NA	NA	NA	A	A	A	N	A	A	A	A	A	A	A	T	A	A	A	A	T	A	A	A	A	A	A	A	A	W	A	A	A	A	A	N	A	A	A	A	A	A	A
S1A_298220811	C/G	1	298220811	+	NA	NA	NA	NA	NA	NA	C	C	C	C	C	C	C	S	C	C	C	C	C	C	C	C	C	S	C	C	C	C	S	C	C	C	C	S	C	C	S	C	C	C	C	C	S	C	C
S1A_298220838	G/C	1	298220838	+	NA	NA	NA	NA	NA	NA	G	G	G	G	G	G	G	S	G	G	G	G	G	G	G	G	G	S	G	G	G	G	S	G	G	G	G	S	G	G	S	G	G	G	G	G	S	G	G
S1A_298776525	G/A	1	298776525	+	NA	NA	NA	NA	NA	NA	G	R	G	G	R	R	G	G	G	R	G	G	G	G	R	G	G	N	G	G	R	G	R	R	R	R	G	G	G	G	G	G	G	G	G	G	R	G	G
S1A_299105750	G/A	1	299105750	+	NA	NA	NA	NA	NA	NA	G	G	G	G	A	N	G	G	G	G	G	G	R	G	G	G	G	N	G	A	G	G	G	A	G	G	G	G	G	G	N	G	G	G	G	G	G	G	G
S1A_305110832	C/T	1	305110832	+	NA	NA	NA	NA	NA	NA	C	C	C	C	C	C	C	C	C	N	C	T	C	C	C	N	T	C	C	C	C	C	C	C	Y	C	C	C	C	C	C	C	C	N	C	C	C	C	C
S1A_306114797	C/T	1	306114797	+	NA	NA	NA	NA	NA	NA	C	C	C	C	C	C	C	C	C	T	C	T	C	C	C	T	T	C	C	C	C	C	C	C	T	T	C	C	C	C	C	T	C	C	C	C	C	C	C
S1A_306143327	A/G	1	306143327	+	NA	NA	NA	NA	NA	NA	N	A	A	A	A	A	A	A	A	G	A	N	N	A	A	G	G	A	A	N	A	A	A	A	A	G	A	A	A	N	A	G	A	N	A	A	A	A	A
S1A_309699022	G/C	1	309699022	+	NA	NA	NA	NA	NA	NA	G	G	G	G	G	G	G	S	G	G	G	G	G	N	G	G	G	G	G	G	G	G	N	G	G	G	G	G	G	N	G	S	S	G	N	G	G	C	S
S1A_309699031	T/G	1	309699031	+	NA	NA	NA	NA	NA	NA	T	K	T	T	T	T	T	T	G	T	K	G	T	N	T	T	T	T	T	K	K	T	N	T	T	K	T	T	T	N	K	K	K	K	N	T	K	T	K
S1A_309699035	G/T	1	309699035	+	NA	NA	NA	NA	NA	NA	K	G	G	G	K	K	K	G	G	G	K	G	K	N	G	G	G	G	G	G	K	G	N	G	G	K	G	G	G	N	K	G	G	G	N	G	K	G	G
S1A_309699041	C/T	1	309699041	+	NA	NA	NA	NA	NA	NA	Y	C	C	C	Y	Y	Y	C	C	C	Y	C	Y	N	C	C	C	C	C	C	Y	C	N	C	C	Y	C	C	C	N	Y	C	C	C	N	C	Y	C	C
S1A_309699045	G/A	1	309699045	+	NA	NA	NA	NA	NA	NA	G	G	G	G	G	G	G	R	G	G	G	G	G	N	G	G	G	G	G	G	G	G	N	G	G	G	G	G	G	N	G	R	R	G	N	G	G	A	R
S1A_309699047	G/C	1	309699047	+	NA	NA	NA	NA	NA	NA	G	G	G	G	G	G	G	G	G	G	G	G	G	N	G	S	N	N	G	S	G	G	N	G	G	G	G	G	G	N	G	G	G	G	N	G	G	G	G
S1A_309709568	C/T	1	309709568	+	NA	NA	NA	NA	NA	NA	C	C	C	C	C	C	C	C	C	C	C	C	C	C	C	C	C	C	N	N	C	C	C	N	C	C	C	Y	C	C	C	N	C	C	T	C	Y	C	C
S1A_310247417	A/C	1	310247417	+	NA	NA	NA	NA	NA	NA	A	A	A	A	N	A	A	A	A	C	A	A	A	A	A	C	A	N	A	A	A	A	A	A	A	A	A	A	A	A	A	C	A	A	A	A	A	A	A
S1A_310870124	G/A	1	310870124	+	NA	NA	NA	NA	NA	NA	G	G	G	G	G	G	N	G	G	A	G	G	G	G	G	A	G	G	N	G	G	G	G	G	G	G	G	G	G	G	G	N	G	G	G	G	N	G	G
S1A_311808383	T/C	1	311808383	+	NA	NA	NA	NA	NA	NA	T	T	T	T	T	T	T	T	T	C	T	T	T	T	T	C	T	T	T	T	T	T	T	T	T	T	T	T	T	T	T	C	T	T	T	T	T	T	T
S1A_312161018	G/A	1	312161018	+	NA	NA	NA	NA	NA	NA	R	R	G	R	R	G	G	R	G	R	G	R	R	R	G	G	G	G	A	R	G	R	G	A	R	R	R	R	R	R	R	R	R	R	G	R	G	N	R
S1A_312161059	A/C	1	312161059	+	NA	NA	NA	NA	NA	NA	M	M	A	M	M	A	A	M	A	M	A	M	M	M	A	A	A	A	C	M	A	M	A	C	M	M	M	M	M	M	M	M	M	M	A	M	A	N	M
S1A_320331200	C/A	1	320331200	+	NA	NA	NA	NA	NA	NA	C	C	C	C	C	C	C	C	C	A	C	C	C	C	C	A	C	C	M	C	C	C	C	C	C	C	C	C	N	C	C	A	C	C	C	C	C	A	C
S1A_320331520	T/C	1	320331520	+	NA	NA	NA	NA	NA	NA	Y	T	T	Y	Y	Y	T	T	T	T	T	Y	Y	Y	N	T	Y	Y	T	Y	T	Y	Y	Y	Y	Y	Y	T	T	Y	T	T	T	T	T	Y	Y	T	T
S1A_320331521	C/A	1	320331521	+	NA	NA	NA	NA	NA	NA	M	C	C	M	M	M	C	C	C	C	C	M	M	M	N	C	M	M	C	M	C	M	M	M	M	M	M	C	C	M	C	C	C	C	C	M	M	C	C
S1A_320334254	T/C	1	320334254	+	NA	NA	NA	NA	NA	NA	N	T	T	T	T	T	T	T	T	C	T	T	T	T	T	C	T	T	Y	T	T	N	T	T	T	T	T	T	T	T	T	C	T	T	T	N	T	C	T
S1A_320397811	G/C	1	320397811	+	NA	NA	NA	NA	NA	NA	S	G	S	G	G	G	S	G	S	G	S	G	G	G	G	G	G	N	G	N	S	G	N	G	G	S	G	G	G	G	S	N	G	S	G	S	S	N	G
S1A_323547681	C/G	1	323547681	+	NA	NA	NA	NA	NA	NA	S	N	C	C	N	S	G	C	S	C	C	S	C	N	S	C	C	C	C	C	S	C	C	C	C	G	C	C	C	S	S	C	N	C	N	N	S	C	C
S1A_323547688	C/T	1	323547688	+	NA	NA	NA	NA	NA	NA	Y	N	C	C	N	Y	T	C	Y	C	C	Y	C	N	Y	C	C	C	C	C	Y	C	C	C	C	T	C	C	C	Y	Y	C	N	C	N	N	Y	C	C
S1A_323547696	C/T	1	323547696	+	NA	NA	NA	NA	NA	NA	Y	N	C	C	N	Y	T	C	Y	C	C	Y	C	N	Y	C	C	C	C	C	Y	C	C	C	C	T	C	C	C	Y	Y	C	N	C	N	N	Y	C	C
S1A_323547700	A/C	1	323547700	+	NA	NA	NA	NA	NA	NA	M	N	A	C	N	M	A	A	M	C	M	A	C	N	A	M	C	M	M	C	A	A	M	M	A	A	M	A	C	M	A	C	N	A	N	N	M	A	A
S1A_323547722	T/A	1	323547722	+	NA	NA	NA	NA	NA	NA	T	N	T	T	N	W	T	T	W	T	T	W	T	N	T	T	T	T	W	T	W	A	T	T	W	T	T	T	T	T	T	T	N	W	N	N	T	W	W
S1A_330600359	A/T	1	330600359	+	NA	NA	NA	NA	NA	NA	A	A	A	A	W	A	A	W	A	A	W	A	W	A	A	A	W	A	A	A	A	A	W	W	A	A	A	W	A	A	A	A	A	W	A	A	A	A	A
S1A_330600360	T/C	1	330600360	+	NA	NA	NA	NA	NA	NA	T	T	T	T	Y	T	T	Y	T	T	Y	T	Y	T	T	T	Y	T	T	T	T	T	Y	Y	T	T	T	Y	T	T	T	T	T	Y	T	T	T	T	T
S1A_330600361	T/A	1	330600361	+	NA	NA	NA	NA	NA	NA	T	T	T	T	W	T	T	W	T	T	W	T	W	T	T	T	W	T	T	T	T	T	W	W	T	T	T	W	T	T	T	T	T	W	T	T	T	T	T
S1A_330600370	A/G	1	330600370	+	NA	NA	NA	NA	NA	NA	A	R	R	R	A	R	R	A	A	A	A	A	A	A	R	A	R	A	A	A	A	A	A	R	A	A	R	A	R	A	A	A	A	A	A	A	A	A	A
S1A_330600372	G/T	1	330600372	+	NA	NA	NA	NA	NA	NA	G	G	N	G	K	G	G	K	G	G	K	N	K	N	G	G	K	G	G	K	G	G	K	K	G	N	G	K	G	N	N	K	K	K	G	K	G	G	G
S1A_330600402	A/G	1	330600402	+	NA	NA	NA	NA	NA	NA	A	R	R	R	R	A	R	A	R	R	R	R	R	R	R	R	A	R	R	R	R	R	A	A	R	R	A	R	R	R	R	R	A	R	R	R	R	R	R
S1A_332167004	G/A	1	332167004	+	NA	NA	NA	NA	NA	NA	G	R	G	A	R	A	G	G	R	R	G	G	G	G	G	G	A	R	R	N	R	A	N	R	R	R	G	G	N	A	A	R	A	N	N	A	G	N	R
S1A_341180776	G/T	1	341180776	+	NA	NA	NA	NA	NA	NA	G	G	G	G	G	G	G	G	G	G	G	K	K	G	K	G	G	G	G	K	K	G	G	K	G	G	K	G	K	G	G	K	G	G	G	N	G	K	G
S1A_344184198	C/A	1	344184198	+	NA	NA	NA	NA	NA	NA	M	C	C	M	N	C	C	C	M	M	M	N	C	C	C	C	M	C	M	M	C	C	N	C	M	M	C	C	C	M	C	C	C	C	C	C	C	C	C
S1A_344184200	T/C	1	344184200	+	NA	NA	NA	NA	NA	NA	Y	T	T	Y	N	T	T	T	Y	Y	Y	N	T	T	T	T	Y	T	Y	Y	T	T	N	T	Y	Y	T	T	T	Y	T	T	T	T	T	T	T	T	T
S1A_345792055	A/G	1	345792055	+	NA	NA	NA	NA	NA	NA	R	A	A	A	A	A	A	A	R	A	A	N	R	A	A	A	A	A	A	A	A	A	A	N	A	A	R	A	R	A	A	A	N	N	A	A	A	A	N
S1A_347946549	C/G	1	347946549	+	NA	NA	NA	NA	NA	NA	C	C	C	N	C	C	C	C	C	C	C	C	S	C	C	C	C	N	C	S	C	C	C	C	C	C	C	C	S	S	C	C	C	C	C	C	C	C	C
S1A_348397909	A/T	1	348397909	+	NA	NA	NA	NA	NA	NA	W	A	A	A	A	N	W	A	A	A	W	W	A	W	N	W	A	A	A	A	A	A	A	A	A	A	W	W	W	A	W	W	A	N	A	A	A	A	A
S1A_348397910	T/G	1	348397910	+	NA	NA	NA	NA	NA	NA	K	T	T	T	T	N	K	T	T	T	K	K	T	K	N	K	T	K	T	N	T	N	T	T	T	T	K	K	K	T	K	K	T	N	T	T	N	T	T
S1A_351340522	G/C	1	351340522	+	NA	NA	NA	NA	NA	NA	G	G	G	G	G	G	G	G	G	C	G	G	G	G	G	C	G	S	N	G	G	N	G	G	G	G	G	G	G	G	G	C	G	G	G	G	G	C	G
S1A_351340531	G/C	1	351340531	+	NA	NA	NA	NA	NA	NA	S	G	S	G	G	G	G	S	G	G	G	G	S	S	G	G	G	G	N	G	G	N	G	G	G	G	S	G	G	G	G	G	G	G	G	G	S	G	G
S1A_351341007	G/T	1	351341007	+	NA	NA	NA	NA	NA	NA	T	G	G	N	G	G	G	G	G	N	G	G	G	G	K	G	K	N	G	G	G	G	K	G	G	G	K	G	G	G	K	N	G	G	G	N	T	N	K
S1A_351341009	T/C	1	351341009	+	NA	NA	NA	NA	NA	NA	C	T	T	N	T	T	T	T	T	N	T	T	T	T	Y	T	Y	N	T	T	T	T	Y	T	T	T	Y	T	T	T	Y	N	T	T	T	N	C	N	Y
S1A_351343188	T/A	1	351343188	+	NA	NA	NA	NA	NA	NA	T	W	T	T	T	T	T	W	T	T	T	T	T	T	T	T	T	T	T	T	T	W	T	T	T	N	T	T	T	W	T	N	T	T	T	T	T	T	T
S1A_351472158	C/T	1	351472158	+	NA	NA	NA	NA	NA	NA	C	C	C	C	C	C	N	C	C	N	C	C	C	C	C	N	C	Y	N	C	C	C	C	C	C	C	C	C	C	C	C	T	C	C	N	C	C	T	N
S1A_351472184	G/T	1	351472184	+	NA	NA	NA	NA	NA	NA	G	G	G	G	G	G	N	G	G	N	G	G	G	G	G	N	G	K	N	G	G	G	G	G	G	G	G	G	G	G	G	T	G	G	N	G	G	T	N
S1A_351851268	G/C	1	351851268	+	NA	NA	NA	NA	NA	NA	C	S	G	S	G	S	G	S	G	N	S	G	G	G	G	N	S	C	G	G	S	G	G	S	G	G	S	S	C	G	N	S	G	G	G	G	S	N	G
S1A_351851320	G/T	1	351851320	+	NA	NA	NA	NA	NA	NA	G	G	G	G	G	G	K	G	G	N	G	G	G	N	G	N	G	G	G	G	G	G	G	G	T	K	G	G	K	N	N	G	G	G	G	G	G	N	G
S1A_352137657	C/T	1	352137657	+	NA	NA	NA	NA	NA	NA	C	C	C	C	C	C	C	C	N	T	C	C	C	C	C	T	C	T	T	C	C	C	C	C	C	C	C	C	C	C	C	T	C	C	C	C	C	T	C
S1A_353353515	G/A	1	353353515	+	NA	NA	NA	NA	NA	NA	R	N	G	G	G	G	G	G	G	G	G	G	R	G	G	G	G	G	G	G	G	G	G	R	R	G	G	G	G	G	G	G	R	G	G	R	G	R	G
S1A_353912420	C/T	1	353912420	+	NA	NA	NA	NA	NA	NA	C	C	C	T	T	C	C	C	C	C	Y	T	Y	C	C	C	T	C	Y	T	C	T	T	T	Y	T	T	T	C	C	C	C	Y	T	T	T	C	N	C
S1A_353922075	T/C	1	353922075	+	NA	NA	NA	NA	NA	NA	C	Y	T	N	T	T	T	T	T	N	T	T	T	T	T	N	T	N	T	T	N	T	T	T	T	T	T	T	T	T	T	T	T	T	T	T	T	N	T
S1A_353922106	A/G	1	353922106	+	NA	NA	NA	NA	NA	NA	G	R	A	N	A	A	A	A	A	N	A	A	A	A	A	N	A	N	G	A	N	A	A	A	A	A	A	A	A	A	A	A	A	A	A	A	A	N	A
S1A_354545388	C/G	1	354545388	+	NA	NA	NA	NA	NA	NA	C	C	C	C	S	C	C	S	S	S	C	C	C	N	C	S	S	C	S	C	C	C	C	C	S	C	S	C	C	S	N	C	S	S	C	C	C	C	S
S1A_354951365	G/A	1	354951365	+	NA	NA	NA	NA	NA	NA	G	G	G	N	G	G	G	G	G	A	G	G	G	G	G	A	G	A	G	G	G	G	G	G	G	G	G	G	G	G	G	R	G	G	G	G	G	A	G
S1A_355339792	A/G	1	355339792	+	NA	NA	NA	NA	NA	NA	A	A	A	A	A	A	A	A	A	N	A	A	A	A	A	G	A	N	A	A	A	A	R	A	A	A	A	A	A	N	A	N	A	A	A	A	A	N	A
S1A_360034581	A/G	1	360034581	+	NA	NA	NA	NA	NA	NA	A	R	A	N	A	A	A	A	A	A	A	A	R	A	N	A	A	A	A	A	N	A	A	A	A	A	R	A	A	A	N	A	A	A	A	A	A	N	A
S1A_360034587	T/C	1	360034587	+	NA	NA	NA	NA	NA	NA	T	T	T	N	T	Y	T	T	Y	C	C	T	Y	T	N	Y	T	T	T	T	N	Y	T	T	Y	Y	T	Y	T	T	N	T	T	T	T	T	C	N	T
S1A_360034588	T/C	1	360034588	+	NA	NA	NA	NA	NA	NA	Y	T	T	N	T	Y	Y	Y	T	T	T	T	T	Y	N	Y	T	T	T	T	N	T	T	T	Y	Y	T	T	Y	T	N	T	C	T	Y	T	T	N	T
S1A_360034598	A/G	1	360034598	+	NA	NA	NA	NA	NA	NA	A	A	G	N	G	A	R	A	A	A	A	A	A	A	N	A	A	G	A	R	N	A	A	A	A	A	R	A	A	A	N	A	A	R	R	G	A	N	R
S1A_360034610	C/A	1	360034610	+	NA	NA	NA	NA	NA	NA	C	C	C	N	C	C	C	C	C	C	C	A	C	M	N	C	A	C	C	C	N	C	C	C	C	C	C	C	M	C	N	C	C	C	C	C	C	N	C
S1A_360034617	T/C	1	360034617	+	NA	NA	NA	NA	NA	NA	T	T	T	N	T	T	T	T	Y	T	T	T	Y	T	N	Y	T	T	C	T	N	T	T	T	T	Y	T	T	T	T	N	T	T	T	T	T	T	N	T
S1A_360034628	G/A	1	360034628	+	NA	NA	NA	NA	NA	NA	G	G	G	N	G	G	G	G	G	G	G	A	G	R	N	G	A	G	G	G	N	G	G	G	G	G	G	G	R	G	N	G	G	G	G	G	G	N	G
S1A_360034631	T/C	1	360034631	+	NA	NA	NA	NA	NA	NA	T	T	T	N	T	Y	T	T	Y	C	C	T	Y	T	N	Y	T	T	T	T	N	Y	T	T	Y	Y	T	Y	T	T	N	T	T	T	T	T	C	N	T
S1A_360034637	T/C	1	360034637	+	NA	NA	NA	NA	NA	NA	Y	C	T	N	T	T	T	Y	Y	T	T	T	Y	T	N	T	T	T	T	Y	N	Y	C	C	Y	Y	T	Y	T	T	N	C	T	T	Y	T	T	N	Y
S1A_362063808	T/A	1	362063808	+	NA	NA	NA	NA	NA	NA	T	T	T	T	T	T	T	T	T	A	N	T	T	T	T	A	T	A	T	T	T	T	N	T	T	T	T	T	T	T	T	W	T	N	T	N	T	N	T
S1A_364670005	A/G	1	364670005	+	NA	NA	NA	NA	NA	NA	A	N	A	A	R	A	A	A	A	A	A	A	A	A	A	N	A	R	A	A	R	R	R	A	A	A	N	A	A	A	A	A	A	N	A	A	A	R	A
S1A_364670011	C/T	1	364670011	+	NA	NA	NA	NA	NA	NA	C	N	C	C	C	C	C	C	C	C	C	C	C	C	Y	N	C	C	C	C	C	C	C	C	C	Y	N	C	C	C	C	Y	C	N	C	C	C	C	C
S1A_366148408	A/T	1	366148408	+	NA	NA	NA	NA	NA	NA	W	W	A	A	T	W	A	A	A	A	A	A	A	A	W	N	A	N	A	A	A	A	A	N	A	W	A	A	A	A	A	N	A	A	A	A	W	A	A
S1A_366273571	T/G	1	366273571	+	NA	NA	NA	NA	NA	NA	T	K	T	T	T	T	T	T	T	T	T	T	T	T	T	T	T	T	T	T	T	T	T	T	T	T	T	T	T	T	T	T	T	T	T	T	T	T	T
S1A_366273572	G/T	1	366273572	+	NA	NA	NA	NA	NA	NA	G	K	G	G	G	G	G	G	G	G	G	G	G	G	G	G	G	G	G	G	G	G	G	G	G	G	G	G	G	G	G	G	G	G	G	G	G	G	G
S1A_366276276	C/T	1	366276276	+	NA	NA	NA	NA	NA	NA	C	C	C	C	C	C	C	C	C	C	C	C	C	C	C	C	C	Y	C	C	C	C	C	C	C	C	N	C	C	C	T	T	C	N	C	C	C	T	C
S1A_366930064	T/A	1	366930064	+	NA	NA	NA	NA	NA	NA	T	N	T	N	T	T	W	T	T	W	A	A	W	A	T	T	N	W	A	W	W	W	A	T	T	T	W	T	W	T	A	A	A	T	W	N	T	W	A
S1A_366930075	T/A	1	366930075	+	NA	NA	NA	NA	NA	NA	A	N	A	N	T	T	W	T	A	W	T	T	W	W	T	W	N	W	T	W	T	W	T	W	T	W	T	W	W	W	T	A	T	T	W	N	W	W	W
S1A_366930081	T/A	1	366930081	+	NA	NA	NA	NA	NA	NA	W	N	A	N	T	T	W	T	A	T	T	T	W	W	A	T	N	W	T	T	T	W	T	W	T	W	T	W	W	W	T	T	T	T	W	N	W	W	W
S1A_366930103	G/A	1	366930103	+	NA	NA	NA	NA	NA	NA	R	N	A	N	G	G	R	G	A	G	G	G	R	G	G	G	N	R	G	G	G	G	G	R	G	R	G	R	R	R	G	G	G	G	G	N	R	R	G
S1A_369099287	C/T	1	369099287	+	NA	NA	NA	NA	NA	NA	T	C	C	N	T	N	Y	C	Y	C	C	Y	C	Y	C	C	C	C	C	C	Y	C	C	C	C	Y	C	C	C	C	C	C	N	C	C	C	C	N	N
S1A_369099313	A/G	1	369099313	+	NA	NA	NA	NA	NA	NA	A	A	A	N	A	N	A	A	A	A	A	A	R	A	A	A	A	A	A	A	A	A	A	A	A	A	A	A	A	A	A	A	N	A	A	A	R	N	N
S1A_369099320	C/T	1	369099320	+	NA	NA	NA	NA	NA	NA	C	Y	Y	N	C	N	C	T	C	T	Y	C	Y	Y	C	C	Y	C	Y	C	Y	Y	C	C	T	Y	T	C	Y	T	C	C	N	C	Y	C	Y	N	N
S1A_372224058	C/T	1	372224058	+	NA	NA	NA	NA	NA	NA	C	C	N	C	Y	N	C	C	Y	C	C	N	C	C	C	C	C	C	C	C	C	N	N	C	C	C	C	C	C	C	C	Y	C	C	C	C	C	C	C
S1A_372224059	T/C	1	372224059	+	NA	NA	NA	NA	NA	NA	T	T	N	T	Y	N	T	T	Y	T	T	N	T	T	T	T	T	T	T	T	T	N	N	T	T	T	T	T	T	T	T	Y	T	T	T	T	T	T	T
S1A_372638734	T/C	1	372638734	+	NA	NA	NA	NA	NA	NA	T	T	T	T	T	T	T	T	T	T	C	T	T	T	T	T	T	N	N	T	T	C	C	T	T	T	T	Y	T	T	T	T	T	T	T	N	T	T	T
S1A_372638780	T/C	1	372638780	+	NA	NA	NA	NA	NA	NA	C	C	C	T	T	C	C	C	C	T	T	T	Y	C	C	T	T	N	N	T	C	T	T	T	T	T	T	T	C	C	C	Y	Y	T	T	N	C	T	C
S1A_372643429	G/A	1	372643429	+	NA	NA	NA	NA	NA	NA	G	G	R	A	G	N	G	G	G	R	G	G	A	G	N	G	G	N	R	G	R	R	G	G	G	R	G	G	G	G	A	G	R	N	G	G	R	G	G
S1A_373765465	A/C	1	373765465	+	NA	NA	NA	NA	NA	NA	C	C	C	N	A	C	C	C	C	A	M	A	M	C	N	A	A	C	A	A	M	A	A	A	A	A	A	A	C	C	C	M	M	A	A	A	C	A	C
S1A_374216815	G/A	1	374216815	+	NA	NA	NA	NA	NA	NA	N	A	A	N	G	A	A	A	A	G	N	G	N	N	A	G	G	A	G	G	G	G	G	G	G	N	G	G	A	A	A	N	R	G	G	G	A	G	A
S1A_374251362	G/A	1	374251362	+	NA	NA	NA	NA	NA	NA	A	A	A	G	G	A	A	A	A	G	G	G	N	A	A	G	G	A	N	G	R	G	G	G	G	G	R	G	A	A	A	R	A	G	G	N	A	G	A
S1A_375470976	C/A	1	375470976	+	NA	NA	NA	NA	NA	NA	C	C	C	C	M	C	C	C	C	C	C	M	C	C	M	M	C	M	M	C	C	M	A	C	M	M	C	C	C	C	M	C	M	N	C	C	M	C	C
S1A_375470978	A/G	1	375470978	+	NA	NA	NA	NA	NA	NA	A	R	A	A	A	A	A	A	A	A	A	R	A	A	A	R	A	R	R	A	A	R	G	R	A	R	A	A	A	R	R	A	A	N	A	A	R	A	A
S1A_375470979	G/C	1	375470979	+	NA	NA	NA	NA	NA	NA	G	S	G	G	G	G	G	G	G	G	G	S	G	G	G	S	G	S	S	G	G	S	C	S	G	S	G	G	G	S	S	G	G	N	G	G	S	G	G
S1A_375471692	C/A	1	375471692	+	NA	NA	NA	NA	NA	NA	A	A	A	C	C	A	A	A	A	C	C	C	C	A	A	C	C	A	C	C	M	C	N	C	C	C	C	C	A	A	A	M	M	C	C	C	A	C	A
S1A_375614798	G/A	1	375614798	+	NA	NA	NA	NA	NA	NA	G	N	G	N	G	G	N	N	G	G	G	G	G	G	G	G	R	G	N	G	G	N	G	N	R	A	G	N	G	G	G	G	G	A	G	A	G	G	N
S1A_375614822	C/T	1	375614822	+	NA	NA	NA	NA	NA	NA	C	N	C	N	C	C	N	N	C	C	C	C	C	C	C	C	Y	C	N	C	C	N	C	N	Y	T	C	N	C	C	C	C	C	T	C	T	C	C	N
S1A_375614825	T/C	1	375614825	+	NA	NA	NA	NA	NA	NA	T	N	T	N	T	T	N	N	T	T	T	T	T	Y	T	T	Y	T	N	T	T	N	T	N	T	T	Y	N	T	T	T	T	Y	T	T	T	T	T	N
S1A_376476500	G/A	1	376476500	+	NA	NA	NA	NA	NA	NA	G	G	N	N	A	N	G	N	G	A	N	A	G	G	N	A	A	G	A	A	R	A	A	A	A	A	R	N	G	G	G	G	G	A	A	A	G	A	G
S1A_377001263	A/C	1	377001263	+	NA	NA	NA	NA	NA	NA	M	A	A	A	M	A	A	M	M	M	M	M	M	M	N	A	A	A	M	A	A	M	A	A	A	M	A	A	M	A	A	M	A	M	A	M	A	A	M
S1A_377001264	C/A	1	377001264	+	NA	NA	NA	NA	NA	NA	M	C	C	C	C	C	C	M	M	M	C	M	M	M	N	C	C	C	M	C	C	M	C	C	C	M	C	C	C	C	C	M	C	M	C	M	C	C	M
S1A_377001266	T/C	1	377001266	+	NA	NA	NA	NA	NA	NA	Y	T	T	T	T	T	T	Y	Y	Y	Y	Y	Y	Y	N	T	T	T	Y	T	T	Y	T	T	T	Y	T	T	T	T	T	Y	T	Y	T	Y	T	T	Y
S1A_378566314	C/G	1	378566314	+	NA	NA	NA	NA	NA	NA	G	G	G	C	C	G	G	G	G	C	S	N	S	G	N	C	C	G	N	C	S	C	N	C	C	C	S	C	N	N	N	S	S	C	C	C	N	C	G
S1A_380702324	A/T	1	380702324	+	NA	NA	NA	NA	NA	NA	A	A	A	A	A	A	A	A	A	A	A	A	W	A	W	A	A	A	W	A	A	A	A	A	W	A	A	A	A	A	A	A	A	A	A	A	A	A	A
S1A_382255347	C/T	1	382255347	+	NA	NA	NA	NA	NA	NA	Y	Y	Y	Y	Y	Y	Y	Y	Y	Y	Y	Y	Y	Y	Y	C	Y	Y	Y	T	Y	C	Y	Y	T	Y	Y	T	Y	Y	Y	Y	Y	Y	Y	Y	Y	N	C
S1A_382255348	T/C	1	382255348	+	NA	NA	NA	NA	NA	NA	Y	Y	Y	Y	Y	Y	Y	Y	Y	Y	Y	Y	Y	Y	Y	T	Y	Y	Y	C	Y	T	C	Y	C	Y	Y	C	Y	Y	Y	Y	Y	Y	Y	Y	Y	N	T
S1A_384775499	A/G	1	384775499	+	NA	NA	NA	NA	NA	NA	R	R	R	G	R	R	G	R	R	A	R	R	R	R	A	R	R	N	R	A	R	R	R	A	A	R	A	R	R	R	A	R	G	R	R	R	R	R	R
S1A_384775534	A/T	1	384775534	+	NA	NA	NA	NA	NA	NA	W	W	W	T	W	W	T	W	W	A	W	W	W	W	A	W	W	N	W	A	W	W	W	A	A	W	A	W	W	W	A	W	T	W	W	W	W	W	W
S1A_386870970	A/C	1	386870970	+	NA	NA	NA	NA	NA	NA	M	M	N	N	A	M	M	M	A	A	C	M	M	C	M	A	M	A	M	A	N	N	A	A	M	M	A	M	A	A	C	M	C	A	C	A	M	M	M
S1A_387544539	G/A	1	387544539	+	NA	NA	NA	NA	NA	NA	G	G	G	R	G	G	G	G	G	G	N	G	G	G	G	G	R	G	G	G	G	R	G	G	R	G	G	G	N	G	G	N	G	G	A	G	G	G	G
S1A_388564898	T/A	1	388564898	+	NA	NA	NA	NA	NA	NA	W	T	T	W	T	T	T	T	W	W	T	W	T	W	T	T	W	T	T	W	W	W	T	W	T	T	N	T	N	T	N	W	T	T	T	W	T	W	T
S1A_390098266	A/G	1	390098266	+	NA	NA	NA	NA	NA	NA	R	A	R	A	A	A	A	A	A	A	A	A	A	R	A	A	R	A	A	A	A	A	A	R	A	A	A	A	A	A	N	A	A	A	A	A	A	R	A
S1A_396237369	C/A	1	396237369	+	NA	NA	NA	NA	NA	NA	M	M	M	M	M	M	M	M	M	M	M	C	M	M	M	M	M	M	M	M	A	M	M	M	M	M	M	M	A	C	M	A	C	M	M	A	M	M	M
S1A_396237396	C/T	1	396237396	+	NA	NA	NA	NA	NA	NA	Y	Y	Y	Y	Y	Y	Y	Y	Y	Y	Y	C	Y	Y	Y	Y	Y	Y	Y	Y	T	Y	Y	Y	Y	Y	Y	Y	T	C	Y	T	C	Y	Y	T	Y	Y	Y
S1A_396237397	A/T	1	396237397	+	NA	NA	NA	NA	NA	NA	W	W	W	W	W	W	W	W	W	W	W	A	W	W	W	W	W	W	W	W	T	W	W	W	W	W	W	W	T	A	W	T	A	W	W	T	W	W	W
S1A_396455983	T/A	1	396455983	+	NA	NA	NA	NA	NA	NA	W	W	N	A	T	W	W	T	N	A	W	W	W	W	T	W	W	T	T	W	T	W	T	W	A	W	T	W	W	W	A	W	T	T	W	N	W	N	T
S1A_400957020	A/T	1	400957020	+	NA	NA	NA	NA	NA	NA	T	T	A	A	A	T	T	T	T	A	W	A	W	T	T	A	A	T	A	A	W	A	A	A	A	A	A	A	T	T	T	A	T	A	A	A	T	A	T
S1A_400967142	G/T	1	400967142	+	NA	NA	NA	NA	NA	NA	G	G	N	G	G	G	G	K	G	N	K	G	G	G	G	K	G	K	G	G	K	T	K	G	G	G	G	G	G	N	G	G	G	G	G	G	G	G	G
S1A_402995486	A/G	1	402995486	+	NA	NA	NA	NA	NA	NA	A	N	R	A	G	G	R	R	R	A	G	R	G	R	N	N	A	G	A	A	A	R	A	A	R	R	G	A	R	N	A	R	A	R	R	A	A	N	R
S1A_402995489	C/T	1	402995489	+	NA	NA	NA	NA	NA	NA	C	N	Y	C	Y	C	Y	Y	C	C	C	C	Y	C	N	N	T	C	T	C	Y	Y	Y	Y	T	Y	Y	T	C	N	C	Y	C	C	Y	C	Y	N	Y
S1A_402995491	C/T	1	402995491	+	NA	NA	NA	NA	NA	NA	C	N	C	C	C	C	C	C	C	C	C	Y	C	C	N	N	C	C	C	C	C	C	Y	C	C	C	C	C	C	N	C	C	C	C	C	C	C	N	C
S1A_402995499	T/G	1	402995499	+	NA	NA	NA	NA	NA	NA	G	N	T	K	T	T	K	K	K	K	T	K	T	T	N	N	G	T	T	T	K	K	K	K	T	K	T	T	K	N	G	T	K	K	K	G	K	N	K
S1A_402995511	G/A	1	402995511	+	NA	NA	NA	NA	NA	NA	G	N	G	G	R	A	G	R	G	G	A	R	G	G	N	N	G	A	G	G	G	G	G	G	G	G	R	G	G	N	G	G	G	G	G	G	G	N	R
S1A_408854166	G/A	1	408854166	+	NA	NA	NA	NA	NA	NA	G	G	R	G	G	G	G	R	G	G	G	R	G	R	N	G	G	G	R	G	G	G	G	G	R	G	G	G	G	R	G	G	G	G	G	G	N	G	G
S1A_408854189	C/T	1	408854189	+	NA	NA	NA	NA	NA	NA	C	Y	C	Y	C	C	T	Y	Y	Y	T	Y	C	Y	N	Y	Y	Y	Y	C	C	C	C	Y	C	Y	C	T	Y	Y	C	Y	C	Y	C	Y	N	C	C
S1A_408854208	G/A	1	408854208	+	NA	NA	NA	NA	NA	NA	G	G	R	G	G	G	G	R	G	G	G	R	G	R	N	G	G	G	R	G	G	G	G	G	R	G	G	G	G	R	G	G	G	G	G	G	N	G	G
S1A_412226621	G/A	1	412226621	+	NA	NA	NA	NA	NA	NA	G	G	G	R	G	G	R	G	N	G	G	G	R	G	N	R	R	G	R	G	G	G	R	G	G	G	G	G	G	G	R	N	G	G	R	G	G	G	G
S1A_412226622	T/G	1	412226622	+	NA	NA	NA	NA	NA	NA	T	T	T	K	T	T	K	T	N	T	T	T	K	T	N	K	K	T	K	T	T	T	K	T	T	T	T	T	T	T	K	N	T	T	K	T	T	T	T
S1A_412825901	C/T	1	412825901	+	NA	NA	NA	NA	NA	NA	C	C	Y	C	C	C	C	C	Y	C	C	C	C	C	C	C	C	C	C	C	C	C	C	Y	C	C	C	C	C	C	C	C	C	Y	C	Y	C	C	Y
S1A_412825902	C/G	1	412825902	+	NA	NA	NA	NA	NA	NA	S	S	S	S	C	S	S	S	S	S	S	S	S	S	S	S	S	G	S	S	S	S	S	S	G	S	S	S	S	S	S	S	S	S	C	S	S	C	S
S1A_412825914	T/G	1	412825914	+	NA	NA	NA	NA	NA	NA	K	K	K	K	T	K	K	K	K	K	K	K	K	K	K	K	K	G	K	K	K	K	K	K	G	K	K	K	K	K	K	T	K	K	T	K	K	T	K
S1A_412825920	A/G	1	412825920	+	NA	NA	NA	NA	NA	NA	R	R	R	R	A	R	R	R	R	R	R	R	R	R	R	R	R	G	R	R	R	R	R	R	G	R	R	R	R	R	R	R	R	R	A	R	R	A	R
S1A_412825926	G/A	1	412825926	+	NA	NA	NA	NA	NA	NA	R	R	G	G	G	G	R	G	R	G	G	G	R	G	G	G	R	G	G	G	G	R	G	G	G	G	G	G	R	G	R	G	G	G	G	G	R	G	G
S1A_412825930	C/G	1	412825930	+	NA	NA	NA	NA	NA	NA	S	C	S	S	C	S	S	S	C	C	S	S	S	S	S	S	S	G	S	S	S	S	S	S	C	S	S	S	S	S	C	C	S	S	C	S	S	C	S
S1A_414800037	G/A	1	414800037	+	NA	NA	NA	NA	NA	NA	G	G	R	R	R	R	G	R	R	R	R	R	R	R	R	R	G	A	A	A	R	A	R	R	G	R	G	R	G	R	R	R	R	G	R	R	G	R	G
S1A_419380674	A/G	1	419380674	+	NA	NA	NA	NA	NA	NA	A	A	A	A	A	A	A	R	A	A	A	A	A	R	R	A	A	A	A	A	A	A	A	R	R	A	A	R	A	R	R	R	R	A	A	R	R	A	A
S1A_419380675	G/A	1	419380675	+	NA	NA	NA	NA	NA	NA	G	R	G	G	G	G	G	R	G	G	G	R	G	R	R	G	G	G	G	R	G	R	G	R	R	G	R	R	G	R	R	R	R	G	G	R	R	G	G
S1A_419380677	C/G	1	419380677	+	NA	NA	NA	NA	NA	NA	S	S	S	S	S	S	S	S	S	N	S	S	S	S	N	S	S	S	N	S	S	S	N	N	S	S	S	S	S	S	S	S	S	S	N	S	S	S	S
S1A_419380678	G/A	1	419380678	+	NA	NA	NA	NA	NA	NA	R	R	R	R	R	G	G	R	R	R	G	R	R	R	G	N	R	G	R	R	R	R	G	R	R	G	R	R	G	R	R	R	R	R	R	R	R	G	R
S1A_432531967	G/T	1	432531967	+	NA	NA	NA	NA	NA	NA	T	K	G	G	G	T	G	G	G	G	G	G	N	G	G	N	N	G	G	G	G	T	N	K	G	G	G	G	N	G	N	G	N	G	G	G	G	G	G
S1A_432531998	G/T	1	432531998	+	NA	NA	NA	NA	NA	NA	T	K	G	G	G	T	G	G	G	G	G	G	N	G	G	N	N	G	G	G	G	T	N	K	G	G	G	G	N	G	N	G	N	G	G	G	G	G	G
S1A_432543135	A/T	1	432543135	+	NA	NA	NA	NA	NA	NA	N	W	A	A	W	A	A	A	A	A	N	A	A	A	A	A	A	A	A	W	A	A	A	A	A	A	A	A	W	A	A	A	A	A	A	A	A	A	A
S1A_434865418	G/T	1	434865418	+	NA	NA	NA	NA	NA	NA	G	K	G	G	G	G	K	G	G	K	N	G	K	G	G	K	G	G	G	K	G	G	G	G	G	G	K	K	G	K	G	G	G	G	K	K	K	G	G
S1A_434865419	A/C	1	434865419	+	NA	NA	NA	NA	NA	NA	A	A	A	A	A	M	A	A	A	A	N	A	A	A	A	A	A	A	A	A	A	A	A	A	A	A	A	A	A	A	A	M	A	A	A	A	A	A	M
S1A_434865421	C/T	1	434865421	+	NA	NA	NA	NA	NA	NA	C	C	Y	C	C	C	C	Y	C	C	N	Y	C	C	Y	C	Y	C	C	C	C	C	C	Y	C	C	C	Y	Y	C	C	C	C	C	C	C	C	T	Y
S1A_434865434	G/A	1	434865434	+	NA	NA	NA	NA	NA	NA	G	R	G	G	G	R	R	N	G	G	N	G	G	G	G	G	G	G	R	G	G	G	G	G	G	G	G	G	G	G	G	G	G	G	R	G	G	G	G
S1A_434865439	A/C	1	434865439	+	NA	NA	NA	NA	NA	NA	A	A	A	A	A	A	A	A	M	A	N	A	A	A	A	A	A	M	A	M	A	A	A	A	A	A	A	A	A	A	A	A	A	A	A	A	A	A	A
S1A_434865440	G/C	1	434865440	+	NA	NA	NA	NA	NA	NA	G	G	G	G	N	G	G	S	N	S	N	N	S	G	G	N	N	N	G	S	N	G	G	N	G	G	N	G	G	N	G	G	G	G	S	S	S	G	G
S1A_434865441	C/T	1	434865441	+	NA	NA	NA	NA	NA	NA	C	C	C	C	C	C	C	Y	C	Y	N	C	C	Y	C	C	C	C	C	C	C	C	Y	C	Y	C	C	C	C	C	C	C	C	C	C	C	C	C	C
S1A_434865452	C/T	1	434865452	+	NA	NA	NA	NA	NA	NA	C	Y	C	Y	C	C	C	C	C	C	N	C	C	C	Y	Y	Y	Y	Y	Y	C	Y	C	C	Y	C	C	C	C	Y	C	C	C	Y	C	Y	C	C	C
S1A_434865461	C/T	1	434865461	+	NA	NA	NA	NA	NA	NA	C	C	C	C	C	N	C	C	N	Y	N	C	Y	C	C	C	C	C	C	Y	C	C	C	C	C	C	C	C	C	C	C	C	C	C	Y	Y	Y	C	C
S1A_434865465	C/A	1	434865465	+	NA	NA	NA	NA	NA	NA	C	N	M	C	C	N	N	M	C	C	N	M	C	C	M	C	M	C	N	C	C	C	C	M	C	C	C	M	M	C	C	M	C	C	N	C	N	A	M
S1A_434865467	G/A	1	434865467	+	NA	NA	NA	NA	NA	NA	G	G	G	R	G	R	G	R	R	R	N	G	R	G	G	G	G	G	G	R	G	G	G	R	G	G	R	R	G	G	G	G	G	G	R	R	R	G	G
S1A_434865468	G/A	1	434865468	+	NA	NA	NA	NA	NA	NA	R	G	R	G	R	R	G	R	G	R	N	R	R	G	R	G	R	G	R	G	R	G	R	G	R	R	R	G	G	R	G	G	R	G	G	G	G	G	G
S1A_434865471	C/T	1	434865471	+	NA	NA	NA	NA	NA	NA	C	C	Y	C	Y	C	C	Y	C	C	N	Y	C	Y	Y	C	Y	Y	C	C	C	C	Y	Y	Y	C	C	Y	N	C	C	Y	C	Y	Y	C	C	T	Y
S1A_436000505	C/T	1	436000505	+	NA	NA	NA	NA	NA	NA	C	C	C	N	C	C	C	Y	C	Y	C	N	C	C	Y	C	Y	C	C	C	C	C	N	N	C	T	C	C	C	Y	C	C	N	N	N	C	C	C	N
S1A_436000520	G/A	1	436000520	+	NA	NA	NA	NA	NA	NA	G	G	G	N	G	G	G	R	G	R	G	N	G	G	R	G	R	G	G	G	G	G	N	N	G	A	G	G	G	R	G	G	N	N	N	G	G	G	N
S1A_440183259	C/T	1	440183259	+	NA	NA	NA	NA	NA	NA	C	C	C	C	C	Y	Y	Y	Y	Y	C	Y	Y	C	T	C	C	N	Y	T	Y	C	Y	Y	Y	N	C	Y	T	C	Y	C	Y	T	C	N	Y	C	Y
S1A_443192314	A/T	1	443192314	+	NA	NA	NA	NA	NA	NA	A	A	A	A	A	A	A	A	A	W	A	A	A	A	A	W	A	A	A	A	A	A	W	A	A	A	A	A	A	W	W	A	A	A	A	A	A	A	N
S1A_444137010	A/G	1	444137010	+	NA	NA	NA	NA	NA	NA	A	A	A	R	A	R	A	R	A	A	A	A	A	A	A	N	A	N	A	N	A	A	R	R	A	R	A	R	A	R	A	A	A	A	A	A	A	A	R
S1A_444137011	C/A	1	444137011	+	NA	NA	NA	NA	NA	NA	C	C	C	M	C	M	C	M	C	C	C	C	C	C	C	N	C	N	C	N	C	C	M	M	C	M	C	M	C	M	C	C	C	C	C	C	C	C	M
S1A_448897929	C/T	1	448897929	+	NA	NA	NA	NA	NA	NA	C	C	C	C	C	C	C	C	C	C	C	C	C	C	C	C	C	C	C	C	C	C	C	C	C	C	C	C	C	C	Y	C	C	C	C	C	C	C	C
S1A_449175439	G/T	1	449175439	+	NA	NA	NA	NA	NA	NA	G	G	G	G	G	G	G	K	G	G	K	K	G	G	G	G	G	G	K	G	K	K	G	G	T	G	G	G	G	G	G	K	G	G	G	K	G	K	G
S1A_449175450	C/G	1	449175450	+	NA	NA	NA	NA	NA	NA	G	S	C	S	C	G	S	C	S	G	C	C	G	S	S	G	G	C	C	S	C	C	S	S	C	C	G	C	S	S	C	C	S	S	S	C	G	C	G
S1A_449175459	T/C	1	449175459	+	NA	NA	NA	NA	NA	NA	C	Y	T	Y	T	C	Y	Y	Y	C	Y	C	C	Y	Y	C	C	T	Y	Y	Y	Y	Y	Y	C	T	C	Y	Y	Y	T	Y	Y	Y	Y	Y	C	Y	C
S1A_449175477	C/A	1	449175477	+	NA	NA	NA	NA	NA	NA	C	M	A	C	A	C	M	M	M	C	M	M	C	M	M	C	C	M	M	C	M	A	M	M	A	M	C	M	M	M	A	M	M	M	M	M	C	A	C
S1A_449180428	T/C	1	449180428	+	NA	NA	NA	NA	NA	NA	T	T	T	T	T	T	T	T	Y	Y	T	T	T	Y	T	T	T	T	Y	T	T	Y	T	T	T	Y	T	C	T	T	Y	Y	Y	Y	T	T	T	T	Y
S1A_449180461	A/C	1	449180461	+	NA	NA	NA	NA	NA	NA	A	A	A	A	A	A	A	A	A	A	A	A	A	A	A	A	A	A	A	A	A	A	A	A	A	A	A	A	A	A	A	A	A	A	A	A	A	A	A
S1A_450094341	G/T	1	450094341	+	NA	NA	NA	NA	NA	NA	G	G	T	G	G	G	G	G	K	K	G	K	N	G	T	K	K	K	K	G	K	G	G	K	G	G	G	G	G	G	G	G	G	K	G	G	N	T	K
S1A_450094384	T/C	1	450094384	+	NA	NA	NA	NA	NA	NA	T	T	C	T	T	T	T	T	Y	Y	T	Y	N	T	C	Y	Y	Y	Y	T	Y	T	T	Y	T	T	T	T	T	T	T	T	T	Y	T	T	N	C	Y
S1A_450094385	A/G	1	450094385	+	NA	NA	NA	NA	NA	NA	A	A	G	A	A	A	A	A	R	R	A	R	N	A	G	R	R	R	R	A	R	A	A	R	A	A	A	A	A	A	A	A	A	R	A	A	N	G	R
S1A_452027133	C/T	1	452027133	+	NA	NA	NA	NA	NA	NA	C	C	C	Y	C	C	C	C	C	C	C	C	C	C	C	C	C	C	C	N	C	C	C	C	C	C	C	C	C	C	C	C	C	Y	C	C	C	C	C
S1A_452027149	G/A	1	452027149	+	NA	NA	NA	NA	NA	NA	G	G	G	R	G	G	G	G	G	G	G	G	G	G	G	G	G	G	G	N	G	G	G	G	G	G	G	G	G	G	G	G	G	R	G	G	G	G	G
S1A_452027170	C/A	1	452027170	+	NA	NA	NA	NA	NA	NA	M	M	M	C	C	A	M	M	M	M	C	M	M	M	M	M	M	M	M	N	M	C	M	C	C	M	M	C	M	M	M	M	M	C	M	M	M	M	M
S1A_452027181	G/A	1	452027181	+	NA	NA	NA	NA	NA	NA	G	G	G	R	G	G	G	G	G	G	G	G	G	G	G	G	G	G	G	N	G	G	G	G	G	G	G	G	G	G	G	G	G	R	G	G	G	G	G
S1A_455048937	G/A	1	455048937	+	NA	NA	NA	NA	NA	NA	R	R	G	R	R	R	R	R	G	R	G	R	N	G	G	G	G	R	A	G	G	R	R	R	G	R	R	R	G	G	G	G	G	G	G	G	R	G	G
S1A_455048964	C/T	1	455048964	+	NA	NA	NA	NA	NA	NA	Y	Y	C	C	Y	Y	Y	C	C	C	C	C	N	C	C	C	C	Y	T	C	C	Y	C	Y	C	Y	Y	Y	C	C	C	Y	C	C	C	C	Y	C	C
S1A_455492409	G/A	1	455492409	+	NA	NA	NA	NA	NA	NA	A	R	G	G	R	A	G	A	R	N	N	G	R	A	G	G	G	G	G	G	R	G	G	G	G	G	R	G	A	A	A	G	N	N	G	G	R	G	A
S1A_458165462	G/C	1	458165462	+	NA	NA	NA	NA	NA	NA	G	N	G	G	S	G	G	G	S	G	G	G	G	N	S	G	G	S	G	G	N	G	G	N	G	G	N	G	G	S	N	G	S	S	G	G	N	G	S
S1A_458221281	A/T	1	458221281	+	NA	NA	NA	NA	NA	NA	W	W	W	W	W	W	W	W	W	T	W	W	W	W	T	W	W	W	W	W	W	W	W	W	W	W	W	W	W	A	W	W	W	W	W	W	W	A	T
S1A_458221302	A/G	1	458221302	+	NA	NA	NA	NA	NA	NA	R	R	R	R	R	R	R	R	R	G	R	R	R	R	G	R	R	R	R	R	R	R	R	R	R	R	R	R	R	A	R	R	R	R	R	R	R	A	G
S1A_459749825	A/G	1	459749825	+	NA	NA	NA	NA	NA	NA	A	A	A	A	A	A	A	A	A	R	A	A	A	A	R	A	A	A	A	A	R	A	R	A	A	A	A	A	A	A	R	A	R	A	A	A	A	A	A
S1A_460860673	A/T	1	460860673	+	NA	NA	NA	NA	NA	NA	N	W	W	A	N	N	A	A	A	N	A	N	A	A	A	N	W	A	W	W	A	W	A	N	W	W	A	A	A	A	A	N	N	A	A	A	A	A	W
S1A_461676190	C/T	1	461676190	+	NA	NA	NA	NA	NA	NA	C	C	Y	C	C	C	C	C	C	Y	C	C	C	C	Y	C	C	C	Y	Y	Y	C	C	C	C	C	C	Y	C	Y	C	C	C	Y	Y	C	Y	C	C
S1A_462098042	C/G	1	462098042	+	NA	NA	NA	NA	NA	NA	C	S	C	C	S	C	S	S	C	C	S	C	C	C	C	C	C	S	C	C	C	C	C	C	C	C	C	N	N	C	S	S	C	C	C	S	N	S	S
S1A_462390958	C/T	1	462390958	+	NA	NA	NA	NA	NA	NA	N	C	C	C	C	C	C	C	C	T	C	N	C	C	T	C	C	C	C	C	C	C	C	C	Y	C	C	C	C	C	C	C	C	C	C	C	C	C	C
S1A_462617163	T/C	1	462617163	+	NA	NA	NA	NA	NA	NA	T	T	T	T	T	T	N	T	T	N	Y	T	T	T	T	T	C	T	Y	T	T	C	T	T	T	T	T	T	T	T	T	Y	T	C	C	C	T	T	T
S1A_463431306	C/T	1	463431306	+	NA	NA	NA	NA	NA	NA	C	C	C	C	C	C	Y	Y	T	Y	C	C	C	C	Y	C	C	C	Y	C	C	T	Y	C	C	Y	Y	C	C	C	C	C	Y	C	N	Y	Y	C	Y
S1A_464836980	C/T	1	464836980	+	NA	NA	NA	NA	NA	NA	C	C	N	C	C	N	T	T	T	T	T	C	T	C	T	C	N	T	T	C	C	T	T	T	Y	T	Y	C	C	C	N	T	T	C	T	Y	N	N	T
S1A_464836982	T/C	1	464836982	+	NA	NA	NA	NA	NA	NA	T	T	N	T	T	N	C	C	C	C	C	T	C	T	C	T	N	C	C	T	T	C	C	C	Y	C	Y	T	T	T	N	C	C	T	C	Y	N	N	C
S1A_465465784	T/G	1	465465784	+	NA	NA	NA	NA	NA	NA	T	T	T	T	T	K	T	T	T	K	K	T	T	T	K	T	T	T	T	T	T	K	T	T	T	K	T	K	K	T	T	K	T	T	T	K	T	K	T
S1A_465465785	G/T	1	465465785	+	NA	NA	NA	NA	NA	NA	G	G	G	G	G	K	G	K	G	K	K	G	G	G	K	G	G	G	G	G	G	K	G	G	G	K	G	K	K	G	G	K	G	G	K	K	G	K	G
S1A_465465789	T/G	1	465465789	+	NA	NA	NA	NA	NA	NA	T	T	T	T	T	K	T	T	T	K	K	T	T	T	K	T	T	T	T	T	T	K	T	T	T	K	T	K	K	T	T	K	T	T	T	K	T	K	T
S1A_465465790	G/T	1	465465790	+	NA	NA	NA	NA	NA	NA	G	G	G	G	G	K	G	K	G	K	K	G	G	G	K	G	G	G	G	G	G	K	G	G	G	K	G	K	K	G	G	K	G	G	K	K	G	K	G
S1A_465502281	G/A	1	465502281	+	NA	NA	NA	NA	NA	NA	G	G	A	G	G	N	A	A	A	A	A	G	G	G	A	G	N	N	N	N	G	A	N	A	G	G	R	G	N	G	N	A	A	G	A	A	A	G	N
S1A_471729484	T/A	1	471729484	+	NA	NA	NA	NA	NA	NA	T	T	A	T	T	T	A	A	A	T	T	T	W	T	A	T	T	A	N	N	T	T	A	A	T	T	T	T	N	T	T	W	T	T	T	T	A	T	A
S1A_474702408	A/G	1	474702408	+	NA	NA	NA	NA	NA	NA	A	A	G	A	A	A	A	A	G	A	A	A	A	A	A	A	A	A	R	A	A	A	G	G	A	A	A	A	A	A	A	A	G	N	A	A	A	A	G
S1A_475617522	T/G	1	475617522	+	NA	NA	NA	NA	NA	NA	T	T	T	T	T	T	T	T	T	T	T	T	K	T	K	T	K	K	T	T	K	T	K	T	K	T	T	K	N	T	T	T	T	T	N	T	K	T	T
S1A_475617524	G/T	1	475617524	+	NA	NA	NA	NA	NA	NA	G	G	G	G	G	G	G	G	G	G	G	G	K	G	K	G	K	K	G	G	K	G	K	G	K	G	G	K	N	G	G	G	G	G	N	G	K	G	G
S1A_475708681	G/C	1	475708681	+	NA	NA	NA	NA	NA	NA	G	G	C	G	G	G	C	C	C	G	G	G	S	G	C	G	G	C	S	G	G	G	C	C	S	G	S	G	G	G	G	S	C	G	G	G	C	G	C
S1A_475709245	C/G	1	475709245	+	NA	NA	NA	NA	NA	NA	C	C	G	C	C	C	G	G	G	C	C	C	S	C	G	C	C	S	G	C	C	C	G	N	S	C	C	C	C	C	C	G	G	C	C	C	G	C	G
S1A_475709249	C/T	1	475709249	+	NA	NA	NA	NA	NA	NA	C	C	T	C	C	C	T	T	T	C	C	C	Y	C	T	C	C	Y	T	C	C	C	T	N	Y	C	C	C	C	C	C	T	T	C	C	C	T	C	T
S1A_477937227	C/T	1	477937227	+	NA	NA	NA	NA	NA	NA	C	C	C	C	C	C	C	C	C	T	Y	C	C	C	C	C	C	Y	C	C	C	T	C	C	C	C	C	C	N	C	C	C	C	C	T	C	C	C	C
S1A_478424706	C/T	1	478424706	+	NA	NA	NA	NA	NA	NA	C	C	T	C	C	C	T	T	N	T	Y	C	C	C	T	C	C	T	T	C	C	T	T	T	Y	C	Y	C	C	C	C	Y	T	C	T	T	T	C	T
S1A_478567414	G/A	1	478567414	+	NA	NA	NA	NA	NA	NA	G	G	A	G	G	G	G	G	A	G	G	G	G	G	G	G	G	G	A	G	G	G	A	A	G	G	G	G	G	G	G	G	R	G	G	G	G	G	A
S1A_480551334	G/A	1	480551334	+	NA	NA	NA	NA	NA	NA	G	G	G	G	G	G	G	G	G	A	R	G	G	G	G	G	G	R	G	G	G	A	G	G	G	G	N	G	G	G	G	G	G	G	A	A	G	G	G
S1A_480603820	C/G	1	480603820	+	NA	NA	NA	NA	NA	NA	C	C	G	C	C	C	C	C	G	N	C	C	N	N	C	C	C	N	S	C	C	N	G	G	C	C	N	C	C	C	N	C	S	C	N	C	C	C	G
S1A_481241175	G/A	1	481241175	+	NA	NA	NA	NA	NA	NA	A	G	G	G	G	R	G	G	R	R	G	G	R	R	G	R	G	G	N	G	R	G	G	N	N	R	R	G	N	R	N	G	G	R	G	G	R	G	R
S1A_481241191	C/T	1	481241191	+	NA	NA	NA	NA	NA	NA	C	C	C	C	C	C	C	C	C	C	C	C	C	C	C	C	C	T	N	C	C	C	C	N	N	C	C	C	N	C	N	C	C	C	Y	C	Y	C	C
S1A_481243399	A/G	1	481243399	+	NA	NA	NA	NA	NA	NA	A	A	A	A	A	A	G	R	A	R	R	A	R	A	R	A	A	A	A	A	A	G	A	A	R	A	R	A	A	A	A	A	A	A	R	R	R	A	A
S1A_481243402	C/G	1	481243402	+	NA	NA	NA	NA	NA	NA	C	C	C	S	C	C	C	C	C	C	C	C	C	C	C	C	C	S	C	C	C	C	C	C	C	C	C	C	C	C	C	S	C	S	S	S	C	C	S
S1A_481243411	A/C	1	481243411	+	NA	NA	NA	NA	NA	NA	A	A	A	M	A	A	A	A	A	A	A	A	A	A	A	A	A	M	A	A	A	A	A	A	A	A	A	A	A	A	A	M	A	M	M	M	A	A	M
S1A_481518816	C/T	1	481518816	+	NA	NA	NA	NA	NA	NA	C	C	C	C	C	C	T	T	C	C	C	C	Y	C	N	C	C	C	C	C	C	C	C	C	C	C	Y	C	C	N	C	C	C	C	C	C	T	C	C
S1A_482247815	G/A	1	482247815	+	NA	NA	NA	NA	NA	NA	G	G	G	N	G	G	G	G	G	G	G	G	G	G	G	G	A	G	R	G	G	G	G	G	G	G	G	G	G	G	G	G	R	G	G	G	G	G	G
S1A_482774697	A/T	1	482774697	+	NA	NA	NA	NA	NA	NA	A	A	A	A	A	A	A	A	A	A	N	A	W	W	N	A	A	A	A	W	W	W	W	W	W	W	A	A	A	W	A	W	W	A	W	A	W	N	A
S1A_482824074	T/A	1	482824074	+	NA	NA	NA	NA	NA	NA	T	T	T	T	T	T	T	T	T	A	A	T	T	T	T	T	A	T	T	T	T	A	T	T	T	T	T	T	T	T	T	T	T	T	A	T	T	T	T
S1A_482830284	C/T	1	482830284	+	NA	NA	NA	NA	NA	NA	C	C	C	C	C	C	C	C	C	T	C	C	C	C	C	C	T	C	C	C	C	T	C	C	C	C	C	C	C	C	N	C	C	C	T	Y	C	C	C
S1A_482830293	C/T	1	482830293	+	NA	NA	NA	NA	NA	NA	C	C	C	C	C	C	C	C	C	T	C	C	C	C	C	C	T	C	C	C	C	T	C	C	C	C	C	C	C	C	N	C	C	C	T	Y	C	C	C
S1A_483025001	A/T	1	483025001	+	NA	NA	NA	NA	NA	NA	A	A	A	A	A	A	A	A	A	A	A	A	A	A	A	A	A	A	A	A	A	A	A	A	A	A	A	A	A	A	A	A	W	A	A	A	A	A	A
S1A_484300076	C/G	1	484300076	+	NA	NA	NA	NA	NA	NA	C	C	C	C	C	C	G	G	C	G	S	C	S	C	G	C	G	C	S	C	C	G	C	C	S	C	S	C	C	C	C	C	C	C	G	S	G	C	C
S1A_484327079	T/G	1	484327079	+	NA	NA	NA	NA	NA	NA	T	T	T	T	T	T	N	G	T	T	T	T	T	T	T	T	T	T	T	T	T	N	T	T	K	T	T	T	T	T	T	T	T	T	T	N	G	T	T
S1A_485176127	T/C	1	485176127	+	NA	NA	NA	NA	NA	NA	T	T	T	T	T	T	C	C	T	T	T	T	Y	T	T	T	T	N	T	T	T	T	T	T	T	T	Y	T	N	T	T	T	T	T	T	T	C	T	T
S1A_488634428	G/T	1	488634428	+	NA	NA	NA	NA	NA	NA	G	G	G	G	G	G	T	T	G	N	N	G	K	G	N	G	N	N	G	G	G	N	G	G	K	G	G	G	G	G	G	N	G	G	N	G	G	G	G
S1A_489164608	G/T	1	489164608	+	NA	NA	NA	NA	NA	NA	G	G	G	G	G	G	T	T	G	G	G	G	K	N	G	G	G	G	N	G	G	G	G	G	K	G	N	N	G	G	G	G	G	G	G	G	G	G	G
S1A_489270483	G/A	1	489270483	+	NA	NA	NA	NA	NA	NA	G	G	G	G	G	G	G	R	G	R	G	G	G	G	G	G	R	G	G	G	G	R	R	G	G	G	G	G	G	R	R	G	G	G	G	G	G	R	G
S1A_489286099	C/T	1	489286099	+	NA	NA	NA	NA	NA	NA	C	C	C	C	C	C	N	T	C	C	C	C	C	C	T	C	T	C	C	C	C	N	C	C	C	C	C	N	C	C	C	T	C	C	T	N	C	C	C
S1A_489356628	G/C	1	489356628	+	NA	NA	NA	NA	NA	NA	G	G	G	G	G	G	C	C	G	G	C	G	S	G	C	G	C	C	G	G	G	C	G	G	C	G	G	G	G	N	G	C	G	G	N	C	G	N	G
S1A_492023268	T/C	1	492023268	+	NA	NA	NA	NA	NA	NA	T	T	C	T	T	T	T	T	C	C	T	T	N	T	T	T	T	T	C	T	T	T	C	C	T	T	T	T	T	T	T	T	C	T	T	Y	T	T	C
S1A_492060934	A/C	1	492060934	+	NA	NA	NA	NA	NA	NA	A	A	C	A	A	A	A	A	C	C	A	A	A	A	A	A	A	A	C	N	A	A	C	C	A	A	A	A	A	A	A	A	C	A	A	M	A	A	C
S1A_492785302	C/T	1	492785302	+	NA	NA	NA	NA	NA	NA	C	C	T	C	C	C	C	C	T	C	C	C	C	C	C	C	C	C	T	C	N	C	T	T	C	C	C	C	C	C	C	C	T	C	C	N	C	C	T
S1A_493151022	A/G	1	493151022	+	NA	NA	NA	NA	NA	NA	A	A	A	N	N	A	A	A	R	A	A	A	R	A	A	R	R	A	A	N	R	A	R	A	A	A	R	N	A	A	A	A	A	A	A	A	A	A	A
S1A_493289190	T/C	1	493289190	+	NA	NA	NA	NA	NA	NA	Y	Y	Y	Y	Y	Y	Y	T	Y	Y	Y	Y	Y	T	Y	T	Y	Y	Y	Y	Y	Y	C	Y	Y	Y	Y	Y	Y	Y	Y	Y	Y	Y	Y	Y	Y	Y	Y
S1A_493289192	G/A	1	493289192	+	NA	NA	NA	NA	NA	NA	R	R	R	R	R	R	R	G	R	R	R	R	R	G	R	G	R	R	R	R	R	R	A	R	R	R	R	R	R	G	R	R	R	R	R	R	R	A	R
S1A_493289223	T/C	1	493289223	+	NA	NA	NA	NA	NA	NA	Y	Y	Y	Y	Y	Y	Y	T	Y	Y	Y	Y	Y	T	Y	T	Y	Y	Y	Y	Y	Y	C	Y	Y	Y	Y	Y	Y	Y	Y	Y	Y	Y	Y	Y	Y	C	Y
S1A_493533871	C/G	1	493533871	+	NA	NA	NA	NA	NA	NA	C	C	C	C	C	C	S	C	C	C	C	C	C	C	C	C	C	N	C	C	S	C	C	C	C	C	C	C	C	C	C	C	C	C	C	C	S	C	C
S1A_493533890	G/C	1	493533890	+	NA	NA	NA	NA	NA	NA	G	G	G	G	G	G	S	G	G	G	G	G	G	G	G	G	G	N	G	G	S	G	G	G	G	G	G	G	G	G	G	G	G	G	G	G	S	G	G
S1A_494502829	G/A	1	494502829	+	NA	NA	NA	NA	NA	NA	G	G	N	G	G	G	G	G	N	G	A	G	G	G	G	G	A	N	G	G	G	N	N	N	G	G	G	G	G	G	G	G	N	G	G	A	G	G	N
S1A_495708894	T/A	1	495708894	+	NA	NA	NA	NA	NA	NA	T	N	W	T	T	W	T	T	T	T	W	T	T	T	T	T	T	T	T	T	T	T	T	T	T	T	T	T	T	T	T	T	W	T	T	T	T	T	T
S1A_497489800	G/A	1	497489800	+	NA	NA	NA	NA	NA	NA	G	R	R	G	A	G	G	G	R	R	N	R	R	R	G	G	G	G	G	G	A	G	G	G	R	R	G	G	N	R	N	G	G	R	G	G	G	G	R
S1A_497863919	G/T	1	497863919	+	NA	NA	NA	NA	NA	NA	T	T	G	G	G	T	G	T	T	K	G	G	G	T	G	G	T	G	T	N	T	T	T	T	G	T	T	T	T	T	T	G	K	G	G	K	T	G	T
S1A_497863932	G/C	1	497863932	+	NA	NA	NA	NA	NA	NA	G	N	C	G	C	G	G	G	G	S	C	C	G	G	C	C	G	S	G	N	G	G	G	G	S	G	G	G	G	G	G	G	S	C	C	S	G	C	G
S1A_497863942	A/G	1	497863942	+	NA	NA	NA	NA	NA	NA	A	N	G	A	G	A	A	A	A	R	G	G	A	A	G	G	A	R	A	N	A	A	A	A	R	A	A	A	A	A	A	A	R	G	G	R	A	G	A
S1A_498061546	G/A	1	498061546	+	NA	NA	NA	NA	NA	NA	G	N	G	G	N	N	R	G	G	G	G	G	R	G	R	N	R	G	G	G	G	G	G	G	G	G	R	A	G	G	G	G	G	G	G	A	A	N	G
S1A_498061574	A/C	1	498061574	+	NA	NA	NA	NA	NA	NA	A	N	A	A	N	N	M	A	A	A	A	A	M	A	M	N	M	A	A	A	A	A	A	A	A	A	M	C	A	A	A	A	A	A	A	C	C	N	A
S1A_498061588	T/C	1	498061588	+	NA	NA	NA	NA	NA	NA	T	N	T	T	N	N	Y	T	T	T	T	T	Y	T	Y	N	Y	T	T	T	T	T	T	T	T	T	Y	C	T	T	T	T	T	T	T	C	C	N	T
S1A_498061591	A/G	1	498061591	+	NA	NA	NA	NA	NA	NA	A	N	A	A	N	N	R	A	A	A	A	A	R	A	R	N	R	A	A	A	A	A	A	A	A	A	R	G	A	A	A	A	A	A	A	G	G	N	A
S1A_498287359	G/A	1	498287359	+	NA	NA	NA	NA	NA	NA	G	G	A	G	A	G	A	G	G	A	R	A	A	G	A	A	G	A	G	G	G	G	G	G	A	G	G	G	G	G	G	G	G	A	A	R	G	A	G
S1A_498539597	T/C	1	498539597	+	NA	NA	NA	NA	NA	NA	T	T	N	N	C	T	C	T	T	C	N	N	C	T	C	C	N	Y	T	T	T	T	T	T	C	T	T	T	T	T	T	T	T	N	C	C	T	C	T
S1A_499840870	T/C	1	499840870	+	NA	NA	NA	NA	NA	NA	C	C	T	C	T	C	T	C	C	T	T	T	T	C	T	T	T	N	T	C	C	T	C	N	T	T	C	C	T	C	T	T	N	T	T	T	C	T	C
S1A_499864420	G/C	1	499864420	+	NA	NA	NA	NA	NA	NA	C	C	G	C	G	C	N	C	C	S	G	G	G	C	G	G	G	G	N	G	C	G	C	C	G	G	C	C	G	C	N	G	C	G	G	G	C	G	C
S1A_503381311	A/C	1	503381311	+	NA	NA	NA	NA	NA	NA	N	A	C	A	A	N	C	A	A	C	M	C	M	A	C	A	A	A	A	N	A	A	A	N	C	A	N	A	A	A	A	A	A	A	C	M	N	C	A
S1A_504089999	T/C	1	504089999	+	NA	NA	NA	NA	NA	NA	T	T	T	T	Y	T	T	T	T	T	Y	T	Y	T	T	C	C	T	T	T	T	Y	T	T	T	C	T	T	C	N	Y	Y	T	Y	T	C	T	T	T
S1A_504090012	G/C	1	504090012	+	NA	NA	NA	NA	NA	NA	G	G	G	G	S	G	G	G	G	G	S	G	S	G	G	C	C	G	G	N	G	S	G	G	G	C	G	G	C	N	S	S	G	S	G	C	G	G	G
S1A_504420080	G/C	1	504420080	+	NA	NA	NA	NA	NA	NA	G	G	N	G	C	G	C	G	G	N	S	G	C	G	C	C	C	G	G	C	S	C	G	G	S	C	G	G	C	G	G	S	G	C	C	C	G	G	G
S1A_504689771	C/A	1	504689771	+	NA	NA	NA	NA	NA	NA	C	C	M	N	C	C	C	A	N	M	C	C	N	C	M	C	M	C	C	C	N	C	C	C	C	C	C	N	C	C	N	C	C	M	M	C	C	C	C
S1A_504689772	C/A	1	504689772	+	NA	NA	NA	NA	NA	NA	C	C	M	N	C	C	C	C	N	C	C	M	N	C	C	M	M	M	M	M	N	C	C	C	M	C	M	N	C	M	N	C	A	M	M	M	C	A	C
S1A_504703030	A/C	1	504703030	+	NA	NA	NA	NA	NA	NA	C	N	A	N	A	C	A	A	C	C	A	C	A	C	A	A	A	M	N	A	M	A	C	C	C	A	N	C	A	C	C	M	C	A	A	A	C	C	C
S1A_504977501	C/G	1	504977501	+	NA	NA	NA	NA	NA	NA	C	C	G	N	G	C	G	S	C	C	S	C	G	C	G	G	G	S	N	G	C	G	C	C	S	G	C	C	G	C	C	G	C	G	G	G	C	C	C
S1A_506275083	A/G	1	506275083	+	NA	NA	NA	NA	NA	NA	A	A	A	A	A	A	A	N	A	R	A	A	A	A	A	A	A	G	A	N	A	A	A	A	A	A	A	A	N	A	A	A	A	A	A	A	A	A	A
S1A_507879741	A/G	1	507879741	+	NA	NA	NA	NA	NA	NA	A	A	N	A	A	A	A	A	G	N	A	N	A	A	A	A	A	R	A	A	A	A	A	A	A	A	A	A	A	A	N	A	A	A	A	R	N	N	A
S1A_507879763	C/A	1	507879763	+	NA	NA	NA	NA	NA	NA	C	C	N	C	C	C	C	C	A	N	C	N	C	C	C	C	C	M	C	C	C	C	C	C	C	C	C	C	C	C	N	C	C	C	C	M	N	N	C
S1A_507956069	A/C	1	507956069	+	NA	NA	NA	NA	NA	NA	A	A	C	A	A	A	A	C	C	C	M	C	A	A	A	A	A	C	A	C	N	A	A	A	C	A	A	A	A	A	A	A	M	A	A	N	A	C	A
S1A_508047046	T/A	1	508047046	+	NA	NA	NA	NA	NA	NA	T	T	T	T	T	T	T	W	A	A	T	T	T	T	T	T	T	A	T	A	T	T	T	T	T	T	T	T	T	T	T	T	T	T	T	A	T	T	T
S1A_508184079	G/A	1	508184079	+	NA	NA	NA	NA	NA	NA	G	G	G	G	G	G	G	G	G	G	G	N	G	G	G	G	G	A	G	G	G	G	G	G	G	G	G	G	N	G	G	G	G	G	G	G	G	G	G
S1A_508202200	T/C	1	508202200	+	NA	NA	NA	NA	NA	NA	T	T	N	T	T	T	T	C	C	C	C	N	T	T	T	T	C	C	C	C	T	C	T	T	N	T	T	T	T	T	T	Y	Y	T	T	C	T	N	T
S1A_508202202	C/T	1	508202202	+	NA	NA	NA	NA	NA	NA	C	C	N	C	C	C	C	T	T	T	T	N	C	C	C	C	T	T	T	T	C	T	C	C	N	C	C	C	C	C	C	Y	Y	C	C	T	C	N	C
S1A_508720387	C/G	1	508720387	+	NA	NA	NA	NA	NA	NA	N	C	G	C	C	C	G	G	C	G	S	G	S	C	C	C	G	C	G	G	S	G	C	C	G	C	C	C	S	C	C	S	C	C	C	S	C	G	C
S1A_509112078	C/T	1	509112078	+	NA	NA	NA	NA	NA	NA	N	C	Y	C	C	Y	C	C	C	C	C	C	C	N	C	C	C	N	C	C	C	C	C	C	C	C	C	C	C	Y	Y	C	N	C	C	C	C	N	C
S1A_509112079	C/T	1	509112079	+	NA	NA	NA	NA	NA	NA	N	C	Y	C	C	Y	C	C	C	C	C	C	C	N	C	C	C	N	C	C	C	C	C	C	C	C	C	C	C	Y	Y	C	N	C	C	C	C	N	C
S1A_509112108	A/G	1	509112108	+	NA	NA	NA	NA	NA	NA	N	A	R	R	A	R	G	A	A	A	A	A	A	N	A	A	A	N	A	A	G	G	A	A	A	A	A	A	A	R	R	A	N	A	A	A	A	N	A
S1A_510281396	A/G	1	510281396	+	NA	NA	NA	NA	NA	NA	A	A	G	A	G	A	A	G	G	G	G	G	G	A	A	G	G	R	G	G	A	G	N	A	R	G	A	A	A	A	A	A	A	G	A	R	A	G	A
S1A_510292911	C/A	1	510292911	+	NA	NA	NA	NA	NA	NA	C	C	A	C	A	C	C	A	C	A	A	A	M	C	C	A	A	A	A	A	M	A	C	C	M	A	C	C	C	C	C	C	M	A	C	A	C	A	C
S1A_510457605	T/C	1	510457605	+	NA	NA	NA	NA	NA	NA	T	T	T	T	T	T	T	T	C	T	Y	T	T	N	T	T	T	C	T	T	T	T	T	T	T	T	T	T	T	T	T	T	Y	T	N	T	T	T	T
S1A_510457626	A/C	1	510457626	+	NA	NA	NA	NA	NA	NA	A	A	M	A	M	A	A	M	C	M	M	M	M	N	A	M	M	C	C	M	A	M	A	A	M	C	A	A	A	A	A	A	M	M	N	C	A	M	A
S1A_510457648	T/C	1	510457648	+	NA	NA	NA	NA	NA	NA	T	T	Y	T	Y	T	T	Y	C	Y	Y	Y	Y	N	T	Y	Y	C	C	Y	T	Y	T	T	Y	C	T	T	T	T	T	T	Y	Y	N	C	T	Y	T
S1A_510457656	C/T	1	510457656	+	NA	NA	NA	NA	NA	NA	C	C	Y	C	Y	C	C	Y	T	Y	Y	Y	Y	N	C	Y	Y	T	T	Y	C	Y	C	C	Y	T	C	C	C	C	C	C	Y	Y	N	T	C	Y	C
S1A_510849323	C/T	1	510849323	+	NA	NA	NA	NA	NA	NA	N	C	T	C	T	C	C	T	T	T	T	T	Y	C	C	T	T	T	T	T	C	N	C	N	Y	N	C	C	C	C	C	Y	C	Y	C	T	C	T	C
S1A_511152083	C/T	1	511152083	+	NA	NA	NA	NA	NA	NA	T	T	C	T	C	T	C	T	T	N	Y	C	C	T	N	C	N	C	C	N	T	C	T	T	C	C	T	T	T	T	T	T	T	C	C	C	T	C	T
S1A_511152084	C/T	1	511152084	+	NA	NA	NA	NA	NA	NA	T	T	C	T	C	T	C	T	T	N	Y	C	C	T	N	C	N	C	C	N	T	C	T	T	C	C	T	T	T	T	T	T	T	C	C	C	T	C	T
S1A_512491739	G/A	1	512491739	+	NA	NA	NA	NA	NA	NA	N	G	G	G	A	G	G	G	G	A	G	A	A	G	G	A	G	N	A	G	G	G	G	G	A	A	G	N	G	G	G	R	G	A	G	G	G	G	G
S1A_512491766	A/T	1	512491766	+	NA	NA	NA	NA	NA	NA	N	A	N	A	A	W	W	A	A	A	W	A	A	A	W	A	A	N	W	A	A	A	A	N	A	A	A	N	A	A	A	A	A	A	W	A	A	W	A
S1A_513209096	G/A	1	513209096	+	NA	NA	NA	NA	NA	NA	G	G	G	G	G	N	G	G	A	R	A	G	G	G	G	G	A	N	G	A	G	A	G	G	G	G	G	G	G	G	G	G	G	G	G	A	G	A	G
S1A_514094607	A/C	1	514094607	+	NA	NA	NA	NA	NA	NA	A	A	C	N	A	A	A	A	A	A	M	A	A	A	A	A	A	N	N	A	N	A	A	A	A	A	A	A	M	M	N	A	A	A	N	A	A	N	A
S1A_514094633	G/A	1	514094633	+	NA	NA	NA	NA	NA	NA	A	A	G	N	G	A	A	A	G	G	G	G	G	A	A	G	G	N	N	G	N	G	A	A	G	G	R	R	R	R	N	A	G	G	N	G	A	N	A
S1A_514667179	A/G	1	514667179	+	NA	NA	NA	NA	NA	NA	N	A	A	A	G	A	A	A	G	G	N	G	G	A	A	G	A	A	G	A	A	A	A	N	R	G	A	A	A	A	N	A	G	G	A	R	A	A	A
S1A_514700811	A/T	1	514700811	+	NA	NA	NA	NA	NA	NA	A	A	W	A	A	A	W	A	W	A	A	A	A	W	A	A	W	W	A	A	A	A	W	W	A	A	W	A	A	W	W	A	A	A	W	T	W	A	A
S1A_514700831	A/C	1	514700831	+	NA	NA	NA	NA	NA	NA	A	A	M	A	A	A	M	A	M	A	A	A	A	M	A	A	M	M	A	A	A	A	M	M	A	A	M	A	A	M	M	A	A	A	M	C	M	A	A
S1A_515759598	A/C	1	515759598	+	NA	NA	NA	NA	NA	NA	A	A	A	M	M	M	A	M	M	A	A	M	M	A	M	M	M	M	M	M	M	A	N	M	M	M	M	N	M	M	M	M	M	M	M	A	M	M	M
S1A_515759602	G/T	1	515759602	+	NA	NA	NA	NA	NA	NA	G	G	G	G	G	G	G	G	G	G	K	G	G	G	G	G	T	K	G	T	G	T	N	G	G	G	G	N	G	G	G	G	G	G	G	K	G	T	G
S1A_515790635	T/C	1	515790635	+	NA	NA	NA	NA	NA	NA	T	T	T	T	N	T	T	T	T	C	N	C	T	T	T	T	N	N	C	N	T	N	T	T	C	T	T	T	T	T	T	Y	C	T	T	C	T	N	T
S1A_515790643	C/T	1	515790643	+	NA	NA	NA	NA	NA	NA	C	C	C	C	N	C	C	C	C	T	N	T	C	C	C	C	N	N	T	N	C	N	C	C	T	C	C	C	C	C	C	Y	T	C	C	T	C	N	C
S1A_515790645	A/G	1	515790645	+	NA	NA	NA	NA	NA	NA	A	A	A	A	N	A	A	A	A	G	N	G	A	A	A	A	N	N	G	N	A	N	A	A	G	A	A	A	A	A	A	R	G	A	A	G	A	N	A
S1A_515960876	C/T	1	515960876	+	NA	NA	NA	NA	NA	NA	C	C	C	C	C	C	C	C	C	T	C	T	C	C	C	C	C	N	T	C	C	C	C	C	C	C	C	C	N	C	C	C	T	C	C	Y	C	N	C
S1A_516068001	A/C	1	516068001	+	NA	NA	NA	NA	NA	NA	M	A	A	A	M	M	A	A	A	M	M	M	C	A	A	A	A	M	C	M	M	A	A	A	A	M	M	A	A	A	A	M	C	A	A	M	M	N	A
S1A_516068023	C/A	1	516068023	+	NA	NA	NA	NA	NA	NA	M	C	C	C	M	M	C	C	C	M	M	M	A	C	C	C	C	M	A	M	M	C	C	C	C	M	M	C	N	C	C	A	A	C	C	M	M	N	C
S1A_516079891	C/G	1	516079891	+	NA	NA	NA	NA	NA	NA	C	C	C	C	C	C	C	C	C	S	C	G	C	C	C	C	C	C	N	C	C	C	C	C	G	C	C	C	C	C	C	C	G	C	C	G	C	C	C
S1A_516164861	C/A	1	516164861	+	NA	NA	NA	NA	NA	NA	A	C	C	M	M	M	C	C	C	M	M	M	M	C	N	C	C	C	M	M	M	C	C	C	C	M	M	C	N	C	N	C	M	C	C	A	M	N	C
S1A_516164866	A/G	1	516164866	+	NA	NA	NA	NA	NA	NA	G	A	A	R	R	R	A	A	A	R	R	R	R	A	N	A	A	A	R	R	R	A	A	A	A	R	R	A	N	A	N	A	R	A	A	G	R	N	A
S1A_516164871	C/T	1	516164871	+	NA	NA	NA	NA	NA	NA	T	C	C	Y	Y	Y	C	C	C	Y	Y	Y	Y	C	N	C	C	C	Y	Y	Y	C	C	C	C	Y	Y	C	N	C	N	C	Y	C	C	T	Y	N	C
S1A_516164892	T/C	1	516164892	+	NA	NA	NA	NA	NA	NA	C	T	N	Y	Y	Y	T	T	T	C	Y	C	Y	T	N	T	T	C	C	Y	Y	T	T	T	Y	Y	Y	T	N	N	N	Y	C	T	T	C	Y	N	T
S1A_516581337	C/T	1	516581337	+	NA	NA	NA	NA	NA	NA	C	C	C	C	T	C	C	T	T	T	T	N	T	C	C	T	T	T	T	T	Y	T	C	C	T	T	C	C	C	C	C	T	T	T	C	T	C	T	T
S1A_516584271	A/T	1	516584271	+	NA	NA	NA	NA	NA	NA	A	A	A	A	T	A	A	T	T	T	T	T	T	A	A	T	T	T	T	T	A	T	A	A	W	T	A	A	A	N	A	W	T	T	A	T	A	T	T
S1A_516644860	C/T	1	516644860	+	NA	NA	NA	NA	NA	NA	C	N	C	C	C	C	C	C	C	N	C	T	C	C	N	N	N	T	T	N	C	C	C	C	C	T	C	C	N	C	C	C	T	C	C	C	C	N	C
S1A_516773038	T/C	1	516773038	+	NA	NA	NA	NA	NA	NA	Y	Y	Y	Y	T	T	Y	Y	Y	Y	T	Y	Y	T	Y	T	T	Y	Y	T	C	C	T	Y	T	T	N	Y	T	T	T	Y	T	T	T	N	N	Y	T
S1A_516773040	C/T	1	516773040	+	NA	NA	NA	NA	NA	NA	Y	Y	Y	Y	C	C	Y	Y	Y	Y	C	Y	Y	C	Y	C	C	Y	Y	Y	T	T	C	Y	C	C	N	Y	C	C	C	Y	C	Y	C	N	N	Y	C
S1A_516773041	T/C	1	516773041	+	NA	NA	NA	NA	NA	NA	Y	Y	Y	Y	T	T	Y	Y	Y	Y	T	Y	Y	T	Y	T	T	Y	Y	T	C	C	T	Y	T	T	N	Y	T	T	T	Y	T	T	T	N	N	Y	T
S1A_518693802	C/G	1	518693802	+	NA	NA	NA	NA	NA	NA	C	C	S	S	C	N	S	C	C	C	C	C	S	S	C	G	S	G	S	S	S	C	S	S	S	C	S	C	C	G	C	C	S	S	C	S	C	S	S
S1A_518942815	A/T	1	518942815	+	NA	NA	NA	NA	NA	NA	W	W	A	W	A	W	A	A	W	W	A	A	A	W	N	A	N	A	A	W	A	N	N	A	W	N	A	A	A	A	A	A	A	A	A	A	W	A	A
S1A_518942817	T/C	1	518942817	+	NA	NA	NA	NA	NA	NA	Y	Y	T	Y	T	Y	T	Y	Y	C	T	Y	T	Y	N	T	N	T	T	Y	T	N	N	T	Y	N	T	T	T	Y	T	T	Y	T	T	T	Y	T	T
S1A_518942819	A/G	1	518942819	+	NA	NA	NA	NA	NA	NA	R	R	A	R	A	R	A	R	R	G	A	R	A	R	N	A	N	A	A	R	A	N	N	A	R	N	A	A	A	R	A	A	R	A	A	A	R	A	A
S1A_518942823	G/A	1	518942823	+	NA	NA	NA	NA	NA	NA	R	R	G	G	R	G	A	G	G	R	R	G	G	G	N	G	N	G	A	G	G	N	N	G	G	N	R	G	G	A	R	G	G	G	G	R	G	G	G
S1A_518942828	A/G	1	518942828	+	NA	NA	NA	NA	NA	NA	A	A	G	A	A	A	A	A	R	A	A	A	A	A	N	R	N	G	A	A	A	N	N	A	A	N	A	G	A	A	A	R	A	A	A	A	A	A	A
S1A_518942829	A/G	1	518942829	+	NA	NA	NA	NA	NA	NA	R	R	A	A	R	R	A	A	A	A	A	A	A	R	N	A	N	A	A	A	A	N	N	A	A	N	A	A	A	A	R	A	A	R	A	A	A	A	A
S1A_518942831	A/C	1	518942831	+	NA	NA	NA	NA	NA	NA	A	A	C	A	A	A	A	A	A	A	A	A	A	A	N	A	N	A	A	A	A	N	N	A	A	N	A	C	A	A	A	M	A	A	A	A	A	A	A
S1A_518942846	G/T	1	518942846	+	NA	NA	NA	NA	NA	NA	G	G	T	G	G	G	G	N	K	G	N	G	G	G	N	K	N	T	G	G	G	N	N	G	G	N	G	T	G	G	G	K	G	N	G	G	G	G	G
S1A_519992162	A/G	1	519992162	+	NA	NA	NA	NA	NA	NA	A	A	N	A	G	A	A	G	G	N	G	G	G	A	G	G	G	N	N	G	R	G	A	A	A	G	A	G	A	A	G	A	G	G	A	G	A	G	G
S1A_520868179	A/G	1	520868179	+	NA	NA	NA	NA	NA	NA	A	A	A	A	G	A	A	A	A	A	A	A	G	A	A	N	A	A	A	A	A	A	A	A	N	G	A	G	A	A	G	N	A	G	A	N	A	G	A
S1A_520868230	C/T	1	520868230	+	NA	NA	NA	NA	NA	NA	C	C	C	N	T	C	C	C	C	C	C	C	T	C	C	C	C	C	C	C	C	C	C	C	C	T	C	T	C	C	T	C	C	T	C	C	C	T	C
S1A_521227646	G/C	1	521227646	+	NA	NA	NA	NA	NA	NA	G	G	G	G	G	C	C	G	G	N	G	G	G	G	G	G	G	N	G	G	G	G	G	G	G	G	G	G	G	G	G	G	G	G	G	G	C	G	N
S1A_521270105	G/T	1	521270105	+	NA	NA	NA	NA	NA	NA	G	G	G	G	T	N	N	G	G	G	G	G	T	G	G	G	G	G	G	G	G	G	G	G	G	T	G	T	G	G	T	G	N	T	G	G	N	T	G
S1A_521270106	G/T	1	521270106	+	NA	NA	NA	NA	NA	NA	G	G	G	G	T	N	N	G	G	G	G	G	T	G	G	G	G	G	G	G	G	G	G	G	G	T	G	T	G	G	T	G	N	T	G	G	N	T	G
S1A_521977891	T/C	1	521977891	+	NA	NA	NA	NA	NA	NA	T	T	T	T	C	C	C	T	T	T	T	T	N	T	T	T	T	Y	T	T	T	T	T	T	T	C	T	C	T	T	C	T	T	C	T	T	C	T	T
S1A_521977982	T/C	1	521977982	+	NA	NA	NA	NA	NA	NA	Y	T	T	T	C	C	N	T	T	T	T	T	C	T	Y	Y	Y	Y	N	T	T	T	T	T	Y	C	Y	C	T	Y	N	T	T	N	T	T	N	T	T
S1A_521982343	G/A	1	521982343	+	NA	NA	NA	NA	NA	NA	G	G	G	G	G	A	A	G	G	G	G	G	G	G	G	G	G	R	G	G	G	G	G	G	G	G	G	G	G	G	G	G	G	G	G	G	A	G	G
S1A_522102394	G/A	1	522102394	+	NA	NA	NA	NA	NA	NA	R	R	G	N	G	R	G	G	G	G	G	G	G	G	G	G	G	G	R	G	G	G	G	G	G	G	G	R	G	G	G	G	G	G	G	G	G	R	G
S1A_522436718	T/C	1	522436718	+	NA	NA	NA	NA	NA	NA	T	T	T	T	C	N	N	T	T	T	T	T	C	T	T	T	T	N	T	T	T	T	T	T	T	C	T	C	N	T	N	T	T	C	T	T	N	T	T
S1A_522436731	C/T	1	522436731	+	NA	NA	NA	NA	NA	NA	C	C	C	C	T	N	N	C	C	C	C	C	T	C	C	C	C	N	C	C	C	C	C	C	C	T	C	T	N	C	N	C	C	T	C	C	N	C	C
S1A_522519240	A/T	1	522519240	+	NA	NA	NA	NA	NA	NA	N	A	A	A	T	A	A	A	A	A	A	A	T	A	A	A	A	A	A	A	A	A	A	A	A	T	A	T	A	A	T	A	A	T	A	A	A	A	A
S1A_522519260	T/C	1	522519260	+	NA	NA	NA	NA	NA	NA	N	N	T	T	C	T	T	T	T	T	T	T	C	T	T	T	T	T	T	T	N	T	T	T	T	C	T	C	T	T	C	T	T	C	T	T	T	T	N
S1A_522957155	A/G	1	522957155	+	NA	NA	NA	NA	NA	NA	A	A	A	A	G	G	G	A	A	A	A	A	G	A	A	A	A	R	A	A	A	A	A	A	A	G	A	G	A	A	G	A	A	G	A	A	G	A	A
S1A_523106516	C/T	1	523106516	+	NA	NA	NA	NA	NA	NA	C	Y	Y	T	C	Y	Y	C	C	C	C	C	Y	C	C	C	C	N	C	C	Y	T	Y	Y	C	Y	C	N	C	Y	C	C	C	Y	C	Y	Y	C	Y
S1A_526625669	A/G	1	526625669	+	NA	NA	NA	NA	NA	NA	A	A	A	A	A	A	N	A	A	A	R	A	N	A	A	A	A	R	A	A	A	N	A	A	R	A	A	A	A	A	A	A	A	R	A	R	A	A	A
S1A_526908615	A/G	1	526908615	+	NA	NA	NA	NA	NA	NA	N	A	A	N	G	A	N	A	A	A	A	A	G	A	A	A	A	A	A	A	A	N	A	A	A	G	A	N	A	A	G	A	A	G	A	A	A	A	A
S1A_526908650	G/C	1	526908650	+	NA	NA	NA	NA	NA	NA	N	G	G	N	C	G	N	G	G	G	G	G	C	G	G	G	G	G	G	G	G	N	G	G	G	C	G	N	G	G	C	G	G	C	G	G	G	G	G
S1A_530232679	C/G	1	530232679	+	NA	NA	NA	NA	NA	NA	S	C	C	C	C	C	C	S	S	C	S	S	S	C	C	C	S	S	N	C	C	S	S	S	S	S	S	S	S	S	S	C	C	S	S	C	S	C	S
S1A_530232680	C/T	1	530232680	+	NA	NA	NA	NA	NA	NA	C	C	C	C	C	T	T	C	C	C	C	C	C	C	C	C	C	Y	N	C	C	C	C	C	C	C	C	C	C	C	C	C	C	C	C	C	Y	C	C
S1A_530232681	G/C	1	530232681	+	NA	NA	NA	NA	NA	NA	S	G	G	G	G	G	G	S	S	G	S	S	S	G	G	G	S	S	N	G	G	S	S	S	S	S	S	S	S	S	S	G	G	S	S	G	N	G	S
S1A_530232682	A/G	1	530232682	+	NA	NA	NA	NA	NA	NA	R	A	A	A	A	A	A	R	R	A	R	R	R	A	A	A	R	R	N	A	A	R	R	R	R	R	R	R	R	R	R	A	A	R	R	A	R	A	R
S1A_531326794	T/G	1	531326794	+	NA	NA	NA	NA	NA	NA	G	G	T	G	T	T	T	G	T	T	T	T	T	G	N	T	T	T	G	G	G	N	G	G	G	N	G	T	G	G	T	G	T	T	N	T	T	N	G
S1A_531326798	G/T	1	531326798	+	NA	NA	NA	NA	NA	NA	T	T	G	T	G	G	G	T	G	G	G	G	G	T	N	G	G	G	T	T	T	N	T	T	K	N	T	G	T	T	N	T	G	G	N	G	G	N	T
S1A_531326863	G/C	1	531326863	+	NA	NA	NA	NA	NA	NA	S	G	S	N	S	G	G	S	S	S	S	S	S	C	N	S	G	G	S	G	S	S	G	G	G	S	S	G	G	G	N	G	G	G	G	S	N	G	S
S1A_531326902	A/G	1	531326902	+	NA	NA	NA	NA	NA	NA	R	A	R	N	R	A	A	R	R	R	R	R	R	G	N	R	A	A	R	A	R	R	A	A	A	R	R	A	A	A	N	A	A	A	A	R	N	A	R
S1A_531373738	G/C	1	531373738	+	NA	NA	NA	NA	NA	NA	N	C	G	C	G	G	G	C	G	G	G	G	G	C	G	G	G	N	C	C	C	G	C	C	C	G	C	G	N	C	G	C	N	G	C	G	G	G	C
S1A_531680875	A/G	1	531680875	+	NA	NA	NA	NA	NA	NA	A	A	A	A	A	G	G	A	A	A	N	G	A	A	A	A	A	G	A	A	A	A	A	A	R	A	A	A	N	N	A	A	A	A	A	N	G	N	A
S1A_531680970	G/A	1	531680970	+	NA	NA	NA	NA	NA	NA	A	A	G	A	G	G	G	A	G	G	G	G	G	A	G	G	G	G	A	A	A	G	A	A	A	G	A	G	A	A	N	A	G	G	A	G	G	A	A
S1A_531875287	G/A	1	531875287	+	NA	NA	NA	NA	NA	NA	G	N	G	G	G	G	G	G	G	G	G	G	G	G	N	G	G	N	G	G	G	G	G	G	A	G	G	G	N	N	N	G	G	N	G	G	N	N	G
S1A_531878053	G/C	1	531878053	+	NA	NA	NA	NA	NA	NA	G	G	G	G	G	C	C	G	G	G	G	G	G	G	G	G	G	G	G	G	G	G	N	G	G	G	G	G	G	N	G	G	G	G	G	G	C	G	G
S1A_531926715	C/G	1	531926715	+	NA	NA	NA	NA	NA	NA	C	C	G	C	C	N	N	C	N	N	N	C	C	C	G	N	N	N	C	C	C	C	C	C	C	C	C	C	C	N	C	C	N	C	C	N	G	C	C
S1A_532212451	C/T	1	532212451	+	NA	NA	NA	NA	NA	NA	C	C	C	C	T	T	T	C	C	C	C	C	T	C	C	C	C	T	C	C	C	C	C	C	C	T	C	T	C	C	T	C	N	T	C	N	T	C	C
S1A_532212482	T/C	1	532212482	+	NA	NA	NA	NA	NA	NA	T	T	T	T	T	T	T	N	T	N	T	T	T	T	T	T	T	N	T	T	T	T	T	T	Y	T	T	T	T	T	T	T	N	T	C	N	T	N	T
S1A_532433018	C/T	1	532433018	+	NA	NA	NA	NA	NA	NA	C	C	C	C	T	C	C	C	C	C	Y	C	T	C	C	C	C	C	C	C	C	C	C	C	C	T	C	T	C	C	T	C	C	T	C	C	C	C	C
S1A_532489535	G/A	1	532489535	+	NA	NA	NA	NA	NA	NA	G	G	A	G	G	A	A	G	A	A	A	A	G	G	A	N	A	A	G	G	G	G	G	G	A	N	G	G	G	G	G	G	A	G	A	A	A	N	G
S1A_532509061	A/T	1	532509061	+	NA	NA	NA	NA	NA	NA	A	A	A	A	A	N	W	A	W	A	W	A	A	A	N	W	A	A	A	A	A	A	A	A	A	A	A	A	A	A	A	W	A	A	A	A	N	N	A
S1A_532716686	C/T	1	532716686	+	NA	NA	NA	NA	NA	NA	Y	C	C	T	Y	C	C	C	Y	C	C	C	C	C	Y	Y	Y	C	N	C	Y	Y	C	C	Y	C	C	C	Y	C	Y	Y	C	C	C	N	Y	Y	C
S1A_532716687	G/T	1	532716687	+	NA	NA	NA	NA	NA	NA	G	G	G	G	G	G	G	G	K	K	G	K	G	G	G	G	K	G	N	G	G	G	G	G	G	G	G	G	K	G	K	G	G	G	G	N	G	G	K
S1A_532716688	C/A	1	532716688	+	NA	NA	NA	NA	NA	NA	M	C	C	C	C	C	C	C	C	C	M	M	C	C	M	C	M	C	N	C	C	C	C	C	C	M	C	C	C	C	C	C	C	C	C	N	C	C	M
S1A_532716697	C/A	1	532716697	+	NA	NA	NA	NA	NA	NA	M	A	A	C	C	M	C	A	M	M	M	M	M	A	M	M	M	M	N	M	M	M	M	M	M	M	A	A	M	M	M	C	M	A	M	N	M	M	M
S1A_532716718	C/A	1	532716718	+	NA	NA	NA	NA	NA	NA	M	C	C	A	M	C	C	C	M	C	M	M	C	C	M	M	M	C	N	C	M	M	C	C	M	M	C	C	M	C	M	M	C	C	C	N	M	M	M
S1A_532716719	G/A	1	532716719	+	NA	NA	NA	NA	NA	NA	R	R	A	G	G	R	G	A	R	R	R	R	R	A	R	R	R	R	N	R	R	R	R	R	R	R	A	G	R	R	R	G	R	A	R	N	R	R	R
S1A_532766637	C/A	1	532766637	+	NA	NA	NA	NA	NA	NA	M	C	C	C	M	M	C	M	M	M	M	M	M	C	A	C	M	M	M	M	M	M	M	C	M	M	M	C	M	C	A	M	M	C	M	M	M	M	M
S1A_532766638	C/G	1	532766638	+	NA	NA	NA	NA	NA	NA	C	C	C	C	C	S	G	C	C	C	C	C	C	C	C	C	C	C	C	C	C	C	C	C	C	C	C	C	C	C	C	C	C	C	C	C	S	C	C
S1A_532766675	T/G	1	532766675	+	NA	NA	NA	NA	NA	NA	K	T	T	T	K	K	T	K	K	K	K	K	K	K	G	T	K	K	K	K	K	K	K	T	K	K	K	T	K	K	G	K	K	T	K	K	K	K	K
S1A_532775706	G/C	1	532775706	+	NA	NA	NA	NA	NA	NA	S	G	G	S	S	S	G	S	S	S	S	S	G	G	S	G	S	S	G	S	S	S	S	G	C	S	S	G	S	G	S	S	S	G	S	S	S	S	S
S1A_532775734	G/A	1	532775734	+	NA	NA	NA	NA	NA	NA	R	G	G	R	R	R	G	R	R	R	R	R	G	G	R	G	R	R	G	R	R	R	R	G	A	R	R	G	R	G	R	R	R	G	R	R	R	R	R
S1A_532775738	A/G	1	532775738	+	NA	NA	NA	NA	NA	NA	R	A	A	R	R	R	A	R	R	R	R	R	A	A	R	A	R	R	A	R	R	R	R	A	G	R	R	A	R	A	R	R	R	A	R	R	R	R	R
S1A_533263830	G/T	1	533263830	+	NA	NA	NA	NA	NA	NA	G	G	T	G	G	N	N	G	T	N	N	N	G	N	T	N	T	T	N	G	G	G	G	G	G	G	G	G	G	G	G	G	N	G	G	T	T	N	G
S1A_533698629	G/C	1	533698629	+	NA	NA	NA	NA	NA	NA	G	G	G	G	G	S	G	G	G	G	G	G	G	G	G	G	G	N	G	G	G	G	G	S	G	G	G	G	G	G	G	G	G	G	G	S	G	G	G
S1A_533698630	C/A	1	533698630	+	NA	NA	NA	NA	NA	NA	C	C	C	C	C	M	C	C	C	C	C	C	C	C	C	C	C	N	C	C	C	C	C	M	C	C	C	C	C	C	C	C	C	C	C	M	C	C	C
S1A_533698631	A/G	1	533698631	+	NA	NA	NA	NA	NA	NA	A	A	A	A	A	R	A	A	A	A	A	A	A	A	A	A	A	N	A	A	A	A	A	R	A	A	A	A	A	A	A	A	A	A	A	R	A	A	A
S1A_535896241	T/A	1	535896241	+	NA	NA	NA	NA	NA	NA	N	W	W	T	W	W	W	T	T	T	T	T	W	T	T	W	N	T	N	T	T	N	T	W	W	W	T	T	W	T	N	W	T	W	T	W	W	N	N
S1A_535896242	T/A	1	535896242	+	NA	NA	NA	NA	NA	NA	N	W	W	W	T	W	W	W	N	T	T	T	T	W	T	W	T	A	N	W	T	T	W	W	W	T	W	W	W	W	N	W	T	T	T	N	W	N	N
S1A_535896243	T/A	1	535896243	+	NA	NA	NA	NA	NA	NA	N	T	W	W	W	T	T	W	T	W	T	T	W	W	T	W	T	T	N	W	T	T	W	T	T	W	T	W	T	W	N	T	A	W	T	W	T	N	N
S1A_535896244	T/A	1	535896244	+	NA	NA	NA	NA	NA	NA	N	T	T	T	W	T	T	T	T	W	T	T	W	T	T	T	T	T	N	T	T	T	T	T	T	W	T	T	T	T	N	T	T	T	T	W	T	N	N
S1A_536294589	G/A	1	536294589	+	NA	NA	NA	NA	NA	NA	N	N	A	A	G	N	N	A	G	A	G	G	G	A	G	A	G	A	A	A	G	G	A	N	R	G	A	G	G	N	G	A	G	G	G	G	G	A	A
S1A_536609853	T/C	1	536609853	+	NA	NA	NA	NA	NA	NA	T	T	N	T	T	T	T	T	N	T	T	T	T	N	T	T	T	T	T	T	T	T	T	T	T	T	T	Y	T	N	T	T	T	N	T	T	T	N	T
S1A_536614397	G/T	1	536614397	+	NA	NA	NA	NA	NA	NA	G	G	T	G	G	G	G	T	T	G	T	T	G	G	T	G	T	G	G	G	G	T	G	G	K	G	T	G	G	G	G	G	G	G	T	T	G	G	T
S1A_536664231	G/C	1	536664231	+	NA	NA	NA	NA	NA	NA	G	G	G	G	G	G	G	G	G	G	C	G	G	G	S	G	C	G	G	G	G	C	G	G	G	G	G	G	G	G	G	G	G	G	C	G	G	G	G
S1A_536930929	G/C	1	536930929	+	NA	NA	NA	NA	NA	NA	G	G	G	C	G	G	G	G	G	G	G	G	G	G	G	G	G	G	S	G	G	G	G	G	G	G	G	G	G	G	G	G	G	G	G	N	G	G	S
S1A_536930948	G/A	1	536930948	+	NA	NA	NA	NA	NA	NA	G	G	G	A	G	G	G	G	G	G	G	G	G	G	G	G	G	G	R	G	G	G	G	G	G	G	G	G	G	G	G	G	G	G	G	N	G	G	R
S1A_536930979	T/A	1	536930979	+	NA	NA	NA	NA	NA	NA	T	T	T	A	T	T	T	T	T	T	T	T	T	T	T	T	T	T	W	T	T	T	T	T	T	T	T	T	T	T	T	T	T	T	T	N	T	T	W
S1A_536930981	G/A	1	536930981	+	NA	NA	NA	NA	NA	NA	G	G	G	A	G	G	G	G	G	G	G	G	G	G	G	G	G	G	R	G	G	G	G	G	G	G	G	G	G	G	G	G	G	G	G	N	G	G	R
S1A_536973335	A/G	1	536973335	+	NA	NA	NA	NA	NA	NA	A	N	A	N	A	A	A	A	G	G	G	A	A	N	R	G	G	A	N	G	A	G	G	A	R	A	A	A	A	N	A	N	A	A	G	G	A	N	A
S1A_537082131	G/A	1	537082131	+	NA	NA	NA	NA	NA	NA	G	G	G	A	N	G	G	G	G	G	G	G	G	G	N	G	G	N	R	N	G	G	A	G	G	G	G	G	N	N	G	G	G	G	G	G	G	G	R
S1A_537082148	G/A	1	537082148	+	NA	NA	NA	NA	NA	NA	G	G	G	A	N	G	G	G	G	G	G	G	G	G	N	G	G	N	R	N	G	G	A	G	G	G	G	G	N	N	G	G	G	G	G	G	G	G	R
S1A_537090336	C/A	1	537090336	+	NA	NA	NA	NA	NA	NA	C	C	C	A	C	C	C	C	C	C	C	C	C	C	C	C	C	C	M	C	C	C	C	M	C	C	C	N	C	C	A	M	C	C	C	C	C	N	M
S1A_537350548	A/C	1	537350548	+	NA	NA	NA	NA	NA	NA	A	A	A	C	A	A	N	A	C	A	A	A	A	C	N	A	A	A	C	A	A	A	A	A	A	A	A	N	A	N	A	C	A	A	A	A	A	A	A
S1A_537541244	C/T	1	537541244	+	NA	NA	NA	NA	NA	NA	C	C	C	T	C	C	C	C	T	Y	C	C	C	T	Y	C	C	C	T	C	C	C	C	C	C	C	C	C	C	T	C	T	C	C	C	C	C	C	C
S1A_537889065	C/T	1	537889065	+	NA	NA	NA	NA	NA	NA	C	C	C	T	C	C	N	N	T	Y	C	N	C	T	N	C	C	C	T	C	C	C	C	C	C	C	C	C	C	T	C	T	C	C	C	N	N	C	N
S1A_537889067	T/G	1	537889067	+	NA	NA	NA	NA	NA	NA	T	T	T	G	T	T	N	N	G	K	T	N	T	G	N	T	T	T	G	T	T	T	T	T	T	T	T	T	T	G	T	G	T	T	T	N	N	T	N
S1A_537977465	G/A	1	537977465	+	NA	NA	NA	NA	NA	NA	G	G	G	G	R	G	G	N	G	N	G	G	N	R	G	G	G	G	N	R	G	R	G	N	R	R	G	G	G	G	G	N	G	G	G	N	G	G	R
S1A_537977468	A/G	1	537977468	+	NA	NA	NA	NA	NA	NA	A	A	A	R	R	A	A	N	A	R	A	A	N	R	A	A	A	A	R	R	R	R	A	N	R	R	A	A	A	A	A	R	A	A	A	G	A	A	R
S1A_537977469	T/A	1	537977469	+	NA	NA	NA	NA	NA	NA	T	T	T	W	W	T	T	N	T	W	T	T	N	W	T	T	T	T	W	W	W	W	T	N	W	W	T	T	T	T	T	W	T	T	T	A	T	T	W
S1A_539964268	A/T	1	539964268	+	NA	NA	NA	NA	NA	NA	A	N	N	N	A	A	A	A	W	A	A	W	A	A	A	A	A	A	N	W	A	T	A	A	A	A	A	A	A	A	N	T	A	N	W	W	A	A	A
S1A_540053939	A/T	1	540053939	+	NA	NA	NA	NA	NA	NA	A	A	A	T	A	A	A	N	A	A	A	A	A	A	A	A	A	A	W	A	N	A	W	W	A	N	A	A	A	A	W	W	A	A	A	A	A	A	W
S1A_540053960	C/T	1	540053960	+	NA	NA	NA	NA	NA	NA	C	C	C	T	C	C	C	N	C	C	C	C	C	C	C	C	C	C	Y	C	N	C	Y	Y	C	N	C	C	C	C	Y	Y	C	C	C	C	C	C	Y
S1A_540136972	C/T	1	540136972	+	NA	NA	NA	NA	NA	NA	C	C	N	C	C	C	C	T	T	T	C	T	C	C	T	T	C	T	C	C	C	C	N	C	N	C	C	C	C	C	C	C	C	C	T	C	C	C	T
S1A_540214054	G/A	1	540214054	+	NA	NA	NA	NA	NA	NA	G	N	N	N	G	G	G	R	G	G	G	G	G	G	N	N	G	G	R	G	N	G	N	G	N	G	G	N	N	G	G	G	G	G	G	G	G	N	G
S1A_540214055	A/T	1	540214055	+	NA	NA	NA	NA	NA	NA	A	N	N	N	A	A	A	W	A	A	A	A	A	A	N	N	A	A	W	A	N	A	N	A	N	A	A	N	N	A	A	A	A	A	A	A	A	N	A
S1A_540667747	C/G	1	540667747	+	NA	NA	NA	NA	NA	NA	G	G	C	G	C	G	G	G	C	G	G	C	C	G	N	G	G	S	G	G	G	G	C	G	C	C	C	C	G	G	C	G	C	N	C	C	G	C	C
S1A_540674011	T/C	1	540674011	+	NA	NA	NA	NA	NA	NA	C	C	N	N	T	N	N	C	T	C	C	T	T	N	T	C	C	Y	N	C	N	C	T	C	T	T	T	T	C	C	T	C	T	T	T	T	C	T	T
S1A_540712851	C/T	1	540712851	+	NA	NA	NA	NA	NA	NA	C	C	C	C	C	C	C	C	C	C	C	C	C	C	C	C	C	C	C	C	C	C	C	C	C	C	C	T	C	C	C	C	C	C	C	C	Y	C	C
S1A_540712921	C/T	1	540712921	+	NA	NA	NA	NA	NA	NA	T	T	C	T	C	T	N	N	C	N	N	C	C	T	C	T	N	T	N	T	N	T	C	T	C	C	C	C	T	N	C	T	C	C	C	C	C	C	C
S1A_540712944	T/A	1	540712944	+	NA	NA	NA	NA	NA	NA	T	T	T	T	T	T	N	N	T	N	N	T	W	T	T	T	N	T	N	T	N	T	T	T	W	T	W	W	T	N	T	T	W	W	T	T	W	T	T
S1A_540712954	G/C	1	540712954	+	NA	NA	NA	NA	NA	NA	C	C	G	C	G	C	N	N	G	N	N	G	G	C	G	C	N	C	N	C	N	C	G	C	G	G	G	G	C	N	G	C	G	G	G	G	G	G	G
S1A_540712955	C/G	1	540712955	+	NA	NA	NA	NA	NA	NA	G	G	C	G	C	G	N	N	C	N	N	C	C	G	C	G	N	G	N	G	N	G	C	G	C	C	C	C	G	N	C	G	C	C	C	C	C	C	C
S1A_540746552	C/T	1	540746552	+	NA	NA	NA	NA	NA	NA	Y	Y	C	C	C	C	C	C	C	Y	C	C	C	N	C	Y	C	N	C	C	C	C	C	N	C	N	C	Y	C	C	C	Y	C	C	C	C	Y	C	Y
S1A_540746577	T/C	1	540746577	+	NA	NA	NA	NA	NA	NA	Y	Y	T	T	T	T	T	T	T	Y	T	T	T	N	T	Y	T	N	T	T	T	T	T	N	T	N	T	Y	T	T	T	Y	T	T	T	T	Y	T	Y
S1A_540746592	T/A	1	540746592	+	NA	NA	NA	NA	NA	NA	W	W	T	T	T	T	T	T	T	W	T	T	T	N	T	W	T	N	T	T	T	T	T	N	T	N	T	W	T	T	T	W	T	T	T	T	W	T	W
S1A_540885070	A/G	1	540885070	+	NA	NA	NA	NA	NA	NA	A	A	G	A	A	A	A	R	A	A	A	N	A	A	N	R	A	N	A	A	A	A	A	N	A	A	A	A	A	A	A	A	A	A	A	A	A	A	A
S1A_540893556	A/T	1	540893556	+	NA	NA	NA	NA	NA	NA	T	T	A	T	A	T	T	T	A	T	T	A	A	T	A	T	T	T	T	T	T	T	A	T	A	A	A	A	T	N	A	T	A	N	A	A	T	N	A
S1A_541383391	A/G	1	541383391	+	NA	NA	NA	NA	NA	NA	A	A	A	R	A	N	A	A	A	A	A	A	A	A	A	A	A	A	R	A	N	A	R	A	A	A	A	A	A	N	R	R	A	A	A	N	A	A	A
S1A_541383402	T/C	1	541383402	+	NA	NA	NA	NA	NA	NA	T	T	T	Y	T	N	T	T	T	T	T	T	T	T	T	T	T	T	Y	T	N	T	Y	T	T	T	T	T	T	N	Y	Y	T	T	T	N	T	T	T
S1A_541383404	T/C	1	541383404	+	NA	NA	NA	NA	NA	NA	T	T	T	Y	T	N	T	T	T	T	T	T	T	T	T	T	T	T	Y	T	N	T	Y	T	T	T	T	T	T	N	Y	Y	T	T	T	N	T	T	T
S1A_541383410	T/C	1	541383410	+	NA	NA	NA	NA	NA	NA	T	T	T	Y	T	N	T	T	T	T	T	T	T	T	T	T	T	T	Y	T	N	T	Y	T	T	T	T	T	T	N	Y	Y	T	T	T	N	T	T	T
S1A_541440554	C/T	1	541440554	+	NA	NA	NA	NA	NA	NA	C	C	Y	C	C	C	Y	C	C	Y	C	C	Y	C	C	C	C	N	C	T	C	C	C	C	C	C	N	Y	C	N	C	C	C	C	C	C	Y	T	C
S1A_542358705	C/G	1	542358705	+	NA	NA	NA	NA	NA	NA	G	G	C	S	C	G	N	C	C	S	C	C	C	C	G	G	C	G	S	C	G	C	S	G	N	C	C	C	G	C	C	C	C	C	C	C	G	C	S
S1A_542358753	C/T	1	542358753	+	NA	NA	NA	NA	NA	NA	C	C	C	Y	C	C	N	C	C	C	C	C	C	C	C	C	C	C	Y	C	C	C	Y	Y	N	C	C	C	C	C	C	C	C	C	C	C	C	C	Y
S1A_543061007	T/C	1	543061007	+	NA	NA	NA	NA	NA	NA	T	T	Y	Y	Y	Y	C	T	Y	T	T	Y	T	Y	N	T	Y	T	T	T	T	T	T	T	Y	Y	C	T	T	T	T	Y	Y	T	N	T	T	Y	T
S1A_543243400	C/T	1	543243400	+	NA	NA	NA	NA	NA	NA	C	Y	C	N	C	C	C	C	C	C	C	C	N	N	C	C	C	C	C	C	C	C	C	C	C	C	Y	C	C	C	C	Y	C	C	C	Y	C	N	C
S1A_543243405	T/C	1	543243405	+	NA	NA	NA	NA	NA	NA	T	T	T	N	C	T	T	T	T	T	T	T	N	N	T	T	T	T	T	T	T	Y	T	T	T	T	T	T	T	T	T	T	T	T	T	T	T	N	T
S1A_543243426	C/T	1	543243426	+	NA	NA	NA	NA	NA	NA	T	Y	T	N	T	Y	Y	Y	Y	C	Y	Y	N	N	Y	C	Y	C	Y	Y	Y	Y	Y	Y	Y	C	T	Y	C	Y	Y	Y	Y	Y	T	Y	C	N	Y
S1A_543243428	G/T	1	543243428	+	NA	NA	NA	NA	NA	NA	G	G	G	N	G	G	G	G	K	K	G	G	N	N	G	G	G	T	G	G	K	K	G	G	K	G	G	G	G	G	G	G	G	G	G	G	G	N	G
S1A_543243452	G/A	1	543243452	+	NA	NA	NA	NA	NA	NA	G	G	G	N	G	G	G	G	G	G	G	R	N	N	G	R	G	G	G	G	G	G	G	G	G	G	G	R	G	G	R	G	R	G	G	G	A	N	G
S1A_543257010	T/C	1	543257010	+	NA	NA	NA	NA	NA	NA	Y	Y	Y	T	Y	Y	Y	T	Y	Y	Y	T	Y	T	Y	Y	T	T	T	Y	T	Y	T	T	Y	T	Y	T	T	T	Y	Y	Y	T	T	T	Y	T	T
S1A_543644932	T/A	1	543644932	+	NA	NA	NA	NA	NA	NA	W	T	A	T	W	T	W	W	T	W	W	W	N	T	W	T	W	N	W	W	W	T	T	T	W	A	W	W	T	W	W	W	T	N	N	W	W	W	W
S1A_543644933	G/T	1	543644933	+	NA	NA	NA	NA	NA	NA	K	G	T	G	K	G	K	K	G	K	K	K	N	G	K	G	K	N	K	K	K	G	G	G	K	T	K	K	G	K	K	K	G	N	N	K	K	K	K
S1A_543644934	A/G	1	543644934	+	NA	NA	NA	NA	NA	NA	R	A	G	A	R	A	R	R	A	R	R	R	N	A	R	A	R	N	R	R	R	A	A	A	R	G	R	R	A	R	R	R	A	N	N	R	R	R	R
S1A_543644975	A/T	1	543644975	+	NA	NA	NA	NA	NA	NA	T	T	A	A	A	T	T	A	A	W	T	A	N	A	T	T	T	N	A	T	T	T	A	T	A	A	A	A	T	A	A	A	A	N	N	A	T	A	A
S1A_544372287	C/T	1	544372287	+	NA	NA	NA	NA	NA	NA	T	T	C	C	C	T	T	C	C	T	C	C	C	C	C	T	C	Y	C	C	T	C	C	T	C	C	C	C	T	C	C	C	C	C	T	C	T	N	C
S1A_544429264	C/A	1	544429264	+	NA	NA	NA	NA	NA	NA	C	C	C	A	C	C	C	C	C	C	C	C	C	C	C	C	C	C	M	C	C	N	C	M	C	C	C	C	C	C	M	C	C	C	C	C	C	C	M
S1A_544429266	C/T	1	544429266	+	NA	NA	NA	NA	NA	NA	C	C	C	T	C	C	C	C	C	C	C	C	C	C	C	C	C	C	Y	C	C	N	C	Y	C	C	C	C	C	C	Y	C	C	C	C	C	C	C	Y
S1A_544431923	A/C	1	544431923	+	NA	NA	NA	NA	NA	NA	N	N	A	A	M	A	A	A	A	A	M	A	A	A	A	A	A	N	A	A	A	C	N	A	A	A	A	A	A	A	M	A	M	A	A	N	A	A	A
S1A_544486734	G/C	1	544486734	+	NA	NA	NA	NA	NA	NA	S	G	G	S	G	S	C	S	S	S	S	S	G	S	S	S	G	G	G	S	G	C	S	G	S	G	G	S	S	G	N	G	S	S	S	S	G	G	G
S1A_544495362	A/G	1	544495362	+	NA	NA	NA	NA	NA	NA	A	A	A	G	A	A	A	A	A	A	A	A	A	A	A	A	A	A	G	N	A	A	R	N	A	A	A	A	A	A	R	R	A	A	A	A	A	A	G
S1A_544495371	A/G	1	544495371	+	NA	NA	NA	NA	NA	NA	A	A	A	G	A	A	A	A	A	A	A	A	A	A	A	A	A	A	G	N	A	A	R	N	A	A	A	A	A	A	R	R	A	A	A	A	A	A	G
S1A_544495389	C/A	1	544495389	+	NA	NA	NA	NA	NA	NA	A	A	C	A	C	A	A	C	C	A	C	A	C	C	C	A	C	M	A	N	C	C	M	N	A	C	C	C	A	C	M	M	C	C	A	C	A	C	A
S1A_544495394	T/C	1	544495394	+	NA	NA	NA	NA	NA	NA	T	T	T	C	T	T	T	T	T	T	T	T	T	T	T	T	T	T	C	N	T	T	Y	N	T	T	T	T	T	T	Y	Y	T	T	T	T	T	T	C
S1A_544719465	G/A	1	544719465	+	NA	NA	NA	NA	NA	NA	A	A	G	G	G	A	A	G	G	G	G	A	G	G	G	G	G	N	G	G	R	G	G	A	G	G	G	G	N	G	G	G	G	G	A	G	A	G	G
S1A_544915041	A/C	1	544915041	+	NA	NA	NA	NA	NA	NA	C	C	A	A	A	N	N	A	A	M	A	C	N	A	C	C	A	C	A	A	A	A	N	C	N	A	N	A	C	A	A	A	N	N	C	A	N	A	A
S1A_544999611	T/C	1	544999611	+	NA	NA	NA	NA	NA	NA	T	N	N	N	T	Y	T	Y	Y	T	T	Y	Y	C	Y	T	Y	Y	Y	T	T	T	N	N	Y	T	Y	T	N	Y	Y	Y	T	T	T	T	T	Y	T
S1A_544999612	C/T	1	544999612	+	NA	NA	NA	NA	NA	NA	C	N	N	N	C	Y	C	Y	Y	C	C	Y	Y	T	Y	C	Y	Y	Y	C	C	C	N	N	Y	C	Y	C	N	Y	Y	Y	C	C	C	C	C	Y	C
S1A_545092779	A/G	1	545092779	+	NA	NA	NA	NA	NA	NA	R	R	R	R	R	A	A	A	A	A	R	R	A	R	N	R	R	A	A	R	A	A	N	R	R	N	R	R	N	R	R	R	A	N	R	A	A	R	R
S1A_545092780	T/A	1	545092780	+	NA	NA	NA	NA	NA	NA	W	W	W	W	W	W	T	T	T	T	W	W	T	W	W	W	W	T	T	W	W	T	N	W	W	N	W	W	N	W	W	W	T	N	W	T	T	W	W
S1A_545410422	G/A	1	545410422	+	NA	NA	NA	NA	NA	NA	A	R	G	G	A	R	G	R	G	G	G	G	G	R	R	G	G	R	G	G	R	G	R	G	R	G	G	G	G	G	A	G	G	G	R	R	A	R	G
S1A_545410431	G/A	1	545410431	+	NA	NA	NA	NA	NA	NA	G	G	R	G	G	R	G	G	G	R	G	G	A	G	G	G	G	G	R	R	A	G	R	G	R	G	G	R	R	R	G	G	R	G	R	G	G	R	R
S1A_545410446	C/T	1	545410446	+	NA	NA	NA	NA	NA	NA	C	Y	C	C	C	Y	C	C	Y	C	C	Y	C	C	C	C	T	C	C	Y	C	C	C	C	C	C	C	C	C	C	C	C	C	Y	C	Y	C	C	C
S1A_545410453	G/C	1	545410453	+	NA	NA	NA	NA	NA	NA	G	S	G	G	G	S	G	G	S	G	G	S	G	G	G	G	C	G	G	S	G	G	G	G	G	G	G	G	G	G	G	G	G	S	G	S	G	G	G
S1A_545410454	A/T	1	545410454	+	NA	NA	NA	NA	NA	NA	A	W	A	A	A	A	W	A	A	A	A	W	A	A	W	A	A	W	A	W	A	A	A	A	A	W	W	A	A	A	A	W	A	A	W	A	A	A	W
S1A_545410455	T/G	1	545410455	+	NA	NA	NA	NA	NA	NA	T	K	T	T	T	T	K	T	T	T	T	K	T	T	K	T	T	K	T	K	T	G	T	T	T	K	K	T	T	T	T	K	T	T	K	T	T	T	K
S1A_545410460	G/T	1	545410460	+	NA	NA	NA	NA	NA	NA	G	K	K	G	G	K	G	G	T	N	G	K	T	G	G	G	T	G	K	K	K	G	K	K	K	G	G	N	K	K	G	G	K	K	K	K	G	K	K
S1A_545410463	T/C	1	545410463	+	NA	NA	NA	NA	NA	NA	T	T	Y	T	T	T	T	T	T	N	T	T	C	T	T	T	T	T	Y	Y	Y	T	Y	T	Y	T	T	N	Y	T	T	T	Y	T	Y	T	T	T	Y
S1A_545410467	C/A	1	545410467	+	NA	NA	NA	NA	NA	NA	C	C	C	C	C	C	C	C	C	M	C	C	C	C	C	M	C	C	C	C	C	A	C	C	C	C	C	M	C	C	C	C	C	C	C	C	C	C	C
S1A_545762241	G/A	1	545762241	+	NA	NA	NA	NA	NA	NA	G	N	G	G	G	G	R	G	G	G	G	R	R	R	R	G	G	G	R	R	R	R	G	G	G	R	G	G	G	R	R	G	G	G	G	N	G	G	G
S1A_545762242	A/G	1	545762242	+	NA	NA	NA	NA	NA	NA	A	N	A	A	A	A	R	A	A	A	A	R	R	R	R	A	A	A	R	R	R	R	A	A	A	R	A	A	A	R	R	A	A	A	A	N	A	A	A
S1A_545762244	G/T	1	545762244	+	NA	NA	NA	NA	NA	NA	G	N	G	G	G	G	K	G	G	G	G	K	K	K	K	G	G	G	K	K	K	K	G	G	G	K	G	G	G	K	K	G	G	G	G	N	G	G	G
S1A_545762254	A/G	1	545762254	+	NA	NA	NA	NA	NA	NA	G	N	A	A	A	G	G	A	A	A	A	G	A	A	G	A	A	A	A	A	R	A	A	G	G	A	A	A	G	A	A	A	A	A	G	N	G	A	A
S1A_545888499	T/C	1	545888499	+	NA	NA	NA	NA	NA	NA	C	C	T	T	T	C	C	T	T	T	T	C	T	T	C	T	T	N	T	T	C	T	T	C	Y	T	T	T	C	T	T	T	T	T	C	T	C	T	N
S1A_545892585	C/T	1	545892585	+	NA	NA	NA	NA	NA	NA	T	T	C	C	C	T	T	C	C	C	C	C	C	C	N	C	C	N	N	C	Y	C	C	T	C	C	N	C	T	C	C	C	C	C	T	C	T	N	C
S1A_546904908	T/C	1	546904908	+	NA	NA	NA	NA	NA	NA	C	Y	Y	T	Y	Y	C	Y	Y	T	Y	T	Y	Y	Y	Y	T	Y	Y	C	Y	Y	Y	Y	Y	Y	Y	Y	Y	T	Y	Y	Y	T	T	Y	Y	T	T
S1A_546904917	C/T	1	546904917	+	NA	NA	NA	NA	NA	NA	C	C	Y	Y	C	C	C	C	C	C	Y	C	C	C	C	C	Y	C	C	C	C	Y	C	C	C	Y	C	C	C	Y	C	C	C	Y	C	C	C	C	C
S1A_546904948	A/T	1	546904948	+	NA	NA	NA	NA	NA	NA	W	A	A	A	A	W	A	A	A	A	N	A	A	N	W	A	A	A	W	A	A	A	N	W	W	A	A	A	A	A	W	A	N	W	A	N	W	A	A
S1A_546904950	A/T	1	546904950	+	NA	NA	NA	NA	NA	NA	A	W	W	A	W	W	A	W	W	W	W	W	W	W	A	W	W	N	W	A	W	W	W	W	W	W	W	W	W	W	W	W	W	W	W	W	A	W	W
S1A_546904951	T/A	1	546904951	+	NA	NA	NA	NA	NA	NA	T	W	W	T	W	W	T	W	W	W	W	W	W	W	T	N	W	T	W	T	W	W	W	W	W	T	W	W	W	W	W	W	W	W	W	W	T	W	W
S1A_546904960	A/G	1	546904960	+	NA	NA	NA	NA	NA	NA	A	R	A	R	A	A	A	A	A	A	A	A	R	A	A	A	A	A	A	A	A	A	A	R	A	A	R	A	R	A	A	R	A	A	A	A	A	A	A
S1A_547315134	A/T	1	547315134	+	NA	NA	NA	NA	NA	NA	W	A	W	N	A	A	A	W	N	A	N	A	A	A	N	A	A	W	W	A	N	W	N	A	W	W	A	W	N	W	A	A	A	A	A	A	A	W	A
S1A_547315137	A/G	1	547315137	+	NA	NA	NA	NA	NA	NA	A	A	A	N	A	R	R	A	N	A	N	R	A	A	N	A	R	A	R	A	N	R	N	R	A	A	A	A	N	R	R	A	A	R	A	R	A	A	A
S1A_548298745	C/A	1	548298745	+	NA	NA	NA	NA	NA	NA	A	M	N	N	N	C	M	C	A	M	N	A	M	M	N	M	M	M	M	A	M	C	C	C	M	M	N	C	M	C	C	M	C	M	A	M	C	C	C
S1A_548298747	T/A	1	548298747	+	NA	NA	NA	NA	NA	NA	A	W	N	N	N	T	W	T	A	W	N	A	W	W	N	W	W	W	W	A	W	T	T	T	W	W	N	A	W	T	T	W	T	W	A	W	T	T	T
S1A_548298769	G/T	1	548298769	+	NA	NA	NA	NA	NA	NA	T	K	N	N	N	G	K	G	T	K	N	T	K	K	N	K	K	K	K	T	K	G	G	G	K	K	N	G	K	G	G	K	G	K	T	K	G	G	G
S1A_548407998	G/C	1	548407998	+	NA	NA	NA	NA	NA	NA	G	S	G	C	S	G	G	S	G	S	S	S	G	G	G	S	G	G	S	G	G	S	S	S	S	G	G	G	G	G	G	S	G	G	S	G	G	G	G
S1A_548407999	C/G	1	548407999	+	NA	NA	NA	NA	NA	NA	C	S	C	G	S	C	C	S	C	S	S	S	C	C	C	S	C	C	S	C	C	S	S	S	S	C	C	C	C	C	C	S	C	C	S	C	C	C	C
S1A_548408000	A/C	1	548408000	+	NA	NA	NA	NA	NA	NA	A	M	A	C	M	A	A	M	A	M	M	M	A	A	A	M	A	A	M	A	A	M	M	M	M	A	A	A	A	A	A	M	A	A	M	A	A	A	A
S1A_548466252	G/A	1	548466252	+	NA	NA	NA	NA	NA	NA	G	G	G	R	G	G	G	G	G	G	G	G	G	G	G	G	G	G	R	G	G	G	R	R	G	G	G	G	G	G	R	R	G	G	G	G	R	G	G
S1A_548582464	T/C	1	548582464	+	NA	NA	NA	NA	NA	NA	C	C	T	T	T	C	C	T	T	T	T	C	T	T	C	T	T	T	T	T	Y	N	T	N	C	T	T	T	C	T	T	T	T	T	T	T	C	T	T
S1A_548582507	A/G	1	548582507	+	NA	NA	NA	NA	NA	NA	A	A	A	A	R	A	R	A	A	A	A	A	A	A	A	A	R	A	A	A	A	N	A	N	A	A	A	A	A	A	A	A	A	A	A	A	R	A	A
S1A_548582508	C/A	1	548582508	+	NA	NA	NA	NA	NA	NA	C	C	C	C	M	C	M	C	C	C	C	C	C	C	C	C	M	C	C	C	C	N	C	N	C	C	C	C	C	C	C	C	C	C	C	C	M	C	C
S1A_548683187	A/G	1	548683187	+	NA	NA	NA	NA	NA	NA	G	G	A	A	A	G	G	A	A	A	A	N	A	A	N	A	A	A	A	A	R	A	A	G	N	A	N	A	N	A	A	A	A	A	N	A	G	A	A
S1A_548929125	A/G	1	548929125	+	NA	NA	NA	NA	NA	NA	G	N	A	A	A	G	G	A	A	A	A	G	A	A	G	A	A	A	A	A	R	N	A	G	G	A	A	A	G	A	A	A	A	A	A	A	G	A	N
S1A_549298808	C/T	1	549298808	+	NA	NA	NA	NA	NA	NA	T	N	C	C	C	T	T	C	C	C	C	T	C	C	T	C	C	N	C	C	Y	C	C	T	Y	C	C	N	T	C	N	C	C	C	C	C	T	C	C
S1A_549298811	T/C	1	549298811	+	NA	NA	NA	NA	NA	NA	C	N	T	T	T	C	C	T	T	T	T	C	T	T	C	T	T	N	T	T	Y	T	T	C	Y	T	T	N	C	T	N	T	T	T	T	T	C	T	T
S1A_549298905	T/C	1	549298905	+	NA	NA	NA	NA	NA	NA	C	C	T	T	T	C	C	T	T	T	T	C	T	T	C	T	T	N	T	T	C	T	T	C	Y	T	T	T	C	T	N	T	T	T	T	T	C	T	T
S1A_549420673	C/T	1	549420673	+	NA	NA	NA	NA	NA	NA	T	T	C	C	C	T	T	C	C	C	C	T	C	C	T	C	C	C	C	C	T	C	C	T	C	C	C	C	T	C	C	C	C	C	N	C	T	C	C
S1A_549422386	G/C	1	549422386	+	NA	NA	NA	NA	NA	NA	C	G	G	G	G	S	G	G	G	G	S	G	S	G	G	G	S	G	G	G	S	G	G	G	G	S	G	G	G	G	G	G	G	G	G	G	G	G	G
S1A_549422400	T/C	1	549422400	+	NA	NA	NA	NA	NA	NA	C	T	T	T	T	Y	T	T	T	T	Y	T	Y	T	T	T	Y	T	T	T	Y	T	T	T	T	Y	T	T	T	T	T	T	T	T	T	T	T	T	T
S1A_549422427	T/C	1	549422427	+	NA	NA	NA	NA	NA	NA	C	C	T	T	T	C	C	T	T	T	Y	C	Y	T	C	T	Y	T	T	T	Y	T	T	C	Y	Y	T	T	C	T	T	T	T	T	T	T	C	T	T
S1A_550725346	C/A	1	550725346	+	NA	NA	NA	NA	NA	NA	A	A	M	M	M	A	M	M	C	C	M	M	A	M	C	M	M	C	M	M	M	C	M	M	M	A	M	M	M	M	C	C	C	N	C	M	M	A	A
S1A_550725357	T/G	1	550725357	+	NA	NA	NA	NA	NA	NA	G	G	K	K	K	G	K	K	T	T	K	K	G	K	T	K	K	T	K	K	K	T	K	K	K	G	K	K	K	K	T	T	T	N	T	K	K	G	G
S1A_551152996	C/G	1	551152996	+	NA	NA	NA	NA	NA	NA	C	S	C	S	S	S	C	C	C	C	S	G	C	C	G	C	C	C	C	S	S	S	C	C	S	S	C	G	C	C	C	S	C	C	S	N	S	C	C
S1A_551280394	G/A	1	551280394	+	NA	NA	NA	NA	NA	NA	G	R	G	G	G	G	R	R	R	R	R	G	G	R	G	G	R	R	R	R	G	R	R	G	A	G	G	R	R	R	R	G	R	R	R	G	R	G	R
S1A_551280397	G/A	1	551280397	+	NA	NA	NA	NA	NA	NA	G	R	G	G	G	G	R	R	R	R	R	G	G	R	G	G	R	R	R	R	G	R	R	G	A	G	G	R	R	R	R	G	R	R	R	G	R	G	R
S1A_551530557	G/C	1	551530557	+	NA	NA	NA	NA	NA	NA	C	C	G	G	G	C	C	G	G	G	G	G	G	G	G	G	G	G	N	G	S	G	N	C	G	G	G	G	C	G	G	G	G	G	G	N	C	G	G
S1A_551530589	T/G	1	551530589	+	NA	NA	NA	NA	NA	NA	G	G	T	T	T	G	G	T	T	T	T	T	T	T	T	T	T	T	N	T	K	T	N	G	T	T	T	T	G	T	T	T	T	T	T	N	G	T	T
S1A_551530606	C/A	1	551530606	+	NA	NA	NA	NA	NA	NA	C	C	C	C	C	C	C	C	C	C	C	C	C	C	M	C	C	C	N	C	C	M	N	C	C	C	M	C	C	C	C	C	C	M	C	N	C	M	C
S1A_551654951	T/C	1	551654951	+	NA	NA	NA	NA	NA	NA	T	N	N	N	T	T	N	T	N	T	T	N	T	Y	T	T	T	T	T	T	T	T	T	T	T	T	N	T	N	T	N	T	Y	Y	N	T	T	N	T
S1A_551654952	C/T	1	551654952	+	NA	NA	NA	NA	NA	NA	C	N	N	N	C	C	N	C	N	C	C	N	C	Y	C	C	C	C	C	C	C	C	C	C	C	C	N	C	N	C	N	C	Y	Y	N	C	C	N	C
S1A_552211877	A/G	1	552211877	+	NA	NA	NA	NA	NA	NA	A	N	A	A	A	A	A	A	R	A	A	A	A	A	A	R	A	A	R	A	A	A	A	A	A	A	A	A	A	A	A	A	A	A	A	A	A	A	A
S1A_552211879	A/T	1	552211879	+	NA	NA	NA	NA	NA	NA	A	N	W	A	A	A	A	A	A	A	A	W	A	A	A	W	A	W	A	W	W	A	A	A	A	A	A	A	A	A	A	A	W	A	W	A	A	A	A
S1A_552211880	T/A	1	552211880	+	NA	NA	NA	NA	NA	NA	T	N	T	T	T	T	T	T	W	T	T	T	T	T	T	W	T	T	W	T	T	T	T	T	T	T	T	T	T	T	T	T	T	T	T	T	T	T	T
S1A_553705321	G/C	1	553705321	+	NA	NA	NA	NA	NA	NA	S	G	G	G	G	S	G	G	G	G	G	G	S	G	G	G	G	G	G	G	G	G	G	G	G	S	G	G	G	G	G	G	G	G	G	G	G	G	G
S1A_553705324	G/C	1	553705324	+	NA	NA	NA	NA	NA	NA	S	G	G	G	G	S	G	G	G	G	G	G	S	G	G	G	G	G	G	G	G	G	G	G	G	S	G	G	G	G	G	G	G	G	G	G	G	G	G
S1A_553719940	G/A	1	553719940	+	NA	NA	NA	NA	NA	NA	A	A	R	A	G	A	G	R	G	G	G	R	R	G	G	R	G	G	A	G	R	A	R	R	G	R	A	G	G	G	G	G	R	R	R	G	N	G	R
S1A_553972020	C/T	1	553972020	+	NA	NA	NA	NA	NA	NA	C	C	C	Y	C	C	C	C	C	C	C	C	C	C	N	Y	Y	C	C	Y	C	C	C	N	C	Y	N	C	N	Y	C	Y	C	C	C	C	C	N	C
S1A_553972021	T/C	1	553972021	+	NA	NA	NA	NA	NA	NA	T	T	T	Y	T	T	T	T	T	T	T	T	T	T	N	Y	Y	T	T	Y	T	T	T	N	T	Y	N	T	N	Y	T	Y	T	T	T	T	T	N	T
S1A_553972022	A/T	1	553972022	+	NA	NA	NA	NA	NA	NA	A	A	A	W	A	A	A	A	A	A	A	A	A	A	N	W	W	A	A	W	A	A	A	N	A	W	N	A	N	W	A	W	A	A	A	A	A	N	A
S1A_554306270	C/T	1	554306270	+	NA	NA	NA	NA	NA	NA	C	Y	C	C	C	C	C	C	C	C	C	C	C	C	C	C	C	C	N	C	Y	C	C	C	C	C	C	Y	Y	C	C	C	C	Y	C	C	N	C	C
S1A_554306271	G/A	1	554306271	+	NA	NA	NA	NA	NA	NA	G	R	G	G	G	G	G	G	G	G	G	G	G	G	G	G	G	G	N	G	R	G	G	G	G	G	G	R	R	G	G	G	G	R	G	G	N	G	G
S1A_554306282	C/T	1	554306282	+	NA	NA	NA	NA	NA	NA	C	Y	C	C	C	C	C	C	C	C	C	C	C	C	C	C	C	C	N	C	Y	C	C	C	C	C	C	Y	Y	C	C	C	C	Y	C	C	N	C	C
S1A_554802253	A/C	1	554802253	+	NA	NA	NA	NA	NA	NA	C	A	N	A	A	N	M	A	A	A	A	M	A	A	A	A	N	M	A	A	A	M	A	N	A	M	C	M	M	A	A	A	A	A	A	N	N	A	A
S1A_555110263	T/C	1	555110263	+	NA	NA	NA	NA	NA	NA	Y	Y	Y	T	T	T	T	T	Y	T	Y	T	Y	Y	Y	T	Y	T	Y	T	T	Y	T	T	T	T	Y	Y	T	Y	T	Y	Y	T	T	Y	Y	T	T
S1A_555110266	A/C	1	555110266	+	NA	NA	NA	NA	NA	NA	M	M	M	M	A	A	A	M	M	A	M	M	M	M	M	M	M	A	M	M	A	M	A	A	M	M	M	M	M	M	M	M	M	M	A	M	M	M	M
S1A_555134508	A/C	1	555134508	+	NA	NA	NA	NA	NA	NA	C	C	M	M	A	M	M	M	A	M	M	M	M	M	C	M	M	M	A	M	M	M	A	M	M	M	A	M	M	M	M	M	M	M	M	M	M	C	M
S1A_556429379	C/T	1	556429379	+	NA	NA	NA	NA	NA	NA	C	C	C	C	N	C	C	C	C	C	C	C	C	C	C	C	C	N	N	Y	C	C	C	C	C	C	C	C	C	C	C	Y	Y	C	C	C	C	N	C
S1A_557886121	C/T	1	557886121	+	NA	NA	NA	NA	NA	NA	T	T	C	C	C	T	T	C	C	C	C	T	C	C	N	C	C	C	C	C	C	C	N	T	N	C	C	C	N	C	C	C	C	C	C	C	T	C	C
S1A_558266122	A/G	1	558266122	+	NA	NA	NA	NA	NA	NA	A	A	A	A	A	A	R	A	A	A	A	A	R	A	A	A	A	A	A	A	A	A	A	A	A	A	R	A	A	A	A	A	A	R	A	A	R	A	A
S1A_558487462	C/T	1	558487462	+	NA	NA	NA	NA	NA	NA	T	T	C	C	N	T	T	C	C	C	N	T	C	C	T	C	C	N	C	C	T	C	C	T	Y	C	N	C	T	C	C	C	C	C	C	C	T	C	C
S1A_558487471	C/A	1	558487471	+	NA	NA	NA	NA	NA	NA	A	A	C	C	N	A	A	C	C	C	N	A	C	C	A	C	C	N	C	C	A	C	C	A	M	C	N	C	A	C	C	C	C	C	C	C	A	C	C
S1A_558756723	C/G	1	558756723	+	NA	NA	NA	NA	NA	NA	S	C	C	S	C	C	C	S	S	C	S	C	S	C	S	C	C	G	S	S	C	C	C	S	C	C	C	S	N	C	C	S	C	C	C	C	C	N	C
S1A_558976304	G/C	1	558976304	+	NA	NA	NA	NA	NA	NA	S	S	G	S	G	S	G	G	S	S	S	G	G	S	S	S	S	S	G	S	S	G	S	G	S	S	S	S	G	S	G	C	G	N	S	G	S	S	C
S1A_558976312	T/C	1	558976312	+	NA	NA	NA	NA	NA	NA	T	Y	T	Y	T	Y	T	T	Y	Y	Y	T	T	Y	Y	Y	Y	Y	T	Y	Y	T	Y	T	Y	Y	Y	Y	T	Y	T	C	T	N	Y	T	Y	Y	C
S1A_559603921	T/A	1	559603921	+	NA	NA	NA	NA	NA	NA	W	T	T	T	T	T	T	W	T	T	T	T	T	T	T	T	T	T	T	W	T	T	T	T	T	T	W	T	N	T	W	W	T	T	T	T	T	T	T
S1A_559603922	A/T	1	559603922	+	NA	NA	NA	NA	NA	NA	W	A	A	A	A	A	A	W	A	A	A	A	A	A	A	A	A	A	A	W	A	A	A	A	A	A	W	A	N	A	W	W	A	A	A	A	A	A	A
S1A_559707354	A/G	1	559707354	+	NA	NA	NA	NA	NA	NA	A	A	R	A	A	A	R	A	A	A	A	A	A	A	A	A	A	A	N	A	A	A	A	A	A	A	A	R	A	R	R	A	A	A	A	A	A	N	A
S1A_559707355	G/C	1	559707355	+	NA	NA	NA	NA	NA	NA	G	G	S	G	G	G	S	G	G	G	G	G	G	G	G	G	G	G	N	G	G	G	G	G	G	G	G	S	G	S	S	G	G	G	G	G	G	N	G
S1A_559780926	A/G	1	559780926	+	NA	NA	NA	NA	NA	NA	G	N	A	A	A	G	G	A	A	A	A	G	A	A	G	A	A	A	A	A	A	A	A	G	G	A	A	A	G	A	A	A	A	A	A	A	G	A	A
S1A_559886967	A/G	1	559886967	+	NA	NA	NA	NA	NA	NA	G	G	A	A	A	G	G	A	A	A	A	G	A	A	G	A	A	A	A	A	G	A	A	G	G	A	A	A	G	A	A	A	A	A	A	A	G	A	A
S1A_559886969	A/G	1	559886969	+	NA	NA	NA	NA	NA	NA	G	G	A	A	A	G	G	A	A	A	A	G	A	A	G	A	A	A	A	A	G	A	A	G	G	A	A	A	G	A	A	A	A	A	A	A	G	A	A
S1A_560411652	G/A	1	560411652	+	NA	NA	NA	NA	NA	NA	G	N	R	G	R	G	G	A	A	A	N	A	R	A	N	A	G	N	G	R	R	A	R	R	R	A	G	G	G	A	G	A	N	R	A	N	G	N	N
S1A_560411665	C/T	1	560411665	+	NA	NA	NA	NA	NA	NA	C	N	Y	C	Y	C	C	T	T	T	N	T	Y	T	N	T	C	N	C	Y	Y	T	Y	Y	Y	T	C	C	C	T	C	T	N	Y	T	N	C	N	N
S1A_561277666	T/G	1	561277666	+	NA	NA	NA	NA	NA	NA	T	K	T	T	T	K	T	T	K	T	T	T	T	N	T	T	T	G	T	N	T	T	T	T	T	T	K	N	T	T	T	T	T	T	T	T	T	T	K
S1A_561277667	G/A	1	561277667	+	NA	NA	NA	NA	NA	NA	G	R	G	G	G	R	G	G	R	G	G	G	G	N	G	G	G	A	G	N	G	G	G	G	G	G	R	N	G	G	G	G	G	G	G	G	G	G	R
S1A_561377361	G/A	1	561377361	+	NA	NA	NA	NA	NA	NA	G	G	G	G	G	G	G	N	G	A	N	N	N	A	A	G	R	N	G	G	G	N	G	G	R	R	G	G	G	R	G	R	G	N	R	R	G	R	G
S1A_561377369	T/C	1	561377369	+	NA	NA	NA	NA	NA	NA	T	T	T	T	T	T	T	N	T	C	N	N	N	C	C	T	Y	N	T	T	T	N	T	T	Y	Y	T	T	T	Y	T	Y	T	N	Y	Y	T	Y	T
S1A_561377370	G/A	1	561377370	+	NA	NA	NA	NA	NA	NA	G	G	G	G	G	G	G	N	G	A	N	N	N	A	A	G	R	N	G	G	G	N	G	G	R	R	G	G	G	R	G	R	G	N	R	R	G	R	G
S1A_561377371	C/T	1	561377371	+	NA	NA	NA	NA	NA	NA	C	C	C	C	C	C	C	N	C	T	N	N	N	T	T	C	Y	N	C	C	C	N	C	C	Y	Y	C	C	C	Y	C	Y	C	N	Y	Y	C	Y	C
S1A_563281135	G/A	1	563281135	+	NA	NA	NA	NA	NA	NA	G	G	R	N	G	G	G	G	G	G	G	G	G	N	R	G	G	G	G	R	R	G	G	G	R	R	G	N	R	G	G	G	G	R	G	G	G	G	G
S1A_563281171	C/T	1	563281171	+	NA	NA	NA	NA	NA	NA	C	C	C	N	C	C	C	C	C	C	C	C	C	N	C	C	Y	C	Y	Y	Y	Y	C	C	Y	C	C	N	Y	C	Y	C	C	Y	Y	C	C	C	C
S1A_563292516	T/C	1	563292516	+	NA	NA	NA	NA	NA	NA	N	T	C	N	C	T	N	T	T	T	C	T	T	T	Y	T	C	N	Y	Y	C	C	Y	T	Y	Y	N	T	Y	T	C	C	N	C	C	T	N	T	T
S1A_563324226	C/T	1	563324226	+	NA	NA	NA	NA	NA	NA	C	C	C	C	C	C	C	C	C	C	T	C	C	C	C	C	T	C	C	Y	Y	Y	Y	C	Y	C	C	C	Y	C	Y	Y	C	C	Y	C	C	C	C
S1A_564116941	T/C	1	564116941	+	NA	NA	NA	NA	NA	NA	Y	Y	Y	Y	Y	Y	Y	T	Y	T	Y	T	Y	C	Y	Y	Y	Y	Y	Y	Y	Y	Y	C	Y	Y	Y	Y	Y	Y	Y	T	Y	Y	T	Y	C	Y	Y
S1A_564116947	C/G	1	564116947	+	NA	NA	NA	NA	NA	NA	S	S	S	S	S	S	S	C	S	C	S	C	S	G	S	S	S	S	S	S	C	S	S	S	S	S	S	S	S	S	S	S	S	S	C	S	G	S	S
S1A_564116998	C/T	1	564116998	+	NA	NA	NA	NA	NA	NA	Y	Y	Y	Y	Y	Y	Y	C	Y	C	Y	C	Y	T	Y	Y	Y	Y	Y	Y	C	Y	Y	T	Y	Y	Y	Y	Y	Y	Y	C	Y	Y	C	Y	Y	Y	Y
S1A_564117353	C/A	1	564117353	+	NA	NA	NA	NA	NA	NA	C	C	C	M	C	C	C	C	C	C	C	C	C	C	C	C	C	M	C	C	C	C	C	C	C	M	C	C	C	C	C	M	C	M	M	M	C	C	M
S1A_564314347	G/T	1	564314347	+	NA	NA	NA	NA	NA	NA	T	T	G	G	G	T	T	G	G	G	G	T	G	G	T	G	G	G	G	G	G	G	G	T	K	G	G	G	N	G	N	G	G	G	G	G	T	G	G
S1A_564453899	C/T	1	564453899	+	NA	NA	NA	NA	NA	NA	C	Y	C	Y	C	C	C	Y	C	C	Y	C	Y	C	C	C	C	C	C	N	Y	C	Y	C	C	Y	Y	Y	C	C	T	C	C	N	C	C	C	N	C
S1A_564453938	A/G	1	564453938	+	NA	NA	NA	NA	NA	NA	A	R	A	R	A	A	A	R	A	A	R	A	R	A	A	A	A	A	N	N	R	A	R	A	A	R	R	R	A	A	G	A	A	N	A	A	A	N	N
S1A_565187582	T/G	1	565187582	+	NA	NA	NA	NA	NA	NA	G	G	T	T	T	G	G	T	T	T	T	T	T	T	T	T	T	T	T	T	T	T	T	G	T	T	T	T	G	T	T	T	T	T	T	T	G	T	T
S1A_565198894	T/G	1	565198894	+	NA	NA	NA	NA	NA	NA	G	G	T	T	T	G	G	T	T	N	T	T	T	N	T	T	T	T	T	T	G	T	T	G	T	T	T	T	G	T	T	T	T	T	T	T	G	N	T
S1A_565198904	C/T	1	565198904	+	NA	NA	NA	NA	NA	NA	C	C	C	Y	C	C	C	C	C	N	C	C	C	N	C	C	C	C	C	C	C	C	C	C	C	C	C	C	C	C	C	Y	C	Y	C	Y	C	N	Y
S1A_565395781	A/G	1	565395781	+	NA	NA	NA	NA	NA	NA	G	G	A	A	A	G	G	A	A	A	N	A	A	A	A	A	A	A	N	A	R	A	N	G	A	A	A	N	G	A	A	A	A	A	A	A	G	A	A
S1A_566158070	C/G	1	566158070	+	NA	NA	NA	NA	NA	NA	C	C	S	S	C	S	S	S	S	S	C	S	S	C	C	C	S	C	G	C	C	S	S	S	C	S	S	C	C	C	C	S	S	S	C	C	C	S	S
S1A_566158077	G/A	1	566158077	+	NA	NA	NA	NA	NA	NA	G	G	R	R	G	R	R	R	R	R	G	R	R	G	G	G	R	G	A	G	G	R	R	R	G	R	R	G	G	G	G	R	R	R	G	G	G	R	R
S1A_566158088	G/A	1	566158088	+	NA	NA	NA	NA	NA	NA	G	G	R	R	G	R	R	R	R	R	G	R	R	G	G	G	R	G	A	G	G	R	R	R	G	R	R	G	G	G	G	R	R	R	G	G	G	R	R
S1A_566158100	A/G	1	566158100	+	NA	NA	NA	NA	NA	NA	A	A	R	R	A	R	R	R	R	R	A	R	R	A	A	A	R	A	G	A	A	R	R	R	A	R	R	A	A	A	A	R	R	R	A	A	A	R	R
S1A_567630576	G/A	1	567630576	+	NA	NA	NA	NA	NA	NA	A	A	G	G	N	N	N	G	G	G	G	G	G	G	G	N	G	G	G	N	R	N	G	N	G	G	G	N	A	G	G	G	G	G	G	G	A	G	G
S1A_567983877	C/T	1	567983877	+	NA	NA	NA	NA	NA	NA	C	C	C	C	C	C	C	C	Y	C	C	C	C	C	C	C	C	C	Y	C	C	Y	C	Y	C	C	C	C	C	C	C	C	C	Y	N	C	C	C	N
S1A_567983878	T/A	1	567983878	+	NA	NA	NA	NA	NA	NA	T	T	T	T	T	T	T	T	W	T	T	T	T	T	T	T	T	T	W	T	T	W	T	W	T	T	T	T	T	T	T	T	T	W	N	T	N	T	N
S1A_567987959	A/G	1	567987959	+	NA	NA	NA	NA	NA	NA	G	G	A	A	A	G	G	A	A	N	A	A	A	A	A	A	A	A	A	A	R	A	A	G	A	A	A	A	G	A	A	A	A	A	A	A	G	A	A
S1A_568003154	T/C	1	568003154	+	NA	NA	NA	NA	NA	NA	C	C	T	T	T	C	C	T	T	T	T	C	T	T	N	T	T	T	Y	T	C	T	T	C	T	T	T	T	C	T	T	T	T	T	T	T	C	T	T
S1A_568780428	C/T	1	568780428	+	NA	NA	NA	NA	NA	NA	Y	C	Y	T	C	Y	Y	C	T	Y	C	C	C	Y	C	Y	C	Y	C	C	C	Y	Y	C	C	Y	Y	Y	Y	Y	C	C	C	C	C	N	Y	Y	Y
S1A_569133372	A/G	1	569133372	+	NA	NA	NA	NA	NA	NA	A	A	A	A	A	A	A	A	A	R	A	A	A	A	A	A	A	A	A	A	A	A	A	A	A	A	A	A	R	A	A	A	R	A	A	R	A	A	R
S1A_569290437	C/G	1	569290437	+	NA	NA	NA	NA	NA	NA	G	S	S	C	S	G	S	S	S	S	S	C	C	S	S	G	S	C	C	C	G	S	S	S	C	S	C	C	C	C	N	G	S	S	G	S	S	C	S
S1A_570110266	A/C	1	570110266	+	NA	NA	NA	NA	NA	NA	M	M	M	A	M	M	M	M	M	M	M	M	M	M	M	M	M	M	M	M	A	M	M	M	M	M	M	M	M	A	M	M	M	M	M	M	M	M	M
S1A_570110268	C/T	1	570110268	+	NA	NA	NA	NA	NA	NA	C	Y	Y	C	Y	Y	Y	Y	Y	Y	Y	Y	C	Y	Y	Y	Y	Y	Y	Y	C	Y	Y	Y	Y	Y	Y	Y	Y	C	Y	Y	Y	Y	Y	Y	Y	Y	Y
S1A_570110269	T/A	1	570110269	+	NA	NA	NA	NA	NA	NA	T	W	W	T	W	W	W	W	W	W	W	W	W	W	W	W	W	W	W	W	T	W	W	W	W	W	W	W	W	T	W	W	W	W	W	W	W	W	W
S1A_570115379	G/A	1	570115379	+	NA	NA	NA	NA	NA	NA	A	A	G	G	G	A	A	G	G	G	G	A	G	G	A	G	G	G	G	N	A	G	G	N	A	G	G	N	A	N	G	G	G	G	N	G	A	G	N
S1A_570154544	T/C	1	570154544	+	NA	NA	NA	NA	NA	NA	C	C	T	T	T	C	C	T	T	T	T	C	T	T	C	T	T	N	T	T	Y	T	T	C	Y	T	T	T	C	T	T	T	N	T	T	T	C	T	T
S1A_570615890	C/T	1	570615890	+	NA	NA	NA	NA	NA	NA	T	T	C	C	C	T	T	C	C	C	C	T	C	C	T	C	C	C	C	C	Y	C	C	T	C	C	C	C	T	C	C	C	C	N	C	C	T	C	C
S1A_570620150	C/G	1	570620150	+	NA	NA	NA	NA	NA	NA	G	G	C	C	C	G	G	C	C	C	C	G	C	C	G	C	C	C	C	N	C	C	C	G	S	C	C	C	G	C	C	C	C	N	C	C	G	C	C
S1A_570620203	T/C	1	570620203	+	NA	NA	NA	NA	NA	NA	C	C	T	T	T	C	C	T	T	T	T	C	T	T	C	T	T	T	T	T	Y	T	T	C	C	T	T	T	C	T	T	T	T	T	T	T	C	T	T
S1A_570620227	G/A	1	570620227	+	NA	NA	NA	NA	NA	NA	A	A	G	G	G	A	A	G	G	G	G	A	G	G	A	G	G	G	G	G	R	G	G	A	A	G	G	G	A	G	G	G	G	G	G	G	A	G	G
S1A_570620233	T/G	1	570620233	+	NA	NA	NA	NA	NA	NA	G	G	T	T	T	G	G	T	T	T	T	G	T	T	G	T	T	T	T	T	K	T	T	G	G	T	T	T	G	T	T	T	T	T	T	T	G	T	T
S1A_571959768	T/G	1	571959768	+	NA	NA	NA	NA	NA	NA	G	G	T	T	N	G	G	T	T	T	T	G	T	T	G	T	T	T	T	T	N	T	T	G	G	T	T	T	N	T	T	T	T	T	T	T	G	T	T
S1A_571959769	G/C	1	571959769	+	NA	NA	NA	NA	NA	NA	C	C	G	G	N	C	C	G	G	G	G	C	G	G	C	G	G	G	G	G	N	G	G	C	C	G	G	G	N	G	G	G	G	G	G	G	C	G	G
S1A_571959822	C/T	1	571959822	+	NA	NA	NA	NA	NA	NA	T	T	C	C	N	T	T	C	C	C	C	T	C	C	T	C	C	C	C	C	N	C	C	T	T	C	C	C	N	C	C	C	C	C	C	C	T	C	C
S1A_572022462	G/A	1	572022462	+	NA	NA	NA	NA	NA	NA	A	A	G	G	G	A	A	G	G	G	G	A	G	G	A	G	G	G	G	G	R	G	G	A	A	G	G	G	A	G	G	G	G	G	G	G	A	G	G
S1A_572022482	C/A	1	572022482	+	NA	NA	NA	NA	NA	NA	A	A	C	C	C	A	A	C	C	C	C	A	C	C	A	C	C	C	C	C	M	C	C	A	A	C	C	C	A	C	C	C	C	C	C	C	A	C	C
S1A_572676869	A/T	1	572676869	+	NA	NA	NA	NA	NA	NA	A	W	A	A	A	W	A	A	A	A	W	A	W	A	A	A	A	A	A	A	A	A	A	A	A	A	A	A	A	A	A	N	A	N	A	N	W	A	A
S1A_572676870	T/A	1	572676870	+	NA	NA	NA	NA	NA	NA	T	W	T	T	T	W	T	T	T	T	W	T	W	T	T	T	T	T	T	T	T	T	T	T	T	T	T	T	T	T	T	N	T	N	T	N	W	T	T
S1A_572679727	C/T	1	572679727	+	NA	NA	NA	NA	NA	NA	C	C	C	T	C	C	C	C	T	T	T	T	N	C	T	T	T	T	T	T	C	C	T	C	T	Y	C	C	C	C	C	T	T	C	T	T	C	N	T
S1A_572861364	T/G	1	572861364	+	NA	NA	NA	NA	NA	NA	T	T	T	G	T	T	T	T	G	K	G	G	T	T	G	G	G	N	G	G	T	T	G	T	G	G	T	T	T	T	T	G	G	T	G	G	T	N	G
S1A_573064575	C/G	1	573064575	+	NA	NA	NA	NA	NA	NA	N	G	N	N	C	G	G	C	C	C	C	C	C	C	C	C	C	C	C	C	S	N	C	G	N	C	C	C	N	C	C	C	C	C	C	C	G	C	C
S1A_573393002	T/C	1	573393002	+	NA	NA	NA	NA	NA	NA	C	C	T	C	T	C	C	T	T	C	T	T	T	T	T	N	T	T	T	T	C	T	C	C	T	T	T	T	C	T	T	T	T	N	T	T	C	T	T
S1A_574215295	G/A	1	574215295	+	NA	NA	NA	NA	NA	NA	G	G	G	A	G	G	G	G	G	A	G	G	G	G	G	G	G	G	G	G	G	G	A	G	G	G	G	G	G	G	G	G	G	G	G	N	G	G	G
S1A_574479447	G/A	1	574479447	+	NA	NA	NA	NA	NA	NA	G	G	G	G	G	G	G	R	G	G	G	G	R	G	G	G	G	G	G	G	G	G	G	G	G	G	R	G	R	G	G	R	G	G	R	G	R	G	G
S1A_574479453	A/G	1	574479453	+	NA	NA	NA	NA	NA	NA	A	A	A	A	A	A	A	R	A	A	A	A	R	A	A	A	A	A	A	A	A	A	A	A	A	A	R	A	R	A	A	R	A	A	R	A	R	A	A
S1A_574681878	G/C	1	574681878	+	NA	NA	NA	NA	NA	NA	S	S	S	S	S	S	S	S	S	S	S	S	G	S	S	S	S	C	S	C	S	C	S	G	G	S	S	C	S	S	G	S	S	S	S	S	S	S	S
S1A_574681880	T/G	1	574681880	+	NA	NA	NA	NA	NA	NA	K	K	K	K	K	K	K	K	K	K	K	K	T	K	K	K	K	G	K	G	K	G	K	T	T	K	K	G	K	K	T	K	K	K	K	K	K	K	K
S1A_574832131	G/C	1	574832131	+	NA	NA	NA	NA	NA	NA	G	G	G	G	G	G	G	G	C	G	G	N	N	G	G	G	G	N	G	G	G	G	G	G	G	G	G	G	G	G	N	G	G	G	G	N	N	N	G
S1A_574845603	C/G	1	574845603	+	NA	NA	NA	NA	NA	NA	C	C	C	C	C	C	C	C	G	C	C	G	C	C	C	C	C	C	C	C	C	C	C	C	C	C	N	C	C	C	C	C	C	C	C	G	C	C	C
S1A_575223412	A/C	1	575223412	+	NA	NA	NA	NA	NA	NA	C	C	A	A	A	C	C	A	C	A	A	A	A	A	A	A	N	N	N	A	M	A	N	C	A	A	A	A	C	A	A	A	A	A	A	A	C	A	A
S1A_575461025	G/C	1	575461025	+	NA	NA	NA	NA	NA	NA	G	S	G	G	G	N	G	G	N	G	G	N	G	G	G	N	G	G	N	G	G	G	N	G	S	S	G	N	G	G	N	G	G	G	G	G	G	G	G
S1A_575461026	T/G	1	575461026	+	NA	NA	NA	NA	NA	NA	T	K	T	T	T	N	T	T	N	T	T	N	T	T	T	N	T	T	N	T	T	T	N	T	K	K	T	N	T	T	N	T	T	T	T	T	T	T	T
S1A_576356332	G/A	1	576356332	+	NA	NA	NA	NA	NA	NA	G	G	R	G	G	G	G	G	G	G	G	G	G	G	R	G	G	G	G	G	G	G	G	G	G	R	G	G	G	R	G	G	G	G	G	G	R	G	G
S1A_576356333	A/G	1	576356333	+	NA	NA	NA	NA	NA	NA	A	A	R	A	A	A	A	A	A	A	A	A	A	A	R	A	A	A	A	A	A	A	A	A	A	R	A	A	A	R	A	A	A	A	A	A	R	A	A
S1A_576567275	G/A	1	576567275	+	NA	NA	NA	NA	NA	NA	G	N	R	N	R	G	G	G	R	R	N	G	R	A	N	G	A	G	G	N	G	G	G	G	R	G	G	G	G	R	G	G	G	G	G	R	G	R	A
S1A_576567295	G/C	1	576567295	+	NA	NA	NA	NA	NA	NA	G	N	S	N	S	G	G	G	S	S	N	G	S	C	N	G	C	G	G	N	G	G	G	G	S	G	G	G	G	S	G	G	G	G	G	S	G	S	C
S1A_576567300	T/C	1	576567300	+	NA	NA	NA	NA	NA	NA	T	N	Y	N	Y	T	T	T	Y	Y	N	T	Y	C	N	T	C	T	T	N	T	T	T	T	Y	T	T	T	T	Y	T	T	T	T	T	Y	T	Y	C
S1A_577081765	A/T	1	577081765	+	NA	NA	NA	NA	NA	NA	A	A	A	T	A	A	A	A	A	A	A	A	A	A	A	A	A	A	A	A	A	A	N	A	A	A	A	A	N	T	A	A	A	A	A	N	A	N	A
S1A_577081778	C/T	1	577081778	+	NA	NA	NA	NA	NA	NA	C	C	C	T	C	C	C	C	C	C	C	C	C	C	C	C	C	C	C	C	C	C	N	C	C	C	C	C	N	T	C	C	C	C	C	N	C	N	C
S1A_577081788	T/A	1	577081788	+	NA	NA	NA	NA	NA	NA	T	T	T	T	T	W	T	W	T	T	T	T	T	W	T	T	T	W	W	T	T	T	N	T	T	T	T	W	N	T	W	T	T	T	T	N	T	N	W
S1A_577373186	T/C	1	577373186	+	NA	NA	NA	NA	NA	NA	T	T	T	C	T	T	T	T	T	T	T	T	T	T	T	T	T	T	T	T	T	T	T	T	T	T	T	T	T	C	T	T	T	T	T	T	T	T	T
S1A_577377232	C/T	1	577377232	+	NA	NA	NA	NA	NA	NA	C	C	C	T	C	C	C	C	C	C	C	C	C	C	C	C	C	C	C	C	C	C	C	C	C	C	C	C	C	T	C	C	C	C	C	C	C	C	C
S1A_577480402	C/G	1	577480402	+	NA	NA	NA	NA	NA	NA	C	C	G	C	C	C	C	C	G	C	G	G	C	G	C	G	N	C	G	G	S	G	C	C	G	S	G	G	C	C	C	G	C	G	G	G	C	G	C
S1A_577501543	C/T	1	577501543	+	NA	NA	NA	NA	NA	NA	Y	Y	C	Y	C	C	Y	Y	C	C	C	C	Y	C	C	C	C	Y	C	C	C	C	Y	Y	C	C	C	C	Y	Y	Y	C	Y	C	N	C	C	C	Y
S1A_577501546	T/G	1	577501546	+	NA	NA	NA	NA	NA	NA	K	K	T	K	T	T	K	K	T	K	T	T	N	T	T	T	T	K	T	T	T	K	K	K	K	T	K	T	K	K	N	T	K	T	N	T	T	T	K
S1A_577501547	G/C	1	577501547	+	NA	NA	NA	NA	NA	NA	S	S	G	S	G	G	S	S	G	S	G	G	S	G	G	G	G	S	G	G	G	G	S	S	S	G	S	G	S	S	G	G	S	G	N	G	G	G	S
S1A_577501548	G/C	1	577501548	+	NA	NA	NA	NA	NA	NA	G	S	G	S	G	S	S	G	G	S	G	G	S	G	G	G	G	G	G	G	G	G	S	G	G	G	G	G	S	G	S	G	G	G	N	G	S	S	S
S1A_577501549	C/G	1	577501549	+	NA	NA	NA	NA	NA	NA	C	S	C	S	C	S	S	C	C	S	C	C	S	C	C	C	C	C	C	C	N	C	S	N	C	C	C	C	S	C	N	C	C	C	N	C	S	C	S
S1A_577709540	A/T	1	577709540	+	NA	NA	NA	NA	NA	NA	T	T	A	N	A	T	T	A	T	A	N	T	A	A	W	A	T	A	A	N	W	T	A	T	T	A	A	A	N	A	A	W	A	T	T	T	T	T	A
S1A_577709557	G/A	1	577709557	+	NA	NA	NA	NA	NA	NA	A	A	G	N	G	A	A	G	A	G	N	A	G	G	R	G	A	G	G	N	R	A	G	A	A	G	G	G	N	G	G	R	G	A	A	A	A	A	G
S1A_577709589	A/T	1	577709589	+	NA	NA	NA	NA	NA	NA	T	T	A	N	A	T	T	A	T	A	N	T	A	A	W	A	T	A	A	N	W	T	A	T	T	A	A	A	N	A	A	W	A	T	T	T	T	T	A
S1A_577805429	C/G	1	577805429	+	NA	NA	NA	NA	NA	NA	G	G	C	C	C	G	G	C	G	C	G	G	C	C	C	C	G	C	C	C	G	N	C	G	G	C	N	C	G	C	C	S	C	G	G	G	G	G	C
S1A_578208223	C/G	1	578208223	+	NA	NA	NA	NA	NA	NA	C	C	G	C	C	C	C	C	G	C	G	G	C	G	C	G	G	G	G	G	C	G	C	C	G	S	G	G	C	C	C	G	C	G	C	G	N	G	C
S1A_578329017	G/A	1	578329017	+	NA	NA	NA	NA	NA	NA	A	N	G	G	G	A	A	G	G	G	G	G	G	G	G	G	G	G	N	G	A	G	G	A	G	G	G	N	G	G	G	G	G	G	G	G	A	G	N
S1A_578357031	G/A	1	578357031	+	NA	NA	NA	NA	NA	NA	G	G	A	G	G	G	G	G	A	A	A	A	G	A	A	A	A	A	N	A	G	A	A	G	A	R	A	A	N	G	N	A	G	A	G	A	G	N	G
S1A_579005818	T/C	1	579005818	+	NA	NA	NA	NA	NA	NA	T	C	T	T	T	T	T	Y	T	T	T	T	T	T	T	T	T	T	T	T	T	T	T	T	T	T	T	N	T	T	T	T	N	T	T	T	T	N	T
S1A_579005819	A/T	1	579005819	+	NA	NA	NA	NA	NA	NA	A	T	A	A	A	A	A	W	A	A	A	A	A	A	A	A	A	A	A	A	A	A	A	A	A	A	A	N	A	A	A	A	N	A	A	A	A	N	A
S1A_579005820	T/A	1	579005820	+	NA	NA	NA	NA	NA	NA	T	A	T	T	T	T	T	W	T	T	T	T	T	T	T	T	T	T	T	T	T	T	T	T	T	T	T	N	T	T	T	T	N	T	T	T	T	N	T
S1A_579005869	C/T	1	579005869	+	NA	NA	NA	NA	NA	NA	C	T	C	C	C	C	C	Y	C	C	C	C	C	C	C	C	C	C	C	C	C	C	C	C	C	C	C	N	C	C	C	C	N	C	C	C	C	N	C
S1A_580021442	T/G	1	580021442	+	NA	NA	NA	NA	NA	NA	T	T	T	T	T	T	T	T	G	T	G	G	T	T	K	T	G	K	T	T	T	T	T	T	G	T	T	T	T	T	T	K	N	G	T	G	T	G	T
S1A_580421624	G/A	1	580421624	+	NA	NA	NA	NA	NA	NA	G	G	G	G	G	G	G	G	A	G	A	A	G	G	R	G	A	N	G	G	G	G	G	G	A	G	G	G	G	G	G	R	G	G	G	A	G	A	G
S1A_580453168	A/G	1	580453168	+	NA	NA	NA	NA	NA	NA	A	A	A	A	A	A	A	A	G	A	G	G	A	A	G	A	G	A	A	A	A	A	A	A	G	A	A	A	A	A	N	G	A	A	A	N	A	G	A
S1A_580961728	C/T	1	580961728	+	NA	NA	NA	NA	NA	NA	C	C	C	C	N	C	C	C	T	C	T	N	C	C	Y	C	T	N	C	C	N	C	N	N	T	C	C	N	C	C	C	Y	C	C	C	T	C	T	C
S1A_581121149	A/C	1	581121149	+	NA	NA	NA	NA	NA	NA	A	A	A	N	A	A	A	M	A	M	A	A	A	A	A	A	M	A	A	A	A	A	A	A	A	A	A	A	A	A	A	M	A	A	N	A	A	A	A
S1A_581121152	G/A	1	581121152	+	NA	NA	NA	NA	NA	NA	G	G	G	G	G	G	G	G	A	G	G	A	G	G	G	G	G	G	G	G	G	G	G	G	R	G	G	G	G	G	G	G	G	G	N	G	G	G	G
S1A_581121187	A/G	1	581121187	+	NA	NA	NA	NA	NA	NA	R	A	A	A	A	A	A	R	A	R	A	A	A	A	A	A	R	A	A	A	N	A	A	A	A	A	N	A	A	R	A	R	A	A	N	A	A	A	A
S1A_581306888	T/C	1	581306888	+	NA	NA	NA	NA	NA	NA	Y	T	Y	Y	T	T	Y	Y	Y	Y	Y	T	Y	T	Y	Y	T	N	T	Y	T	T	Y	T	T	T	Y	T	T	Y	T	Y	T	Y	T	T	T	T	T
S1A_581608031	G/C	1	581608031	+	NA	NA	NA	NA	NA	NA	G	G	G	S	G	G	G	G	N	G	N	N	G	G	G	G	N	S	G	G	G	G	G	G	N	S	G	N	G	G	G	S	G	C	S	C	G	N	C
S1A_581856640	C/G	1	581856640	+	NA	NA	NA	NA	NA	NA	C	C	C	C	C	C	C	C	G	C	G	G	C	C	C	C	G	N	C	C	C	C	N	C	G	C	C	C	C	C	C	C	C	C	C	G	C	N	C
S1A_582292335	T/C	1	582292335	+	NA	NA	NA	NA	NA	NA	T	T	T	N	T	T	T	T	C	T	T	C	T	T	N	T	C	T	N	T	T	T	N	N	C	T	T	N	T	T	T	T	T	T	T	C	T	T	T
S1A_582654763	G/A	1	582654763	+	NA	NA	NA	NA	NA	NA	G	G	G	G	G	G	G	G	G	G	G	A	G	G	R	G	A	N	G	G	G	G	N	G	R	G	G	G	G	G	G	G	G	G	G	A	G	G	G
S1A_582745086	T/A	1	582745086	+	NA	NA	NA	NA	NA	NA	W	T	A	T	N	W	A	N	T	T	N	T	W	W	W	N	T	A	W	T	W	T	N	W	N	W	T	W	N	T	A	W	N	W	N	W	T	W	T
S1A_582745107	C/T	1	582745107	+	NA	NA	NA	NA	NA	NA	C	C	C	C	N	Y	C	N	Y	Y	N	Y	C	Y	Y	N	C	C	C	C	Y	T	N	C	N	Y	T	C	N	C	C	Y	N	Y	N	C	Y	Y	Y
S1A_582745114	A/T	1	582745114	+	NA	NA	NA	NA	NA	NA	W	A	T	A	N	W	T	N	A	A	N	A	W	W	W	N	A	T	W	A	W	A	N	W	N	W	A	W	N	A	T	W	N	W	N	W	A	W	A
S1A_582745124	C/A	1	582745124	+	NA	NA	NA	NA	NA	NA	C	C	C	C	N	M	C	N	M	M	N	M	C	M	M	N	C	C	C	C	M	A	N	C	N	M	A	C	N	C	C	M	N	M	N	C	M	M	M
S1A_582855632	C/G	1	582855632	+	NA	NA	NA	NA	NA	NA	S	S	S	C	S	S	S	S	S	S	S	C	S	S	C	G	S	S	C	S	S	G	N	S	S	S	S	S	S	S	C	C	S	N	N	C	S	C	S
S1A_582872104	A/G	1	582872104	+	NA	NA	NA	NA	NA	NA	A	A	A	A	R	A	A	A	A	A	A	A	A	A	A	A	A	A	A	A	A	N	N	N	A	A	A	A	A	A	A	A	A	A	A	A	A	A	A
S1A_582872105	G/A	1	582872105	+	NA	NA	NA	NA	NA	NA	G	G	G	G	R	G	G	G	G	G	G	G	G	G	G	G	G	G	G	G	G	N	N	N	G	G	G	G	G	G	G	G	G	G	G	G	G	G	G
S1A_583124538	A/G	1	583124538	+	NA	NA	NA	NA	NA	NA	N	A	G	G	G	A	A	A	A	G	A	G	A	A	R	G	G	G	G	A	G	A	G	G	R	A	A	A	A	A	G	G	G	G	G	N	A	G	G
S1A_583289253	T/C	1	583289253	+	NA	NA	NA	NA	NA	NA	T	T	T	T	T	T	T	T	C	T	C	T	T	T	Y	T	T	T	T	T	T	C	T	T	Y	T	T	T	T	T	T	C	C	C	C	T	T	C	C
S1A_583289269	C/T	1	583289269	+	NA	NA	NA	NA	NA	NA	C	C	C	C	C	C	C	C	T	C	T	C	C	C	Y	C	C	C	C	C	C	T	C	C	Y	C	C	C	C	C	C	T	T	T	T	C	C	T	T
S1A_583846413	G/A	1	583846413	+	NA	NA	NA	NA	NA	NA	G	G	G	G	G	G	G	G	A	N	N	G	G	G	G	G	G	N	A	A	G	A	G	G	G	G	G	G	G	G	G	N	G	G	N	N	G	N	G
S1A_583866450	T/G	1	583866450	+	NA	NA	NA	NA	NA	NA	T	T	G	G	G	T	T	G	T	T	T	T	G	G	K	G	T	T	T	T	T	N	T	G	T	G	T	G	G	G	G	T	T	T	T	T	T	T	T
S1A_583868666	G/A	1	583868666	+	NA	NA	NA	NA	NA	NA	G	G	G	G	G	G	G	G	A	A	A	G	G	G	G	G	A	A	A	A	G	A	A	G	R	G	G	G	G	G	G	A	G	G	N	N	G	A	G
S1A_583894689	C/T	1	583894689	+	NA	NA	NA	NA	NA	NA	T	N	C	C	C	T	T	C	C	C	C	T	C	C	N	C	C	C	N	C	N	C	C	C	Y	Y	T	C	N	C	N	C	T	T	N	C	N	N	N
S1A_583894710	G/A	1	583894710	+	NA	NA	NA	NA	NA	NA	A	N	G	G	G	A	A	G	G	A	G	A	G	G	N	G	A	G	N	G	N	G	A	G	R	R	A	G	N	G	N	G	A	A	N	A	N	N	N
S1A_583925321	T/G	1	583925321	+	NA	NA	NA	NA	NA	NA	G	G	T	T	T	G	G	T	N	N	N	G	T	T	K	T	N	N	T	T	T	T	N	T	G	K	G	T	T	N	T	T	G	G	T	T	G	T	G
S1A_584084764	C/G	1	584084764	+	NA	NA	NA	NA	NA	NA	S	S	C	S	C	S	C	S	C	C	C	C	S	S	C	C	C	G	C	C	C	C	N	C	C	S	C	C	C	G	N	C	C	C	S	C	N	C	N
S1A_584084803	G/C	1	584084803	+	NA	NA	NA	NA	NA	NA	C	S	G	S	N	C	S	S	G	G	G	G	S	G	G	S	G	G	G	G	G	S	G	G	N	S	G	G	N	S	G	G	G	G	S	G	G	G	G
S1A_584084848	A/G	1	584084848	+	NA	NA	NA	NA	NA	NA	G	R	A	R	N	G	R	R	A	A	A	A	R	A	A	R	A	A	A	A	A	R	A	A	N	R	A	A	N	R	A	A	A	A	R	A	A	A	A
S1A_584086271	G/T	1	584086271	+	NA	NA	NA	NA	NA	NA	K	K	G	T	G	T	N	T	N	G	G	G	N	K	G	T	G	T	G	G	G	G	N	N	G	K	G	G	G	K	G	G	G	G	K	N	G	N	G
S1A_584086288	G/A	1	584086288	+	NA	NA	NA	NA	NA	NA	R	R	G	A	G	A	N	A	N	G	G	G	N	R	G	A	G	A	G	G	G	G	N	N	G	R	G	G	G	R	G	G	G	G	R	N	G	N	G
S1A_584086751	C/G	1	584086751	+	NA	NA	NA	NA	NA	NA	G	S	C	S	C	S	C	S	C	C	C	C	S	S	C	S	C	C	C	C	C	S	C	C	C	S	C	C	C	C	N	C	C	C	S	C	N	C	C
S1A_584091542	G/A	1	584091542	+	NA	NA	NA	NA	NA	NA	A	A	R	R	R	R	G	R	R	R	G	G	R	G	R	A	R	R	G	A	R	R	R	R	R	R	R	G	R	A	A	R	G	R	R	R	R	R	R
S1A_584091543	C/G	1	584091543	+	NA	NA	NA	NA	NA	NA	G	G	S	S	S	S	C	S	S	S	C	C	S	C	S	G	S	S	C	G	S	S	S	S	S	S	S	C	S	G	G	S	C	S	S	S	S	S	S
S1A_584091553	A/G	1	584091553	+	NA	NA	NA	NA	NA	NA	A	A	R	R	R	A	A	R	R	A	G	A	R	G	R	A	A	R	G	A	A	R	A	R	R	A	A	G	R	A	A	R	A	R	R	A	A	R	R
S1A_584091569	A/G	1	584091569	+	NA	NA	NA	NA	NA	NA	G	G	R	R	R	R	A	R	R	R	A	A	R	A	R	G	R	R	A	G	R	R	R	R	R	R	R	A	R	G	G	R	A	R	R	R	R	R	R
S1A_584357344	T/G	1	584357344	+	NA	NA	NA	NA	NA	NA	N	N	K	K	G	N	N	K	K	T	K	T	K	K	K	K	T	K	K	G	K	T	T	K	T	K	N	K	K	K	G	K	T	T	K	T	N	G	K
S1A_584357400	C/A	1	584357400	+	NA	NA	NA	NA	NA	NA	N	N	M	M	C	N	N	M	M	A	M	A	M	M	M	M	A	M	M	C	M	M	A	M	A	M	N	M	M	M	C	C	A	M	M	A	N	C	C
S1A_585453530	C/T	1	585453530	+	NA	NA	NA	NA	NA	NA	Y	C	C	C	C	Y	Y	C	C	C	C	C	Y	C	C	C	Y	Y	Y	C	Y	C	C	C	Y	C	C	N	C	C	C	C	Y	C	Y	N	Y	C	C
S1A_585453556	C/T	1	585453556	+	NA	NA	NA	NA	NA	NA	Y	C	C	C	C	Y	Y	C	C	C	C	C	Y	C	C	C	Y	Y	Y	C	Y	C	C	C	Y	C	C	N	C	C	C	C	Y	C	Y	N	Y	C	C
S1A_585453578	C/T	1	585453578	+	NA	NA	NA	NA	NA	NA	Y	C	C	C	C	Y	Y	C	C	C	C	C	Y	C	C	C	Y	Y	Y	C	Y	C	C	C	Y	C	C	N	C	C	C	C	Y	C	Y	N	Y	C	C
S1A_585624643	G/A	1	585624643	+	NA	NA	NA	NA	NA	NA	N	A	G	N	G	A	A	G	G	G	G	A	G	G	G	G	G	G	G	G	A	G	G	G	G	R	A	G	N	N	N	G	A	G	G	G	A	G	G
S1A_585624687	A/G	1	585624687	+	NA	NA	NA	NA	NA	NA	N	G	A	N	A	G	G	A	A	A	A	G	A	A	A	A	A	A	A	A	G	A	A	A	A	R	G	A	N	N	N	A	G	A	A	A	G	A	A
S1A_585645864	A/G	1	585645864	+	NA	NA	NA	NA	NA	NA	G	G	A	A	A	G	G	A	A	A	A	G	A	A	A	A	A	A	N	A	G	A	A	R	G	R	G	A	A	A	A	A	G	A	A	A	G	A	A
S1A_585645875	A/G	1	585645875	+	NA	NA	NA	NA	NA	NA	A	A	A	A	A	A	A	A	G	G	G	A	A	A	G	A	G	G	N	G	A	G	G	A	A	A	A	A	A	A	A	G	A	G	G	G	A	G	G
S1A_585679699	G/A	1	585679699	+	NA	NA	NA	NA	NA	NA	A	N	G	G	G	A	A	G	G	G	G	N	G	G	N	G	G	N	G	G	R	G	G	G	G	R	A	N	G	G	G	G	N	G	G	G	A	N	G
S1A_585679742	A/G	1	585679742	+	NA	NA	NA	NA	NA	NA	G	N	A	A	A	G	G	A	A	A	A	N	A	A	N	A	A	N	A	A	R	A	A	A	A	R	G	N	A	A	A	A	N	A	A	A	G	N	A
S1A_586108109	A/G	1	586108109	+	NA	NA	NA	NA	NA	NA	A	A	A	A	A	A	A	A	G	G	G	G	A	A	G	A	G	R	A	A	A	G	G	A	G	A	A	A	A	A	A	R	A	G	G	G	A	G	G
S1A_586597796	A/G	1	586597796	+	NA	NA	NA	NA	NA	NA	A	A	G	G	G	A	A	G	A	A	A	G	G	G	A	G	A	A	A	A	A	A	A	G	R	N	A	G	G	A	G	A	A	A	N	A	A	A	A
S1A_586706397	T/G	1	586706397	+	NA	NA	NA	NA	NA	NA	G	G	T	T	T	G	G	T	G	G	G	T	T	T	T	T	G	G	T	G	G	G	G	T	T	K	G	T	T	G	T	K	G	G	G	G	G	G	T
S1A_586718201	A/T	1	586718201	+	NA	NA	NA	NA	NA	NA	A	A	A	A	A	A	A	W	W	W	A	W	A	A	A	A	A	W	A	A	A	A	N	A	T	A	W	A	A	A	N	N	A	A	A	A	A	N	A
S1A_587670058	G/A	1	587670058	+	NA	NA	NA	NA	NA	NA	A	R	G	G	G	A	A	G	G	G	G	G	G	G	R	G	G	G	G	G	R	G	G	G	G	G	G	G	G	G	G	G	A	G	G	G	R	G	A
S1A_587670064	G/A	1	587670064	+	NA	NA	NA	NA	NA	NA	G	R	G	G	G	G	G	G	G	G	R	G	R	R	R	G	G	A	G	G	G	R	G	G	R	R	A	G	A	A	G	R	G	G	A	R	R	G	G
S1A_587670069	T/C	1	587670069	+	NA	NA	NA	NA	NA	NA	T	Y	T	T	T	T	T	T	T	T	Y	T	Y	Y	Y	T	T	C	T	T	T	Y	T	T	Y	Y	C	T	C	C	T	Y	T	T	C	Y	Y	T	T
S1A_587671963	C/A	1	587671963	+	NA	NA	NA	NA	NA	NA	A	A	C	C	C	A	A	C	C	A	C	C	C	C	N	C	A	N	C	C	M	C	A	M	C	C	A	C	C	A	N	A	A	A	A	A	A	C	A
S1A_587672017	C/A	1	587672017	+	NA	NA	NA	NA	NA	NA	A	A	C	C	C	A	A	C	C	A	C	C	C	C	N	C	A	N	C	C	M	C	A	M	C	C	A	C	C	A	N	A	A	A	A	A	A	C	A
S1A_587843289	C/G	1	587843289	+	NA	NA	NA	NA	NA	NA	C	G	C	C	C	C	C	C	N	C	N	C	S	S	C	N	C	N	C	C	C	C	C	C	C	S	C	N	N	S	C	C	C	C	S	C	N	C	C
S1A_587843291	C/T	1	587843291	+	NA	NA	NA	NA	NA	NA	C	T	C	C	C	C	C	C	N	C	N	C	Y	Y	C	N	C	N	C	C	C	C	C	C	C	Y	C	N	N	Y	C	C	C	C	Y	C	N	C	C
S1A_587843305	G/A	1	587843305	+	NA	NA	NA	NA	NA	NA	G	A	G	G	G	G	G	G	N	G	N	G	R	R	G	N	G	N	G	G	G	G	G	G	G	R	G	N	N	R	G	G	G	G	R	G	N	G	G
S1A_587860891	C/T	1	587860891	+	NA	NA	NA	NA	NA	NA	T	T	C	N	C	T	N	C	C	T	C	C	C	C	C	C	T	C	N	C	T	C	T	C	C	C	T	C	C	C	C	C	T	C	C	N	N	C	C
S1A_588131450	G/A	1	588131450	+	NA	NA	NA	NA	NA	NA	G	G	G	R	G	G	G	G	G	G	G	R	G	G	A	R	R	G	G	G	G	G	G	G	G	G	G	G	G	G	G	R	R	G	G	G	G	G	G
S1A_589041708	T/C	1	589041708	+	NA	NA	NA	NA	NA	NA	N	T	Y	T	Y	T	T	T	T	Y	T	Y	T	T	N	Y	Y	N	T	T	T	T	T	T	T	T	T	T	T	T	T	T	T	T	T	T	T	T	Y
S1A_589041718	T/C	1	589041718	+	NA	NA	NA	NA	NA	NA	N	C	T	T	T	C	C	T	T	T	T	T	T	T	N	T	T	N	T	T	T	T	T	T	Y	Y	C	T	T	T	T	T	T	T	T	T	C	T	Y
S1A_589041725	G/T	1	589041725	+	NA	NA	NA	NA	NA	NA	N	G	K	G	G	G	G	G	G	G	K	G	K	G	N	G	G	N	G	K	K	G	K	G	G	K	G	K	G	K	G	G	G	K	G	G	G	G	G
S1A_589041726	T/G	1	589041726	+	NA	NA	NA	NA	NA	NA	N	K	K	T	K	K	K	T	K	K	T	K	K	T	N	K	K	N	T	K	T	T	K	T	K	K	T	K	T	T	K	K	T	T	T	T	K	T	K
S1A_589041727	T/C	1	589041727	+	NA	NA	NA	NA	NA	NA	N	T	T	T	T	T	T	T	T	T	Y	T	T	T	N	T	T	N	T	Y	Y	T	Y	T	T	Y	T	Y	T	Y	T	T	T	Y	T	T	T	T	T
S1A_589052632	A/G	1	589052632	+	NA	NA	NA	NA	NA	NA	G	G	A	A	A	G	G	A	A	A	A	A	A	N	N	A	A	A	A	A	R	A	A	R	R	A	G	A	N	A	A	A	A	A	N	A	G	A	G
S1A_589607016	G/A	1	589607016	+	NA	NA	NA	NA	NA	NA	G	N	G	N	N	G	G	G	G	A	G	N	G	G	G	G	G	G	G	G	G	G	A	G	G	G	G	G	G	A	N	G	G	G	G	G	G	N	G
S1A_589689979	C/T	1	589689979	+	NA	NA	NA	NA	NA	NA	C	C	C	N	C	C	C	C	C	T	N	C	C	C	C	C	C	C	C	C	C	C	T	C	C	C	C	C	C	T	C	C	C	C	C	C	C	N	C
S1A_589792334	G/C	1	589792334	+	NA	NA	NA	NA	NA	NA	S	G	N	S	G	G	G	S	G	N	G	G	N	G	G	S	G	N	G	G	G	G	N	N	G	S	G	G	N	N	G	N	G	S	N	N	G	G	S
S1A_589792346	C/G	1	589792346	+	NA	NA	NA	NA	NA	NA	S	C	N	C	C	C	C	S	C	N	C	C	N	C	C	S	C	N	C	C	C	C	N	N	C	C	C	C	N	N	C	N	C	S	N	N	C	C	S
S1A_589866701	T/G	1	589866701	+	NA	NA	NA	NA	NA	NA	T	T	T	T	T	T	T	T	T	G	T	T	T	T	T	T	T	T	T	T	T	T	G	T	T	T	T	T	T	G	T	T	T	T	T	T	T	T	T
S1A_589866718	A/G	1	589866718	+	NA	NA	NA	NA	NA	NA	A	A	A	A	A	A	A	A	A	G	A	A	A	A	A	A	A	A	A	A	A	A	G	A	A	A	A	A	A	G	A	A	A	A	A	A	A	A	A
S1A_590005256	G/A	1	590005256	+	NA	NA	NA	NA	NA	NA	A	A	G	G	G	A	A	A	G	A	G	G	G	G	N	G	G	N	A	G	G	G	A	R	A	R	A	N	N	N	N	G	G	G	G	N	N	G	A
S1A_591288078	T/C	1	591288078	+	NA	NA	NA	NA	NA	NA	T	T	T	T	T	T	N	C	T	T	T	T	T	T	C	T	T	T	N	T	T	T	T	T	Y	T	T	T	T	T	T	T	T	T	T	T	T	N	C
S1A_591308551	C/A	1	591308551	+	NA	NA	NA	NA	NA	NA	C	N	C	N	C	C	C	A	C	C	C	C	C	C	A	C	C	C	C	C	C	C	C	C	M	C	C	C	C	C	C	C	C	C	C	C	C	C	A
S1A_591308556	G/A	1	591308556	+	NA	NA	NA	NA	NA	NA	G	N	G	N	G	G	G	A	G	G	G	G	G	G	A	G	G	G	G	G	G	G	G	G	R	G	G	G	G	G	G	G	G	G	G	G	G	G	A
S1A_591609821	T/G	1	591609821	+	NA	NA	NA	NA	NA	NA	K	G	K	T	K	K	T	T	T	T	T	K	T	K	K	T	T	T	T	T	T	T	K	T	N	T	T	T	T	T	T	T	T	T	T	T	T	T	T
S1A_592325560	G/A	1	592325560	+	NA	NA	NA	NA	NA	NA	R	A	G	N	G	R	G	R	G	G	G	G	R	G	G	N	G	N	G	G	G	R	G	G	G	R	N	G	G	A	G	G	G	G	R	G	G	G	G
S1A_592325566	G/C	1	592325566	+	NA	NA	NA	NA	NA	NA	S	C	G	N	G	S	G	S	G	G	G	G	S	G	G	N	G	N	G	G	G	S	G	G	G	S	N	G	G	C	G	G	G	G	S	G	G	G	G
S1A_592325581	A/C	1	592325581	+	NA	NA	NA	NA	NA	NA	M	C	A	N	A	M	A	C	A	C	A	A	M	M	C	N	C	N	C	A	A	M	C	A	A	M	N	A	A	C	A	C	A	A	C	A	A	A	C
S1A_592770484	G/A	1	592770484	+	NA	NA	NA	NA	NA	NA	A	A	G	G	A	A	A	G	A	G	A	A	G	G	G	A	G	A	G	A	N	N	G	A	R	A	A	G	G	G	G	A	A	A	G	G	A	A	G
S1A_592770486	G/C	1	592770486	+	NA	NA	NA	NA	NA	NA	C	C	G	G	C	C	C	G	C	G	C	C	G	G	G	C	G	C	G	C	N	N	G	C	S	C	C	G	G	G	G	C	C	C	G	G	C	C	G
S1A_592770487	G/T	1	592770487	+	NA	NA	NA	NA	NA	NA	T	T	G	G	T	T	T	G	T	G	T	T	G	G	G	T	G	T	G	T	N	N	G	T	K	T	T	G	G	G	G	T	T	T	G	G	T	T	G
S1B_136061	C/G	2	136061	+	NA	NA	NA	NA	NA	NA	G	C	C	C	C	C	N	S	C	S	C	S	C	C	C	S	S	N	C	C	C	C	G	N	N	S	C	C	G	C	N	N	C	G	C	S	G	C	S
S1B_136067	A/G	2	136067	+	NA	NA	NA	NA	NA	NA	A	G	A	R	G	G	N	R	R	R	A	R	A	A	A	A	A	N	A	A	R	R	A	N	A	A	R	A	A	G	N	R	R	A	R	R	A	A	R
S1B_1687651	A/G	2	1687651	+	NA	NA	NA	NA	NA	NA	N	R	A	A	G	N	G	A	G	R	A	G	G	R	R	A	A	N	R	R	G	R	R	A	R	R	N	A	A	R	G	A	R	A	G	R	N	A	R
S1B_1687684	A/G	2	1687684	+	NA	NA	NA	NA	NA	NA	N	R	A	A	G	N	G	A	G	R	A	G	G	R	R	A	A	N	R	R	G	R	R	A	R	R	N	A	A	R	G	A	R	A	G	R	N	A	R
S1B_3213222	T/A	2	3213222	+	NA	NA	NA	NA	NA	NA	N	T	T	T	N	N	N	T	T	W	N	A	T	T	T	W	T	T	T	T	N	T	W	T	A	W	T	A	W	T	N	T	T	T	A	T	N	W	W
S1B_3213223	G/C	2	3213223	+	NA	NA	NA	NA	NA	NA	N	G	G	G	N	N	N	G	G	S	S	C	G	G	G	S	G	G	G	G	N	G	S	G	C	S	G	C	S	G	N	G	G	G	C	G	N	S	S
S1B_3222810	G/T	2	3222810	+	NA	NA	NA	NA	NA	NA	N	G	G	G	N	N	N	G	G	K	G	T	N	G	G	K	G	G	G	G	N	G	K	G	K	T	G	G	G	G	N	N	G	G	N	G	N	G	K
S1B_3222816	C/G	2	3222816	+	NA	NA	NA	NA	NA	NA	N	C	C	C	N	N	N	C	C	S	C	G	N	C	C	S	C	C	C	C	N	C	S	C	S	G	C	C	C	C	N	N	C	C	N	C	N	C	S
S1B_3222829	G/A	2	3222829	+	NA	NA	NA	NA	NA	NA	N	G	G	G	N	N	N	G	G	R	G	A	N	G	G	R	G	G	G	G	N	G	R	G	R	A	G	G	G	G	N	N	G	G	N	G	N	G	R
S1B_3262762	G/A	2	3262762	+	NA	NA	NA	NA	NA	NA	A	G	R	A	N	A	N	G	G	G	G	N	A	R	G	G	G	G	G	G	A	G	R	G	N	G	R	G	R	R	A	G	A	G	R	R	A	N	G
S1B_4037961	T/C	2	4037961	+	NA	NA	NA	NA	NA	NA	N	C	Y	C	N	T	Y	Y	C	Y	Y	Y	T	Y	Y	N	C	C	Y	Y	T	C	T	Y	C	T	Y	C	N	Y	N	Y	Y	C	C	N	Y	N	T
S1B_4335636	G/A	2	4335636	+	NA	NA	NA	NA	NA	NA	N	G	G	G	N	N	N	G	G	G	G	G	N	G	G	A	G	G	G	G	N	G	A	G	G	A	G	G	A	G	N	G	G	G	N	G	N	N	A
S1B_4341220	C/T	2	4341220	+	NA	NA	NA	NA	NA	NA	N	C	C	C	N	C	N	C	C	C	C	C	C	C	C	T	C	C	C	C	N	C	T	C	C	T	C	Y	N	C	N	C	C	C	C	C	C	T	T
S1B_4341262	A/T	2	4341262	+	NA	NA	NA	NA	NA	NA	N	A	A	A	N	T	N	A	A	A	A	A	T	A	A	A	A	A	A	A	N	A	A	A	A	A	A	A	N	A	N	A	A	A	A	W	T	A	A
S1B_4341268	T/C	2	4341268	+	NA	NA	NA	NA	NA	NA	N	T	T	T	N	C	N	T	T	T	T	T	C	T	T	T	T	T	T	T	N	T	T	T	T	T	T	T	N	T	N	T	T	T	T	Y	C	T	T
S1B_6680727	C/A	2	6680727	+	NA	NA	NA	NA	NA	NA	N	M	M	M	C	N	C	C	C	M	C	C	N	C	N	C	M	C	C	M	C	C	C	N	M	A	M	N	C	M	C	A	C	M	C	C	C	A	C
S1B_7989383	G/T	2	7989383	+	NA	NA	NA	NA	NA	NA	G	K	K	G	G	G	G	G	K	K	G	G	G	K	K	G	K	K	G	K	G	G	G	K	K	K	K	K	G	K	G	K	K	T	G	K	G	K	G
S1B_7989391	C/T	2	7989391	+	NA	NA	NA	NA	NA	NA	C	C	C	C	C	C	C	Y	C	C	C	C	C	C	C	Y	C	C	C	C	C	C	T	C	C	C	C	Y	C	C	C	C	C	C	C	C	C	C	T
S1B_7989396	G/A	2	7989396	+	NA	NA	NA	NA	NA	NA	G	G	G	A	G	G	G	R	R	R	A	R	G	G	R	R	G	G	R	R	G	R	G	R	R	R	G	G	R	R	G	R	R	G	A	G	G	G	G
S1B_7989404	C/T	2	7989404	+	NA	NA	NA	NA	NA	NA	C	Y	Y	C	C	C	C	C	Y	Y	C	C	C	Y	Y	C	Y	Y	C	Y	C	C	C	Y	Y	Y	Y	Y	C	Y	C	Y	Y	T	C	Y	C	Y	C
S1B_7989416	C/T	2	7989416	+	NA	NA	NA	NA	NA	NA	C	C	C	C	C	C	C	Y	C	C	C	C	C	C	C	Y	C	C	C	C	C	C	T	C	C	C	C	Y	Y	C	C	C	C	C	C	C	C	C	T
S1B_7989422	G/A	2	7989422	+	NA	NA	NA	NA	NA	NA	G	R	R	G	G	G	G	G	R	R	G	G	G	R	R	G	R	R	G	R	G	G	G	R	R	R	R	R	G	R	G	R	R	A	G	R	G	R	G
S1B_8569709	A/G	2	8569709	+	NA	NA	NA	NA	NA	NA	N	A	A	A	N	N	N	A	A	G	G	A	N	A	A	A	A	N	A	A	N	A	A	A	G	A	A	A	A	A	N	A	A	A	G	A	N	A	A
S1B_14823022	G/A	2	14823022	+	NA	NA	NA	NA	NA	NA	G	G	R	G	G	G	G	G	G	G	G	G	G	G	G	R	G	G	R	G	G	G	G	G	G	G	R	R	G	G	G	G	G	G	R	G	G	R	G
S1B_15439629	A/C	2	15439629	+	NA	NA	NA	NA	NA	NA	C	A	A	A	C	C	C	A	M	A	A	A	N	A	M	C	A	A	A	M	C	A	A	A	A	A	A	N	M	A	C	A	A	M	A	A	C	A	A
S1B_15584554	G/C	2	15584554	+	NA	NA	NA	NA	NA	NA	N	G	G	G	N	N	N	G	C	G	G	G	N	G	G	C	G	G	G	G	N	G	G	G	G	G	G	G	G	G	N	G	G	G	G	G	N	G	G
S1B_15659706	T/C	2	15659706	+	NA	NA	NA	NA	NA	NA	C	T	T	T	C	N	C	T	N	T	T	T	C	T	T	N	T	T	T	T	C	T	T	T	T	T	T	T	T	T	C	T	T	N	T	T	C	T	T
S1B_15659727	C/T	2	15659727	+	NA	NA	NA	NA	NA	NA	T	C	C	C	T	N	T	C	N	C	C	C	T	C	C	N	C	C	C	C	T	C	C	C	C	C	C	C	C	C	T	C	C	N	C	C	T	C	C
S1B_16217010	G/A	2	16217010	+	NA	NA	NA	NA	NA	NA	G	G	R	G	N	N	A	G	R	G	G	G	R	R	R	G	R	G	G	G	N	G	G	R	G	R	G	R	R	R	N	G	R	G	G	R	G	G	R
S1B_16217043	C/G	2	16217043	+	NA	NA	NA	NA	NA	NA	C	S	S	S	C	C	C	S	S	G	S	S	C	C	S	S	S	C	S	S	C	S	S	S	S	S	S	S	G	S	C	S	S	S	S	S	C	N	S
S1B_16217082	T/C	2	16217082	+	NA	NA	NA	NA	NA	NA	T	Y	Y	Y	T	T	T	Y	T	C	Y	Y	T	T	Y	T	Y	T	Y	Y	T	Y	Y	Y	Y	Y	Y	Y	C	Y	T	Y	Y	Y	C	Y	T	N	Y
S1B_16427196	G/C	2	16427196	+	NA	NA	NA	NA	NA	NA	C	S	G	S	N	C	N	G	C	S	G	G	N	G	G	C	G	S	G	G	N	G	S	G	G	G	S	G	G	G	N	G	G	C	G	G	C	G	G
S1B_16427202	C/A	2	16427202	+	NA	NA	NA	NA	NA	NA	C	C	C	C	N	C	N	C	A	C	C	C	N	C	C	M	C	C	C	C	N	C	C	C	C	C	C	C	C	C	N	C	C	C	C	C	C	C	C
S1B_16427210	G/A	2	16427210	+	NA	NA	NA	NA	NA	NA	A	R	G	R	N	A	N	G	G	R	G	G	N	G	G	R	G	R	G	G	N	G	R	G	G	G	R	G	G	G	N	G	G	A	G	G	A	G	G
S1B_16427221	T/C	2	16427221	+	NA	NA	NA	NA	NA	NA	C	Y	T	Y	N	C	N	T	T	Y	T	T	N	T	T	Y	T	Y	T	T	N	T	Y	T	T	T	Y	T	T	T	N	T	T	C	T	T	C	T	T
S1B_16648716	C/T	2	16648716	+	NA	NA	NA	NA	NA	NA	N	C	C	C	N	N	Y	C	T	C	C	C	C	C	N	C	C	C	C	C	C	C	C	C	C	C	C	C	C	C	C	C	C	Y	C	C	C	C	C
S1B_16648754	C/A	2	16648754	+	NA	NA	NA	NA	NA	NA	N	C	C	C	N	N	M	C	A	C	C	C	C	C	N	C	C	C	C	C	C	C	C	C	C	C	C	C	C	C	C	C	C	M	C	C	C	C	C
S1B_16648764	G/A	2	16648764	+	NA	NA	NA	NA	NA	NA	N	G	G	G	N	N	G	A	G	G	G	G	G	G	N	G	G	G	G	G	G	G	G	G	G	G	G	G	G	G	A	G	R	G	G	G	G	G	G
S1B_16770256	C/T	2	16770256	+	NA	NA	NA	NA	NA	NA	C	C	Y	C	C	C	C	C	Y	C	C	C	Y	Y	Y	C	Y	C	Y	Y	Y	C	Y	Y	Y	C	Y	Y	Y	Y	C	C	C	C	Y	Y	C	Y	Y
S1B_16770267	G/A	2	16770267	+	NA	NA	NA	NA	NA	NA	R	R	G	G	R	R	R	R	G	G	G	G	G	G	G	R	G	G	G	G	R	G	G	R	G	R	G	G	R	R	R	G	G	G	R	G	R	G	G
S1B_19047656	G/A	2	19047656	+	NA	NA	NA	NA	NA	NA	R	G	G	G	G	R	R	N	G	G	R	G	R	G	G	G	G	G	G	G	R	G	N	G	G	R	G	N	G	G	A	G	G	G	G	N	G	G	G
S1B_19615471	C/T	2	19615471	+	NA	NA	NA	NA	NA	NA	N	Y	Y	Y	N	N	N	C	N	C	C	Y	N	C	Y	N	Y	C	Y	Y	N	Y	Y	Y	C	Y	Y	C	Y	C	N	Y	Y	C	C	C	N	Y	Y
S1B_19615486	G/A	2	19615486	+	NA	NA	NA	NA	NA	NA	N	R	R	R	N	N	N	G	N	G	G	R	N	G	R	N	R	G	R	R	N	R	R	R	G	R	R	G	R	G	N	R	R	G	G	G	N	R	R
S1B_19620230	T/C	2	19620230	+	NA	NA	NA	NA	NA	NA	T	Y	Y	T	T	T	T	Y	T	Y	T	Y	T	Y	T	T	Y	Y	T	Y	T	T	T	T	T	Y	Y	T	T	C	T	T	T	T	T	T	T	C	C
S1B_19620272	G/A	2	19620272	+	NA	NA	NA	NA	NA	NA	G	R	R	G	R	G	G	G	G	R	G	R	G	R	G	G	R	G	G	R	G	G	G	G	R	R	R	R	G	A	G	G	G	G	G	G	G	A	A
S1B_19620273	C/G	2	19620273	+	NA	NA	NA	NA	NA	NA	C	S	S	C	S	C	C	C	C	S	C	S	C	S	C	C	S	C	C	S	C	C	C	C	S	S	S	S	C	G	C	C	C	C	C	C	C	G	G
S1B_19913226	A/C	2	19913226	+	NA	NA	NA	NA	NA	NA	N	A	A	A	N	N	N	C	N	A	A	A	N	A	A	N	A	M	A	A	N	A	A	A	A	M	A	A	A	A	N	A	A	A	A	A	N	A	A
S1B_19951655	C/T	2	19951655	+	NA	NA	NA	NA	NA	NA	N	C	C	C	N	N	N	C	T	C	C	C	N	C	C	T	C	C	C	C	N	C	C	C	C	C	C	C	C	C	N	C	C	C	C	C	N	C	C
S1B_19951684	T/C	2	19951684	+	NA	NA	NA	NA	NA	NA	N	T	T	T	N	N	N	T	C	T	T	T	N	T	T	C	T	T	T	T	N	T	T	T	T	T	T	T	T	T	N	T	T	T	T	T	N	T	T
S1B_21805050	A/G	2	21805050	+	NA	NA	NA	NA	NA	NA	G	A	A	R	G	G	N	R	G	R	R	R	N	A	R	G	R	R	R	R	G	R	R	R	R	A	R	R	A	A	G	R	R	A	R	R	G	A	G
S1B_21805091	A/T	2	21805091	+	NA	NA	NA	NA	NA	NA	T	A	A	W	T	T	N	W	T	W	W	W	N	A	W	T	W	W	W	W	T	W	W	W	W	A	W	W	A	A	T	W	W	A	W	W	T	A	T
S1B_23375907	C/T	2	23375907	+	NA	NA	NA	NA	NA	NA	N	C	C	C	N	N	N	C	Y	C	C	C	N	C	C	C	C	N	C	C	N	C	C	C	Y	Y	C	C	C	C	N	C	C	C	C	C	N	C	C
S1B_24003684	C/G	2	24003684	+	NA	NA	NA	NA	NA	NA	C	S	C	C	S	S	C	C	C	C	G	C	S	G	C	G	S	C	C	C	G	C	C	S	C	C	C	C	C	N	C	S	S	C	N	C	S	C	C
S1B_24003686	G/A	2	24003686	+	NA	NA	NA	NA	NA	NA	A	R	G	G	R	R	A	A	A	R	G	G	R	G	G	G	G	A	A	R	G	A	R	R	R	A	G	G	R	N	R	R	G	G	N	R	R	R	R
S1B_24003694	T/C	2	24003694	+	NA	NA	NA	NA	NA	NA	T	T	C	C	T	T	T	T	T	Y	T	C	T	T	C	T	Y	T	T	Y	T	T	Y	T	Y	T	C	C	Y	N	Y	T	T	C	N	Y	T	Y	Y
S1B_24003700	G/A	2	24003700	+	NA	NA	NA	NA	NA	NA	A	R	G	A	R	R	A	A	A	R	G	G	R	G	A	G	R	A	A	A	G	A	R	R	A	A	G	R	A	N	R	R	G	G	N	R	R	R	R
S1B_24003703	G/A	2	24003703	+	NA	NA	NA	NA	NA	NA	G	G	G	A	G	G	G	G	G	G	G	G	G	G	A	G	R	G	G	R	G	G	R	G	R	G	G	R	R	N	G	G	G	G	N	G	G	G	G
S1B_24003720	G/A	2	24003720	+	NA	NA	NA	NA	NA	NA	G	G	G	A	G	G	G	G	G	G	G	G	G	G	A	G	R	G	G	R	G	G	R	G	R	G	G	R	R	N	G	G	G	G	N	G	G	G	G
S1B_25031477	A/T	2	25031477	+	NA	NA	NA	NA	NA	NA	N	T	A	T	N	N	A	A	W	N	W	N	A	A	W	T	W	A	N	W	N	W	T	A	A	T	A	N	W	A	A	T	T	W	W	T	A	N	W
S1B_25031494	C/A	2	25031494	+	NA	NA	NA	NA	NA	NA	N	C	M	C	N	N	A	M	M	N	M	N	A	M	M	C	M	A	N	M	N	M	C	M	A	C	A	N	M	C	A	C	C	M	M	C	A	N	M
S1B_25931341	C/T	2	25931341	+	NA	NA	NA	NA	NA	NA	C	T	C	Y	N	C	C	T	T	T	T	N	C	Y	T	Y	T	C	Y	Y	C	Y	Y	T	Y	T	Y	C	T	Y	C	Y	Y	Y	Y	C	N	N	T
S1B_25931352	G/T	2	25931352	+	NA	NA	NA	NA	NA	NA	G	T	G	K	N	G	G	T	T	T	T	N	G	K	T	K	T	G	K	K	G	K	K	T	K	T	K	G	T	K	G	K	K	K	K	G	N	N	T
S1B_26954241	C/T	2	26954241	+	NA	NA	NA	NA	NA	NA	Y	N	Y	C	Y	C	T	C	N	Y	C	Y	C	Y	C	T	C	N	C	T	Y	C	Y	C	C	Y	Y	C	C	Y	C	C	C	T	Y	C	C	T	C
S1B_29237664	A/C	2	29237664	+	NA	NA	NA	NA	NA	NA	N	A	A	M	C	C	N	A	A	A	A	M	N	M	A	A	A	A	A	A	N	A	A	A	N	A	M	A	A	A	C	A	A	M	A	A	C	A	A
S1B_29237702	C/T	2	29237702	+	NA	NA	NA	NA	NA	NA	N	C	C	Y	T	T	N	C	C	C	C	Y	N	Y	C	C	C	C	C	C	N	C	C	C	N	C	Y	C	C	C	T	C	C	Y	C	C	T	C	C
S1B_29401849	T/C	2	29401849	+	NA	NA	NA	NA	NA	NA	N	Y	T	T	N	N	N	T	T	Y	T	T	N	T	T	Y	Y	T	Y	Y	N	T	Y	Y	Y	Y	T	Y	T	Y	N	T	T	Y	T	Y	N	Y	Y
S1B_32420475	C/T	2	32420475	+	NA	NA	NA	NA	NA	NA	N	T	T	C	N	N	N	C	C	C	C	C	N	C	C	C	T	T	C	C	N	C	T	C	C	C	C	N	C	C	N	C	C	T	C	C	N	T	T
S1B_32514583	G/C	2	32514583	+	NA	NA	NA	NA	NA	NA	N	C	C	G	N	N	N	G	G	G	G	G	N	G	G	G	C	C	G	G	N	G	C	G	G	G	G	C	G	G	N	G	G	C	G	G	N	C	C
S1B_33009349	T/C	2	33009349	+	NA	NA	NA	NA	NA	NA	C	Y	C	T	C	C	N	Y	C	Y	T	Y	T	Y	Y	Y	Y	Y	Y	Y	C	T	Y	T	T	T	Y	T	Y	Y	C	Y	Y	C	Y	Y	N	T	Y
S1B_33009370	T/C	2	33009370	+	NA	NA	NA	NA	NA	NA	C	Y	Y	T	C	C	N	T	C	Y	T	Y	T	Y	Y	Y	T	T	Y	Y	C	T	Y	T	T	T	Y	T	Y	Y	C	Y	Y	T	Y	T	N	T	Y
S1B_33825669	C/T	2	33825669	+	NA	NA	NA	NA	NA	NA	T	Y	Y	Y	T	T	T	C	C	C	C	Y	T	Y	Y	C	C	Y	C	Y	T	C	Y	Y	C	Y	Y	N	C	C	T	Y	C	T	C	C	T	Y	Y
S1B_34513594	T/C	2	34513594	+	NA	NA	NA	NA	NA	NA	Y	N	T	Y	Y	Y	N	T	T	Y	N	Y	N	Y	Y	T	T	N	T	Y	Y	T	T	T	Y	Y	C	T	T	Y	Y	Y	Y	T	Y	Y	C	C	Y
S1B_34780836	A/G	2	34780836	+	NA	NA	NA	NA	NA	NA	N	A	A	A	N	N	G	A	A	A	R	A	G	A	R	A	A	A	A	R	N	A	A	A	A	A	R	R	R	A	N	A	A	A	A	A	G	A	A
S1B_34780866	G/A	2	34780866	+	NA	NA	NA	NA	NA	NA	N	G	G	G	N	N	A	G	R	G	R	G	A	G	R	G	G	G	G	R	N	G	G	G	G	G	R	R	R	G	N	G	G	G	G	G	A	G	G
S1B_34780874	A/G	2	34780874	+	NA	NA	NA	NA	NA	NA	N	A	A	A	N	N	G	A	R	A	R	A	G	A	R	A	A	A	A	R	N	A	A	A	A	A	R	R	R	A	N	A	A	A	A	A	G	A	A
S1B_34829893	C/T	2	34829893	+	NA	NA	NA	NA	NA	NA	N	C	N	C	C	C	Y	C	C	C	C	C	N	C	C	C	C	C	C	C	C	N	C	C	C	C	C	C	C	C	N	C	C	C	Y	C	C	T	C
S1B_34829908	G/A	2	34829908	+	NA	NA	NA	NA	NA	NA	N	G	N	G	G	G	G	G	R	G	R	G	N	R	G	G	G	G	G	G	G	N	R	G	A	G	G	R	G	R	N	G	G	A	G	R	G	G	R
S1B_34829914	C/T	2	34829914	+	NA	NA	NA	NA	NA	NA	N	C	N	C	C	C	C	C	C	C	Y	C	N	Y	C	C	C	C	C	C	Y	N	C	C	C	C	C	C	C	C	N	T	C	C	C	C	Y	C	C
S1B_34829937	C/G	2	34829937	+	NA	NA	NA	NA	NA	NA	N	S	N	S	C	C	C	C	C	S	C	C	N	S	C	C	C	S	C	C	C	N	S	C	C	C	C	C	C	C	N	C	C	C	S	S	C	C	C
S1B_34829938	G/C	2	34829938	+	NA	NA	NA	NA	NA	NA	N	S	N	S	G	G	G	G	G	S	G	G	N	S	G	G	G	S	G	G	G	N	S	G	G	G	G	G	G	G	N	G	G	G	S	S	G	G	G
S1B_36195664	G/A	2	36195664	+	NA	NA	NA	NA	NA	NA	N	G	G	R	N	N	N	R	R	R	R	G	N	R	R	R	G	G	R	G	N	G	G	R	R	G	R	G	A	G	N	R	R	G	R	R	N	N	G
S1B_36535599	C/T	2	36535599	+	NA	NA	NA	NA	NA	NA	T	Y	Y	N	T	T	N	C	Y	Y	C	T	N	Y	Y	Y	C	Y	C	T	T	C	T	Y	C	C	Y	C	Y	Y	T	C	Y	N	C	C	T	C	Y
S1B_36535606	C/T	2	36535606	+	NA	NA	NA	NA	NA	NA	T	Y	Y	N	T	T	N	C	Y	Y	C	T	N	Y	Y	Y	C	Y	C	T	T	C	T	Y	C	C	Y	C	Y	Y	T	C	Y	N	C	C	T	C	Y
S1B_36535609	A/G	2	36535609	+	NA	NA	NA	NA	NA	NA	G	R	R	N	G	G	N	A	R	R	A	G	N	R	R	R	A	R	A	G	G	A	G	R	A	A	R	A	R	R	G	A	R	N	A	A	G	A	R
S1B_36535622	T/C	2	36535622	+	NA	NA	NA	NA	NA	NA	C	Y	Y	N	C	C	N	T	Y	Y	T	C	N	Y	Y	Y	T	Y	T	C	C	T	C	Y	T	T	Y	T	Y	Y	C	T	Y	N	T	T	C	T	Y
S1B_36738119	T/C	2	36738119	+	NA	NA	NA	NA	NA	NA	N	C	C	T	N	N	N	T	T	T	T	T	N	T	T	T	C	C	T	T	N	T	C	T	T	T	T	C	T	T	N	T	T	N	T	T	N	C	C
S1B_37206391	A/C	2	37206391	+	NA	NA	NA	NA	NA	NA	N	A	A	A	N	N	N	A	A	A	A	A	N	A	A	A	A	A	N	M	N	A	A	A	A	A	A	A	A	A	N	A	N	A	A	A	N	A	A
S1B_37206396	C/G	2	37206396	+	NA	NA	NA	NA	NA	NA	N	C	C	C	N	N	N	C	C	C	C	C	N	C	C	C	C	C	N	S	N	C	C	C	C	C	C	C	C	C	N	C	N	C	C	C	N	C	C
S1B_37206401	G/C	2	37206401	+	NA	NA	NA	NA	NA	NA	N	G	G	G	N	N	N	G	G	G	G	G	N	G	G	G	G	G	N	S	N	G	G	G	G	G	G	G	G	G	N	G	N	G	G	G	N	G	G
S1B_39541057	C/T	2	39541057	+	NA	NA	NA	NA	NA	NA	N	C	Y	C	N	N	N	C	Y	C	C	C	N	C	Y	C	C	C	Y	C	N	N	C	Y	C	C	C	C	Y	C	N	C	C	Y	C	Y	N	C	Y
S1B_39996046	G/A	2	39996046	+	NA	NA	NA	NA	NA	NA	A	G	R	N	A	A	A	R	R	R	R	R	N	G	G	G	R	G	R	G	A	A	G	G	G	G	R	G	G	R	A	G	A	R	G	R	A	G	R
S1B_39996078	A/G	2	39996078	+	NA	NA	NA	NA	NA	NA	G	A	R	N	G	G	G	R	R	R	R	R	N	A	A	A	R	A	R	A	G	G	A	A	A	A	R	A	A	R	G	A	G	R	A	R	G	A	R
S1B_40365680	A/C	2	40365680	+	NA	NA	NA	NA	NA	NA	C	N	N	A	C	C	C	A	A	A	M	A	C	A	A	A	A	M	A	A	C	A	A	A	A	A	A	N	A	A	C	A	N	N	A	A	C	A	A
S1B_40365697	T/A	2	40365697	+	NA	NA	NA	NA	NA	NA	A	N	N	T	A	A	A	T	T	T	W	T	A	T	T	T	T	W	T	T	A	T	T	T	T	T	T	N	T	T	A	T	N	N	T	T	A	T	T
S1B_40365728	C/G	2	40365728	+	NA	NA	NA	NA	NA	NA	G	N	N	C	G	G	G	C	C	C	S	C	G	S	C	C	C	S	S	C	G	S	C	S	C	C	S	N	S	S	G	C	N	N	C	S	G	C	C
S1B_43086876	G/T	2	43086876	+	NA	NA	NA	NA	NA	NA	N	G	G	G	G	N	N	G	G	G	K	G	N	K	G	G	G	G	G	G	N	G	G	K	G	G	K	G	K	K	N	G	G	G	G	G	N	G	G
S1B_43086885	C/T	2	43086885	+	NA	NA	NA	NA	NA	NA	N	C	C	C	C	N	N	C	C	C	Y	C	N	Y	Y	C	C	C	Y	C	N	C	C	Y	C	C	Y	C	Y	C	N	C	C	C	C	Y	N	C	C
S1B_43086887	G/A	2	43086887	+	NA	NA	NA	NA	NA	NA	N	G	G	G	G	N	N	G	G	G	R	G	N	R	G	G	G	G	G	G	N	G	G	R	G	G	R	G	R	R	N	G	G	G	G	G	N	G	G
S1B_44002922	A/G	2	44002922	+	NA	NA	NA	NA	NA	NA	N	A	A	A	N	N	N	A	A	A	G	A	N	G	R	A	A	A	G	A	N	G	A	G	N	A	G	A	G	G	N	R	A	A	A	R	N	A	A
S1B_44483435	C/T	2	44483435	+	NA	NA	NA	NA	NA	NA	C	C	C	C	C	Y	Y	Y	C	C	C	Y	C	C	C	Y	C	N	C	Y	C	C	C	C	C	Y	C	C	C	C	C	C	C	C	C	Y	C	N	C
S1B_44483436	G/A	2	44483436	+	NA	NA	NA	NA	NA	NA	G	G	R	G	G	G	R	G	G	G	G	G	G	R	G	G	R	N	G	G	G	G	G	G	G	G	G	G	G	G	G	G	G	G	G	R	G	N	G
S1B_44483461	G/C	2	44483461	+	NA	NA	NA	NA	NA	NA	S	G	G	G	G	G	S	S	G	S	G	G	S	G	G	G	G	N	G	G	G	G	G	G	G	S	S	S	G	G	G	S	G	S	G	G	G	N	G
S1B_44483466	T/C	2	44483466	+	NA	NA	NA	NA	NA	NA	T	T	T	T	T	T	T	Y	T	T	T	Y	T	T	T	T	T	N	T	Y	T	T	T	T	T	Y	T	T	T	T	T	T	T	T	T	Y	T	N	T
S1B_46225636	C/T	2	46225636	+	NA	NA	NA	NA	NA	NA	N	Y	Y	C	N	N	N	Y	C	Y	Y	Y	N	C	Y	C	Y	N	Y	C	N	Y	C	Y	Y	Y	C	Y	Y	Y	N	Y	C	Y	C	C	N	Y	Y
S1B_46225648	G/A	2	46225648	+	NA	NA	NA	NA	NA	NA	N	R	R	G	N	N	N	R	G	R	R	R	N	G	R	G	R	N	R	G	N	R	G	R	R	R	G	R	R	R	N	R	G	R	G	G	N	R	R
S1B_46660489	G/T	2	46660489	+	NA	NA	NA	NA	NA	NA	N	G	G	T	N	N	N	G	G	G	G	G	N	G	K	T	G	T	G	T	N	G	G	G	G	G	G	G	G	G	N	G	T	G	G	G	N	G	G
S1B_48156275	A/T	2	48156275	+	NA	NA	NA	NA	NA	NA	W	W	A	A	A	A	W	W	A	A	W	W	A	A	W	A	A	W	W	A	W	A	A	A	A	A	A	A	W	A	A	A	A	W	A	A	A	A	W
S1B_48156305	A/G	2	48156305	+	NA	NA	NA	NA	NA	NA	A	A	R	R	A	A	R	R	R	R	R	R	A	R	N	R	A	R	A	R	A	A	R	A	A	A	A	A	A	R	A	A	A	N	A	A	A	R	A
S1B_48156306	G/T	2	48156306	+	NA	NA	NA	NA	NA	NA	G	G	K	K	G	G	K	K	K	K	K	G	G	K	G	G	G	K	G	G	G	G	K	G	G	G	G	G	G	K	G	G	G	G	G	G	G	K	G
S1B_51236473	G/T	2	51236473	+	NA	NA	NA	NA	NA	NA	K	T	K	G	K	K	K	G	G	K	K	T	K	G	K	G	K	K	T	K	K	K	K	K	K	K	K	N	N	T	T	K	K	G	G	G	T	K	K
S1B_55255585	C/G	2	55255585	+	NA	NA	NA	NA	NA	NA	N	C	S	C	G	G	N	C	S	C	S	C	N	S	C	C	C	C	C	C	N	C	C	C	C	C	C	C	C	C	N	C	C	S	C	S	G	C	C
S1B_55461706	C/T	2	55461706	+	NA	NA	NA	NA	NA	NA	C	C	C	Y	Y	C	Y	Y	Y	N	Y	C	Y	C	C	C	C	Y	C	Y	C	Y	Y	Y	C	Y	Y	Y	T	C	C	C	C	C	Y	C	C	Y	Y
S1B_55461724	A/G	2	55461724	+	NA	NA	NA	NA	NA	NA	G	A	A	A	R	R	R	A	A	N	A	A	R	A	A	A	A	A	A	A	G	A	A	A	A	R	A	A	A	A	G	A	A	A	A	A	G	A	A
S1B_55461733	T/G	2	55461733	+	NA	NA	NA	NA	NA	NA	G	T	T	K	G	K	G	K	K	N	K	T	G	T	T	T	T	K	T	K	G	K	K	K	T	K	K	K	G	T	G	T	T	T	K	T	G	K	K
S1B_55461735	G/A	2	55461735	+	NA	NA	NA	NA	NA	NA	A	G	G	R	A	R	A	R	R	N	R	G	A	G	G	G	G	R	G	R	A	R	R	R	G	R	R	R	A	G	A	G	G	G	R	G	A	R	R
S1B_55461747	G/A	2	55461747	+	NA	NA	NA	NA	NA	NA	G	G	G	R	R	G	R	R	R	N	R	G	R	G	G	G	G	R	G	R	G	R	R	R	G	R	R	R	A	G	G	G	G	G	R	G	G	R	R
S1B_55461748	T/C	2	55461748	+	NA	NA	NA	NA	NA	NA	C	T	T	T	Y	Y	Y	T	T	N	T	T	Y	T	T	T	T	T	T	T	C	T	T	T	T	Y	T	T	T	T	C	T	T	T	T	T	C	T	T
S1B_56311171	G/A	2	56311171	+	NA	NA	NA	NA	NA	NA	G	G	G	G	G	N	G	G	G	A	G	A	G	G	G	G	G	G	G	G	G	G	G	G	G	N	G	G	G	G	N	G	G	G	A	G	N	G	G
S1B_56311178	T/C	2	56311178	+	NA	NA	NA	NA	NA	NA	C	T	T	T	C	N	C	T	T	C	Y	C	C	T	T	T	T	Y	T	T	C	T	T	T	T	N	T	T	T	T	N	T	T	T	C	T	N	T	T
S1B_56311193	A/G	2	56311193	+	NA	NA	NA	NA	NA	NA	G	A	A	A	G	N	G	A	A	A	R	A	G	A	A	A	A	R	A	A	G	A	A	A	A	N	A	A	A	A	N	A	A	A	A	A	N	A	A
S1B_57005200	G/A	2	57005200	+	NA	NA	NA	NA	NA	NA	R	R	G	A	N	G	N	A	G	G	G	G	G	R	G	N	N	G	G	A	R	G	R	R	R	G	A	G	R	R	G	G	G	G	R	G	N	G	R
S1B_57115383	C/T	2	57115383	+	NA	NA	NA	NA	NA	NA	C	C	C	N	Y	N	C	C	C	T	C	Y	C	Y	C	C	C	C	C	C	C	C	C	C	C	C	N	C	C	C	C	C	C	Y	C	C	C	C	C
S1B_57626058	G/A	2	57626058	+	NA	NA	NA	NA	NA	NA	N	G	R	A	A	N	A	G	G	A	G	A	N	G	R	R	G	N	N	R	A	N	G	G	G	G	R	G	R	G	N	A	A	G	A	R	A	R	G
S1B_57643822	C/T	2	57643822	+	NA	NA	NA	NA	NA	NA	C	Y	Y	C	Y	N	Y	Y	Y	N	Y	T	N	Y	N	C	C	C	C	C	T	Y	C	Y	Y	C	C	C	C	C	C	Y	C	Y	C	C	N	Y	C
S1B_57685635	G/C	2	57685635	+	NA	NA	NA	NA	NA	NA	N	G	G	G	N	N	N	G	G	C	G	C	N	G	G	G	G	G	G	G	N	G	G	G	G	G	G	G	G	G	N	G	G	G	C	G	N	G	G
S1B_58437190	C/T	2	58437190	+	NA	NA	NA	NA	NA	NA	C	C	C	C	C	C	C	Y	C	C	C	C	C	Y	C	C	C	C	Y	C	C	C	C	C	C	C	C	C	Y	C	C	C	Y	Y	Y	Y	Y	C	Y
S1B_58437191	G/A	2	58437191	+	NA	NA	NA	NA	NA	NA	R	G	R	R	G	G	G	G	G	G	G	G	R	G	G	G	G	G	G	G	G	G	G	G	G	G	R	G	G	R	R	G	G	G	G	G	G	R	R
S1B_58437218	C/T	2	58437218	+	NA	NA	NA	NA	NA	NA	C	Y	C	C	Y	C	Y	C	C	C	C	C	C	C	C	C	Y	C	C	C	C	C	C	C	C	C	C	C	C	C	C	C	Y	C	C	C	C	C	C
S1B_58437244	A/T	2	58437244	+	NA	NA	NA	NA	NA	NA	W	W	W	W	W	W	W	W	W	W	W	W	W	W	W	W	W	W	W	W	W	W	W	T	W	W	W	W	A	N	W	W	W	W	W	W	W	N	W
S1B_58553613	C/T	2	58553613	+	NA	NA	NA	NA	NA	NA	Y	Y	Y	Y	T	Y	C	Y	Y	C	Y	Y	Y	Y	Y	Y	Y	T	Y	Y	Y	Y	Y	Y	Y	Y	Y	Y	Y	C	Y	Y	T	Y	T	Y	Y	Y	C
S1B_58553634	C/T	2	58553634	+	NA	NA	NA	NA	NA	NA	Y	C	C	C	T	Y	C	C	C	C	C	C	Y	C	C	C	C	Y	C	C	Y	C	C	C	C	C	C	C	C	C	Y	C	C	C	C	C	Y	C	C
S1B_58553640	T/C	2	58553640	+	NA	NA	NA	NA	NA	NA	Y	T	T	T	C	Y	T	T	T	T	T	T	Y	T	T	T	T	Y	T	T	Y	T	T	T	T	T	T	T	T	T	Y	T	T	T	T	T	Y	T	T
S1B_58553646	C/T	2	58553646	+	NA	NA	NA	NA	NA	NA	Y	C	C	C	T	Y	C	C	C	C	C	C	Y	C	C	C	C	Y	C	C	Y	C	C	C	C	C	C	C	C	C	Y	C	C	C	C	C	Y	C	C
S1B_58586506	G/A	2	58586506	+	NA	NA	NA	NA	NA	NA	A	G	G	G	A	A	A	G	G	G	G	G	A	G	G	G	G	G	G	G	A	G	G	G	G	R	G	G	G	G	A	G	G	G	G	G	A	G	G
S1B_58586529	G/A	2	58586529	+	NA	NA	NA	NA	NA	NA	A	G	G	G	A	A	A	G	G	G	G	G	A	G	G	G	G	G	G	G	A	G	G	G	G	R	G	G	G	G	A	G	G	G	G	G	A	G	G
S1B_60050644	G/A	2	60050644	+	NA	NA	NA	NA	NA	NA	N	R	A	R	N	N	N	R	R	G	R	G	N	R	A	R	R	R	R	A	N	G	R	A	R	R	R	R	R	R	N	A	R	R	G	R	N	R	R
S1B_60256434	A/G	2	60256434	+	NA	NA	NA	NA	NA	NA	G	A	A	A	G	G	G	A	A	G	R	G	G	A	A	A	A	R	A	A	G	A	A	A	A	R	A	A	A	A	G	A	A	A	G	A	G	A	A
S1B_60256443	G/C	2	60256443	+	NA	NA	NA	NA	NA	NA	C	G	G	G	C	C	C	G	G	G	S	G	C	G	G	G	G	S	G	G	C	G	G	G	G	S	G	G	G	G	C	G	G	G	G	G	C	G	G
S1B_61443740	T/C	2	61443740	+	NA	NA	NA	NA	NA	NA	N	Y	Y	Y	C	N	C	Y	Y	Y	Y	Y	N	T	C	T	Y	Y	Y	Y	C	Y	Y	Y	Y	T	T	Y	T	Y	C	Y	Y	Y	T	Y	N	T	T
S1B_62023051	G/C	2	62023051	+	NA	NA	NA	NA	NA	NA	G	G	S	C	G	G	G	N	C	G	S	G	G	G	G	G	S	G	C	N	G	N	C	C	G	G	S	C	G	S	G	N	G	G	G	N	G	G	C
S1B_62023054	C/T	2	62023054	+	NA	NA	NA	NA	NA	NA	C	C	C	Y	C	C	C	N	Y	C	Y	C	C	C	C	C	Y	C	T	N	C	N	Y	Y	C	C	C	Y	C	C	C	N	C	C	C	N	C	C	C
S1B_62023055	G/C	2	62023055	+	NA	NA	NA	NA	NA	NA	G	G	G	S	G	G	G	N	S	G	S	G	G	G	G	G	S	G	C	N	G	N	S	S	G	G	G	S	G	G	G	N	G	G	G	N	G	G	G
S1B_62023056	A/T	2	62023056	+	NA	NA	NA	NA	NA	NA	A	A	A	W	A	A	A	N	W	A	W	A	A	A	A	A	W	A	T	N	A	N	W	W	A	A	A	W	A	A	A	N	A	A	A	N	A	A	A
S1B_62023058	G/T	2	62023058	+	NA	NA	NA	NA	NA	NA	G	G	G	K	G	G	G	N	K	G	K	G	G	G	G	G	K	G	T	N	G	N	K	K	G	G	G	K	G	G	G	N	G	G	G	N	G	G	G
S1B_62023063	G/A	2	62023063	+	NA	NA	NA	NA	NA	NA	G	G	G	G	R	R	G	N	G	R	G	G	G	R	G	R	G	G	G	N	G	N	G	G	R	R	G	G	G	G	G	N	R	R	G	N	G	G	G
S1B_62023070	T/A	2	62023070	+	NA	NA	NA	NA	NA	NA	T	T	W	W	T	T	T	N	W	T	T	T	T	T	T	T	T	T	T	N	T	N	W	W	T	T	W	W	T	T	T	N	T	T	T	N	T	T	A
S1B_62023082	T/G	2	62023082	+	NA	NA	NA	NA	NA	NA	K	K	K	T	T	K	T	N	T	K	T	T	T	K	K	K	K	T	T	N	T	N	T	T	T	K	K	T	T	K	T	N	K	T	T	N	K	T	T
S1B_62196737	G/A	2	62196737	+	NA	NA	NA	NA	NA	NA	N	R	R	R	N	N	N	G	R	A	R	R	N	R	R	R	R	R	R	R	N	R	R	R	R	R	R	R	R	G	N	R	R	R	R	G	N	R	R
S1B_63882229	C/T	2	63882229	+	NA	NA	NA	NA	NA	NA	T	C	Y	N	N	N	N	T	Y	C	Y	C	T	Y	C	C	N	C	Y	Y	N	C	C	Y	C	Y	C	C	C	C	N	Y	C	C	T	C	N	C	N
S1B_63968337	G/A	2	63968337	+	NA	NA	NA	NA	NA	NA	N	A	R	A	A	N	N	R	R	R	R	R	N	R	R	R	R	G	R	R	N	R	R	R	R	R	R	A	R	R	N	R	A	G	G	R	N	R	R
S1B_65768801	T/C	2	65768801	+	NA	NA	NA	NA	NA	NA	C	T	T	T	C	C	C	T	T	T	T	T	C	T	T	T	T	T	T	T	C	T	T	T	T	T	N	T	T	T	C	N	T	T	T	T	N	T	T
S1B_65768803	T/C	2	65768803	+	NA	NA	NA	NA	NA	NA	C	T	T	T	C	C	C	T	T	T	T	T	C	T	T	T	T	T	T	T	C	T	T	T	T	T	N	T	T	T	C	N	T	T	T	T	N	T	T
S1B_65775769	C/T	2	65775769	+	NA	NA	NA	NA	NA	NA	N	C	C	C	T	N	N	C	C	C	C	C	N	C	C	C	C	C	C	C	N	C	C	C	C	C	C	C	C	C	N	C	C	C	C	C	N	N	C
S1B_68608370	G/A	2	68608370	+	NA	NA	NA	NA	NA	NA	G	G	G	N	G	G	G	G	G	G	G	N	N	G	G	G	G	G	G	G	G	G	R	N	G	G	G	G	R	G	G	N	G	G	G	G	G	G	N
S1B_68608403	C/T	2	68608403	+	NA	NA	NA	NA	NA	NA	C	C	C	N	C	C	C	C	C	C	C	N	N	C	C	Y	C	C	C	C	Y	C	Y	N	C	C	C	C	C	C	Y	N	Y	Y	Y	C	C	Y	N
S1B_68608414	T/A	2	68608414	+	NA	NA	NA	NA	NA	NA	T	T	W	N	A	A	W	T	A	T	W	N	N	W	W	W	T	W	T	W	W	T	W	A	W	T	T	W	W	T	W	A	W	W	W	W	W	W	N
S1B_68608416	A/T	2	68608416	+	NA	NA	NA	NA	NA	NA	W	A	A	N	A	A	A	A	A	A	A	N	N	A	W	A	T	W	W	A	W	W	W	N	A	T	A	A	W	W	A	N	A	A	A	A	A	W	N
S1B_69542618	T/A	2	69542618	+	NA	NA	NA	NA	NA	NA	N	A	A	T	N	N	N	T	T	T	T	T	N	T	T	A	T	T	T	T	N	T	T	T	A	T	T	A	T	T	N	A	T	T	T	T	N	T	T
S1B_69908043	C/T	2	69908043	+	NA	NA	NA	NA	NA	NA	N	T	T	C	N	N	N	C	C	C	C	C	N	C	C	T	C	N	C	C	N	C	C	C	T	C	C	T	C	C	N	C	C	C	C	C	N	C	C
S1B_70311735	G/A	2	70311735	+	NA	NA	NA	NA	NA	NA	A	G	G	G	A	A	A	G	G	G	G	G	A	G	G	G	G	R	G	G	A	G	G	G	N	G	N	N	G	G	A	G	G	G	G	G	A	G	G
S1B_71620343	T/C	2	71620343	+	NA	NA	NA	NA	NA	NA	N	C	C	T	N	N	N	T	T	T	T	T	N	T	N	C	T	T	T	T	N	T	T	T	C	T	T	Y	T	T	N	Y	T	T	T	T	N	T	T
S1B_72024704	A/G	2	72024704	+	NA	NA	NA	NA	NA	NA	A	A	A	A	N	A	A	G	A	A	A	A	G	A	A	N	N	N	N	N	A	N	A	A	A	A	R	A	N	A	A	A	R	A	R	A	A	A	N
S1B_73133387	G/T	2	73133387	+	NA	NA	NA	NA	NA	NA	N	G	G	G	N	N	N	K	K	G	K	G	N	K	K	G	K	T	K	K	N	K	K	K	G	K	K	G	K	K	N	K	G	K	G	K	N	K	K
S1B_74245479	T/G	2	74245479	+	NA	NA	NA	NA	NA	NA	N	K	K	N	K	K	N	K	K	K	T	K	N	G	T	K	K	N	K	K	G	K	K	T	T	K	K	G	G	K	K	T	K	G	K	K	K	K	K
S1B_74894895	T/C	2	74894895	+	NA	NA	NA	NA	NA	NA	N	T	C	T	N	N	N	T	T	T	T	T	N	T	T	C	T	T	T	T	N	T	T	T	T	T	T	Y	T	T	N	Y	T	T	T	T	N	T	T
S1B_76687204	C/G	2	76687204	+	NA	NA	NA	NA	NA	NA	C	C	C	N	C	C	C	S	C	C	N	C	N	C	C	C	S	C	C	C	C	C	N	C	C	C	C	C	C	C	C	C	C	G	C	C	N	C	S
S1B_79612888	A/G	2	79612888	+	NA	NA	NA	NA	NA	NA	R	R	A	A	A	G	G	R	A	A	N	R	G	R	R	A	G	N	R	R	G	R	A	G	R	R	N	N	G	R	N	G	G	A	A	A	R	A	N
S1B_90264784	T/G	2	90264784	+	NA	NA	NA	NA	NA	NA	T	K	K	G	T	K	T	G	T	T	K	T	N	G	T	G	K	T	K	N	K	K	K	N	T	G	K	T	N	N	G	G	G	N	K	T	T	T	K
S1B_93914457	C/A	2	93914457	+	NA	NA	NA	NA	NA	NA	N	N	C	C	A	A	A	C	C	C	C	C	A	C	C	N	C	M	C	N	A	C	N	C	N	M	N	N	C	N	A	C	C	C	C	C	A	C	C
S1B_93914468	C/G	2	93914468	+	NA	NA	NA	NA	NA	NA	N	N	C	C	G	G	G	C	C	C	C	C	G	C	C	N	C	S	C	N	G	C	N	C	N	S	N	N	C	N	G	C	C	C	C	C	G	C	C
S1B_93914470	T/A	2	93914470	+	NA	NA	NA	NA	NA	NA	N	N	T	T	A	A	A	T	T	T	T	T	A	T	T	N	T	W	T	N	A	T	N	T	N	W	N	N	T	N	A	T	T	T	T	T	A	T	T
S1B_93914487	G/A	2	93914487	+	NA	NA	NA	NA	NA	NA	N	N	G	G	A	A	A	G	G	G	G	G	A	G	G	N	G	R	G	N	A	G	N	G	N	R	N	N	G	N	A	G	G	G	G	G	A	G	G
S1B_94233085	G/T	2	94233085	+	NA	NA	NA	NA	NA	NA	N	G	G	G	N	T	T	G	G	G	G	G	T	G	G	G	G	G	G	G	N	G	G	G	G	G	G	G	G	G	T	G	G	G	G	G	T	N	G
S1B_104771982	C/A	2	104771982	+	NA	NA	NA	NA	NA	NA	A	C	C	C	N	A	A	C	C	C	N	C	A	C	C	C	C	A	N	C	A	N	C	C	C	C	C	C	C	N	A	C	N	C	C	C	A	C	C
S1B_106897035	C/T	2	106897035	+	NA	NA	NA	NA	NA	NA	T	C	C	C	N	T	T	C	C	C	C	C	N	C	N	C	C	T	C	C	N	C	C	C	C	C	C	C	N	C	T	C	C	C	C	C	N	C	C
S1B_108921280	C/T	2	108921280	+	NA	NA	NA	NA	NA	NA	N	Y	C	C	Y	C	C	C	N	C	C	C	N	C	N	C	C	C	C	C	C	N	C	N	C	C	C	C	C	C	N	C	C	C	C	C	C	N	C
S1B_109729511	G/C	2	109729511	+	NA	NA	NA	NA	NA	NA	N	G	G	G	C	C	C	G	G	G	G	G	C	G	G	G	G	G	G	G	C	G	G	G	G	S	G	N	G	G	N	G	G	G	G	G	C	G	G
S1B_109729544	A/G	2	109729544	+	NA	NA	NA	NA	NA	NA	N	A	A	A	G	G	G	A	A	A	A	A	G	A	A	A	A	A	A	A	G	A	A	A	A	R	A	N	A	A	N	A	A	A	A	A	G	A	A
S1B_111026265	C/T	2	111026265	+	NA	NA	NA	NA	NA	NA	C	C	C	C	Y	Y	Y	C	C	C	C	C	Y	C	C	C	C	C	C	C	C	C	C	N	C	C	N	N	N	C	C	C	C	C	C	C	Y	C	C
S1B_111026313	G/T	2	111026313	+	NA	NA	NA	NA	NA	NA	G	G	G	G	K	K	K	G	G	G	G	G	K	G	G	G	G	G	G	G	G	G	G	N	G	G	N	N	N	G	G	G	G	G	G	G	K	G	G
S1B_115286094	C/A	2	115286094	+	NA	NA	NA	NA	NA	NA	A	C	C	C	A	A	A	C	C	C	C	C	A	C	C	C	C	N	C	C	A	C	C	C	C	M	C	C	C	C	N	C	C	C	C	C	A	C	C
S1B_115286121	T/G	2	115286121	+	NA	NA	NA	NA	NA	NA	G	T	T	T	G	G	G	T	T	T	T	T	G	T	T	T	T	N	T	T	G	T	T	T	T	K	T	T	T	T	N	T	T	T	T	T	G	T	T
S1B_117178278	G/A	2	117178278	+	NA	NA	NA	NA	NA	NA	N	G	G	G	N	A	N	G	G	G	G	G	N	G	G	G	G	N	N	G	N	G	G	G	G	G	G	G	G	G	N	G	G	G	G	G	N	N	G
S1B_120995725	G/T	2	120995725	+	NA	NA	NA	NA	NA	NA	G	G	G	K	N	G	G	G	G	G	K	G	G	G	G	G	G	G	G	K	T	G	G	G	G	K	G	G	K	G	N	G	G	G	G	G	N	G	G
S1B_121514158	T/C	2	121514158	+	NA	NA	NA	NA	NA	NA	N	T	T	T	N	N	N	Y	T	T	T	T	N	T	T	T	T	T	T	T	N	T	T	T	T	T	T	T	T	T	N	T	T	Y	T	T	N	C	Y
S1B_121850055	G/A	2	121850055	+	NA	NA	NA	NA	NA	NA	A	G	G	G	A	A	A	G	G	G	G	G	A	G	G	G	G	G	G	G	A	G	G	G	G	R	G	G	G	G	A	G	G	G	G	G	A	G	G
S1B_121850064	G/A	2	121850064	+	NA	NA	NA	NA	NA	NA	G	G	G	G	R	R	R	G	G	G	G	G	R	G	G	G	G	G	G	G	R	G	G	G	G	G	G	G	G	G	R	G	G	G	G	G	G	G	G
S1B_121850079	G/A	2	121850079	+	NA	NA	NA	NA	NA	NA	A	G	G	G	A	A	A	G	G	G	G	G	A	G	G	G	G	G	G	G	A	G	G	G	G	R	G	G	G	G	A	G	G	G	G	G	A	G	G
S1B_121850089	A/G	2	121850089	+	NA	NA	NA	NA	NA	NA	G	A	A	A	R	R	R	A	A	A	A	A	R	A	A	A	A	A	A	A	R	A	A	A	A	R	A	A	A	A	R	A	A	A	A	A	G	A	A
S1B_121850105	A/T	2	121850105	+	NA	NA	NA	NA	NA	NA	A	A	A	A	W	W	W	A	A	A	A	A	W	A	A	A	A	A	A	A	W	A	A	A	A	A	A	A	A	A	W	A	A	A	A	A	A	A	A
S1B_122135773	G/A	2	122135773	+	NA	NA	NA	NA	NA	NA	G	G	G	N	R	N	R	R	R	G	R	G	A	G	G	G	G	G	N	N	G	G	R	R	G	G	G	G	G	G	G	G	G	R	G	G	G	G	A
S1B_122135796	C/T	2	122135796	+	NA	NA	NA	NA	NA	NA	C	C	C	N	Y	N	C	C	C	C	C	C	C	C	C	C	C	C	N	N	C	C	C	C	Y	C	C	C	C	C	C	C	C	Y	C	C	C	C	C
S1B_130364178	A/T	2	130364178	+	NA	NA	NA	NA	NA	NA	T	A	A	N	T	T	T	N	A	A	W	N	T	N	A	A	A	W	N	A	T	A	A	A	A	W	A	A	A	A	T	A	N	A	A	A	T	A	A
S1B_132071246	T/G	2	132071246	+	NA	NA	NA	NA	NA	NA	T	T	T	T	T	T	T	T	T	T	T	T	N	G	N	G	T	T	T	T	T	T	T	T	T	T	T	T	T	T	T	T	N	T	T	T	T	G	G
S1B_133119730	A/G	2	133119730	+	NA	NA	NA	NA	NA	NA	G	A	A	R	G	G	N	A	A	A	A	A	N	A	A	A	A	A	A	A	N	A	N	R	A	A	A	A	A	A	N	A	A	A	A	A	G	A	A
S1B_133119731	G/A	2	133119731	+	NA	NA	NA	NA	NA	NA	G	G	R	G	G	N	G	R	G	G	A	R	G	A	G	R	R	R	G	G	G	R	G	R	A	G	G	R	R	A	G	G	A	G	N	G	G	R	G
S1B_133119747	C/A	2	133119747	+	NA	NA	NA	NA	NA	NA	A	M	M	M	N	N	A	M	M	M	N	M	A	C	M	M	M	M	M	M	A	M	A	M	M	M	A	M	M	C	A	M	C	M	C	M	A	M	M
S1B_133119748	G/C	2	133119748	+	NA	NA	NA	NA	NA	NA	G	G	S	G	G	N	G	S	G	G	C	S	G	C	G	S	S	S	G	G	G	S	G	S	C	G	G	S	S	C	G	G	C	G	N	G	G	S	G
S1B_143850712	T/A	2	143850712	+	NA	NA	NA	NA	NA	NA	N	W	W	T	N	N	N	W	T	T	T	W	T	W	T	T	T	T	T	T	N	W	W	T	W	T	T	T	T	T	T	T	T	T	T	T	T	W	W
S1B_143850765	T/C	2	143850765	+	NA	NA	NA	NA	NA	NA	N	T	T	C	N	N	N	T	Y	Y	Y	Y	C	Y	Y	Y	Y	T	Y	T	N	Y	T	T	Y	Y	Y	Y	Y	T	C	Y	C	Y	Y	Y	C	T	T
S1B_155408193	T/A	2	155408193	+	NA	NA	NA	NA	NA	NA	A	N	T	T	A	A	A	T	T	T	T	T	A	T	T	T	T	N	T	T	A	T	T	T	T	T	T	T	T	T	N	T	T	T	T	T	A	T	T
S1B_155408199	T/C	2	155408199	+	NA	NA	NA	NA	NA	NA	C	N	T	T	C	C	C	T	T	T	T	T	C	T	T	T	T	N	T	T	C	T	T	T	T	T	T	T	T	T	N	T	T	T	T	T	C	T	T
S1B_157966434	G/A	2	157966434	+	NA	NA	NA	NA	NA	NA	R	R	G	A	A	R	A	R	A	N	G	R	R	G	N	R	R	R	R	N	R	R	R	N	G	R	G	A	R	N	G	N	G	R	A	G	G	G	R
S1B_159406463	C/T	2	159406463	+	NA	NA	NA	NA	NA	NA	T	C	C	C	T	T	T	C	C	C	Y	C	T	C	C	C	C	N	C	C	T	C	C	C	C	Y	C	C	C	C	T	C	C	C	C	C	T	C	C
S1B_160300487	G/A	2	160300487	+	NA	NA	NA	NA	NA	NA	G	G	G	G	G	G	A	G	R	G	G	G	R	G	N	G	G	G	R	R	G	R	N	G	G	G	R	G	R	G	R	G	G	G	R	G	G	G	G
S1B_160300488	G/A	2	160300488	+	NA	NA	NA	NA	NA	NA	G	G	R	G	R	G	G	G	G	G	G	G	G	G	N	G	G	G	G	G	G	G	R	G	G	G	G	G	G	G	G	G	G	R	R	G	G	R	G
S1B_160300512	T/A	2	160300512	+	NA	NA	NA	NA	NA	NA	W	T	W	T	T	T	N	T	T	W	T	T	W	T	N	T	T	W	W	T	W	W	T	W	T	T	W	W	W	T	W	T	W	W	T	T	T	T	T
S1B_160300519	G/A	2	160300519	+	NA	NA	NA	NA	NA	NA	G	R	G	G	R	R	G	G	R	R	G	A	R	R	N	R	R	G	G	G	R	R	G	R	R	R	G	R	G	G	R	G	R	G	G	R	R	G	G
S1B_160300520	C/T	2	160300520	+	NA	NA	NA	NA	NA	NA	Y	C	C	Y	C	Y	C	C	Y	C	C	C	C	C	N	C	C	C	Y	C	C	C	C	C	C	C	Y	C	C	C	C	T	C	C	C	C	C	C	T
S1B_160300527	G/A	2	160300527	+	NA	NA	NA	NA	NA	NA	G	G	G	R	G	G	G	G	R	G	G	G	G	G	N	R	G	G	G	G	G	G	G	G	R	G	G	G	G	G	G	G	G	G	G	G	R	G	G
S1B_160300528	G/A	2	160300528	+	NA	NA	NA	NA	NA	NA	R	G	G	G	R	R	G	R	R	G	R	G	G	A	N	R	G	R	G	R	R	R	R	R	R	G	R	R	R	G	R	G	R	R	R	R	G	G	G
S1B_160486840	C/A	2	160486840	+	NA	NA	NA	NA	NA	NA	A	C	C	C	A	A	A	C	C	C	M	C	A	C	C	C	C	C	C	C	A	C	C	C	C	M	C	C	C	C	A	C	C	C	C	C	A	C	C
S1B_161337444	A/C	2	161337444	+	NA	NA	NA	NA	NA	NA	C	M	M	A	A	A	M	A	A	A	M	M	A	M	M	M	A	A	M	A	A	A	A	N	A	A	A	A	M	A	M	M	A	A	M	M	M	A	C
S1B_161337448	G/A	2	161337448	+	NA	NA	NA	NA	NA	NA	A	R	R	G	G	G	R	G	G	G	R	R	G	R	R	R	G	G	R	G	G	G	G	N	G	G	G	G	R	G	R	R	G	G	R	R	R	G	A
S1B_163935195	C/T	2	163935195	+	NA	NA	NA	NA	NA	NA	C	C	Y	C	C	Y	C	Y	Y	C	Y	C	C	Y	Y	C	C	C	C	C	Y	Y	C	C	Y	Y	C	C	C	Y	C	Y	C	C	Y	C	C	Y	Y
S1B_166387550	G/A	2	166387550	+	NA	NA	NA	NA	NA	NA	R	G	R	G	R	G	R	G	G	G	G	R	R	G	G	G	G	R	G	G	R	R	R	G	G	G	G	G	R	G	G	G	R	G	R	G	G	G	R
S1B_166387578	G/A	2	166387578	+	NA	NA	NA	NA	NA	NA	G	G	G	G	G	G	G	G	G	G	G	G	G	G	G	G	G	G	R	G	G	G	G	R	G	G	R	G	G	G	G	G	G	G	G	G	G	G	G
S1B_166387602	G/A	2	166387602	+	NA	NA	NA	NA	NA	NA	R	R	R	R	G	G	G	R	R	G	R	R	R	R	R	R	R	G	R	R	G	G	G	G	R	G	R	G	R	R	R	R	G	R	R	R	R	G	R
S1B_166387603	C/T	2	166387603	+	NA	NA	NA	NA	NA	NA	C	Y	C	N	Y	Y	C	C	C	C	C	C	C	C	C	C	Y	C	C	C	Y	Y	Y	Y	Y	Y	C	C	C	Y	Y	Y	C	C	C	C	Y	C	C
S1B_167718745	T/C	2	167718745	+	NA	NA	NA	NA	NA	NA	Y	T	T	T	Y	Y	Y	T	T	T	T	T	Y	T	N	T	T	Y	T	T	Y	T	N	T	T	Y	T	T	T	T	Y	T	T	T	T	T	Y	T	T
S1B_167718772	C/T	2	167718772	+	NA	NA	NA	NA	NA	NA	Y	C	C	C	Y	Y	Y	C	C	C	C	C	Y	C	N	C	C	Y	C	C	Y	C	N	C	C	Y	C	C	C	C	Y	C	C	C	C	C	Y	C	C
S1B_169662746	A/G	2	169662746	+	NA	NA	NA	NA	NA	NA	G	A	A	A	G	G	G	A	A	A	A	A	G	A	A	A	A	R	A	A	G	A	A	A	A	R	A	A	A	A	G	A	A	A	A	A	G	A	A
S1B_170390077	G/A	2	170390077	+	NA	NA	NA	NA	NA	NA	G	G	N	N	G	G	G	G	G	N	G	G	N	G	G	G	R	N	G	G	G	N	G	R	G	N	R	G	G	G	N	G	N	G	G	G	G	G	G
S1B_170515886	G/A	2	170515886	+	NA	NA	NA	NA	NA	NA	A	G	G	G	A	A	A	G	G	G	R	G	A	G	G	G	G	G	G	G	A	G	G	G	G	G	G	G	G	G	A	G	G	G	G	G	A	G	G
S1B_170515934	G/A	2	170515934	+	NA	NA	NA	NA	NA	NA	A	G	G	G	A	A	A	G	G	G	R	G	A	G	G	G	G	G	G	G	A	G	G	G	G	G	G	G	G	G	A	G	G	G	G	G	A	G	G
S1B_170515942	T/C	2	170515942	+	NA	NA	NA	NA	NA	NA	C	T	T	T	C	C	C	T	T	T	Y	T	C	T	T	T	T	T	T	T	C	T	T	T	T	T	T	T	T	T	C	T	T	T	T	T	C	T	T
S1B_170842807	C/T	2	170842807	+	NA	NA	NA	NA	NA	NA	T	C	C	C	T	T	T	C	C	C	C	C	T	C	C	N	C	Y	C	C	T	C	C	C	C	Y	C	C	N	C	T	C	C	C	C	C	T	C	C
S1B_171031413	G/T	2	171031413	+	NA	NA	NA	NA	NA	NA	T	G	G	G	T	T	T	G	G	G	K	G	T	G	G	G	G	K	G	G	T	N	G	G	G	K	G	G	G	G	N	G	G	G	G	G	T	G	G
S1B_180406818	G/A	2	180406818	+	NA	NA	NA	NA	NA	NA	A	G	N	G	A	A	A	G	G	G	R	G	A	G	G	G	G	G	G	G	A	G	G	G	G	G	G	G	G	G	A	G	G	G	G	G	A	G	G
S1B_182417749	C/T	2	182417749	+	NA	NA	NA	NA	NA	NA	C	C	C	C	C	C	C	C	C	C	C	C	C	C	C	Y	C	C	C	Y	C	C	C	Y	C	C	C	C	C	C	N	Y	N	C	C	C	C	N	N
S1B_182651638	A/G	2	182651638	+	NA	NA	NA	NA	NA	NA	A	R	R	R	N	A	A	R	R	G	G	G	A	R	G	R	R	G	R	N	N	G	R	G	R	R	A	G	R	R	A	R	G	R	G	G	A	N	R
S1B_182651661	G/A	2	182651661	+	NA	NA	NA	NA	NA	NA	G	R	R	R	N	G	G	R	R	A	A	A	G	R	A	R	R	A	R	N	N	A	R	R	R	R	G	A	R	R	G	R	A	R	A	A	G	N	R
S1B_182651686	T/G	2	182651686	+	NA	NA	NA	NA	NA	NA	T	K	K	K	N	T	T	K	K	G	G	G	T	K	G	K	K	G	K	N	N	G	K	G	K	K	T	G	K	K	T	K	G	K	G	G	T	N	K
S1B_184771090	T/C	2	184771090	+	NA	NA	NA	NA	NA	NA	C	T	T	T	C	C	C	T	T	T	T	T	C	T	T	T	T	C	T	T	C	T	T	T	T	Y	T	T	T	T	N	T	T	T	T	T	C	T	T
S1B_184771092	A/G	2	184771092	+	NA	NA	NA	NA	NA	NA	G	A	A	A	G	G	G	A	A	A	A	A	G	A	A	A	A	G	A	A	G	A	A	A	A	R	A	A	A	A	N	A	A	A	A	A	G	A	A
S1B_184771124	C/G	2	184771124	+	NA	NA	NA	NA	NA	NA	G	C	C	C	G	G	G	C	C	C	C	C	G	C	C	C	C	G	C	C	G	C	C	C	C	S	C	C	C	C	N	C	C	C	C	C	G	C	C
S1B_184771133	T/C	2	184771133	+	NA	NA	NA	NA	NA	NA	C	T	T	T	C	C	C	T	T	T	T	T	C	T	T	T	T	C	T	T	C	T	T	T	T	Y	T	T	T	T	N	T	T	T	T	T	C	T	T
S1B_185077156	G/A	2	185077156	+	NA	NA	NA	NA	NA	NA	A	G	G	G	A	A	A	G	G	G	G	G	A	G	G	G	G	A	G	G	A	N	G	G	G	G	G	G	G	G	A	G	G	G	N	G	A	G	G
S1B_185077175	C/G	2	185077175	+	NA	NA	NA	NA	NA	NA	G	C	C	C	G	G	G	C	C	C	C	C	G	C	C	C	C	G	C	C	G	N	C	C	C	C	C	C	C	C	G	C	C	C	N	C	G	C	C
S1B_189131250	C/T	2	189131250	+	NA	NA	NA	NA	NA	NA	T	C	C	C	N	T	T	C	C	C	C	C	N	C	C	C	C	C	C	C	N	C	C	C	C	Y	C	C	Y	C	T	C	C	C	C	C	N	C	C
S1B_189131252	C/T	2	189131252	+	NA	NA	NA	NA	NA	NA	T	C	C	C	N	T	T	C	C	C	C	C	N	C	C	C	C	C	C	C	N	C	C	C	C	Y	C	C	Y	C	T	C	C	C	C	C	N	C	C
S1B_196871204	T/C	2	196871204	+	NA	NA	NA	NA	NA	NA	T	T	N	T	Y	T	T	T	T	T	T	T	T	T	T	T	T	Y	T	Y	T	T	T	T	Y	Y	C	N	T	T	N	T	T	T	T	T	T	T	T
S1B_196871215	C/A	2	196871215	+	NA	NA	NA	NA	NA	NA	C	C	N	C	M	C	C	C	C	C	C	C	C	C	C	C	C	M	C	M	C	C	C	C	M	M	A	N	C	C	N	C	C	C	C	C	C	C	C
S1B_196871216	C/T	2	196871216	+	NA	NA	NA	NA	NA	NA	C	C	N	C	Y	C	C	C	C	C	C	C	C	C	C	C	C	Y	C	Y	C	C	C	C	Y	Y	T	N	C	C	N	C	C	C	C	C	C	C	C
S1B_196871235	G/A	2	196871235	+	NA	NA	NA	NA	NA	NA	G	G	N	G	R	G	G	G	G	G	G	G	G	G	G	G	G	R	G	R	G	G	G	G	R	R	A	N	G	G	N	G	G	G	G	G	G	G	G
S1B_197077741	C/T	2	197077741	+	NA	NA	NA	NA	NA	NA	C	Y	Y	C	C	Y	C	C	Y	Y	C	C	Y	N	C	C	N	C	T	C	Y	Y	Y	N	C	C	Y	Y	T	C	C	Y	Y	C	Y	C	C	Y	Y
S1B_197077742	A/T	2	197077742	+	NA	NA	NA	NA	NA	NA	T	A	A	A	A	A	A	A	W	A	A	A	A	N	A	A	N	A	A	A	A	A	A	N	W	A	A	W	A	W	A	A	A	A	A	A	A	A	A
S1B_197077743	C/T	2	197077743	+	NA	NA	NA	NA	NA	NA	C	C	Y	C	Y	Y	Y	T	Y	Y	C	C	C	N	T	Y	N	C	C	C	C	Y	Y	N	C	C	C	Y	C	Y	Y	C	Y	Y	Y	T	T	Y	Y
S1B_197077747	T/C	2	197077747	+	NA	NA	NA	NA	NA	NA	T	T	T	T	T	N	T	T	N	Y	T	T	T	N	T	T	N	T	T	T	T	T	T	N	T	T	T	T	Y	T	N	T	T	T	Y	T	T	T	T
S1B_197077757	G/A	2	197077757	+	NA	NA	NA	NA	NA	NA	G	G	R	G	G	G	G	G	G	G	G	G	G	N	G	G	N	G	G	G	G	G	G	N	G	G	G	G	G	G	G	G	G	G	R	R	A	G	R
S1B_197077777	C/T	2	197077777	+	NA	NA	NA	NA	NA	NA	C	Y	Y	C	C	C	C	C	C	Y	C	C	C	N	C	C	N	C	Y	C	Y	C	C	N	C	C	Y	C	C	C	C	Y	C	C	C	C	C	C	C
S1B_197077795	C/T	2	197077795	+	NA	NA	NA	NA	NA	NA	T	C	C	C	C	C	Y	C	Y	C	C	C	Y	N	C	C	N	T	Y	T	Y	Y	Y	N	Y	C	C	Y	C	Y	Y	C	C	Y	C	C	C	C	C
S1B_197077796	G/A	2	197077796	+	NA	NA	NA	NA	NA	NA	G	G	G	G	G	R	G	G	G	R	G	G	G	N	G	G	N	G	G	G	G	G	G	N	G	G	G	R	R	G	G	G	G	G	R	G	G	R	G
S1B_204428456	C/G	2	204428456	+	NA	NA	NA	NA	NA	NA	C	C	C	C	C	C	C	C	S	C	C	C	C	C	C	C	N	S	C	C	C	N	C	C	S	C	C	C	C	C	C	C	C	C	C	N	C	C	C
S1B_204428459	G/C	2	204428459	+	NA	NA	NA	NA	NA	NA	G	G	G	G	G	G	G	S	S	S	S	G	G	S	S	S	S	G	G	G	G	G	G	S	G	G	S	G	S	S	G	G	G	S	G	G	G	G	G
S1B_204428462	C/T	2	204428462	+	NA	NA	NA	NA	NA	NA	C	C	T	C	C	C	C	C	C	C	C	C	C	C	C	Y	C	Y	C	C	C	C	Y	C	C	C	C	C	C	C	C	C	C	Y	C	C	C	C	C
S1B_204428488	G/T	2	204428488	+	NA	NA	NA	NA	NA	NA	G	K	G	K	K	T	G	K	G	G	G	K	G	G	K	K	K	G	G	K	G	K	G	G	G	K	G	K	K	K	K	K	G	K	K	T	G	G	G
S1B_204428499	G/T	2	204428499	+	NA	NA	NA	NA	NA	NA	K	K	T	G	K	G	T	K	K	K	K	K	K	G	K	K	G	K	K	K	T	K	K	K	K	K	G	G	G	G	K	G	K	K	K	G	G	K	G
S1B_217476320	G/A	2	217476320	+	NA	NA	NA	NA	NA	NA	G	G	G	R	G	G	G	G	G	G	G	G	R	G	G	G	G	G	G	G	R	G	G	G	G	R	G	G	G	G	G	G	G	N	G	G	R	G	G
S1B_222163981	A/C	2	222163981	+	NA	NA	NA	NA	NA	NA	N	A	A	A	M	A	A	A	A	A	A	A	M	A	A	M	M	A	A	A	M	A	N	A	A	A	M	A	A	A	A	A	A	M	A	A	A	N	A
S1B_222425612	A/T	2	222425612	+	NA	NA	NA	NA	NA	NA	N	A	A	A	N	T	T	W	A	A	A	A	T	A	A	N	A	A	N	A	T	A	N	A	A	A	A	N	A	A	N	N	A	A	A	A	T	A	A
S1B_222425627	G/C	2	222425627	+	NA	NA	NA	NA	NA	NA	N	G	G	G	N	C	C	S	G	G	G	G	C	G	G	N	G	G	N	G	C	G	N	G	G	G	G	N	G	G	N	N	G	G	G	G	C	G	G
S1B_222425641	G/C	2	222425641	+	NA	NA	NA	NA	NA	NA	N	G	G	G	N	C	C	S	G	G	G	G	C	G	G	N	G	G	N	G	C	G	N	G	G	G	G	N	G	G	N	N	G	G	G	G	C	G	G
S1B_222425647	C/T	2	222425647	+	NA	NA	NA	NA	NA	NA	N	C	C	C	N	T	T	Y	C	C	C	C	T	C	C	N	C	C	N	C	T	C	N	C	C	C	C	N	C	C	N	N	C	C	C	C	T	C	C
S1B_228957324	G/A	2	228957324	+	NA	NA	NA	NA	NA	NA	G	G	G	N	R	G	G	G	G	G	G	G	G	G	G	G	A	N	G	G	G	G	N	G	G	G	G	G	G	G	N	G	G	G	G	G	G	G	G
S1B_228957341	A/G	2	228957341	+	NA	NA	NA	NA	NA	NA	R	A	A	N	R	A	R	A	A	R	R	A	A	A	A	A	A	N	A	A	A	G	N	A	A	A	R	R	A	A	N	A	A	R	A	A	R	R	A
S1B_228957350	G/T	2	228957350	+	NA	NA	NA	NA	NA	NA	N	G	G	N	K	G	K	G	G	K	K	G	G	G	G	G	G	N	G	G	G	T	N	G	G	G	K	K	G	G	N	G	G	K	G	G	K	K	G
S1B_228957352	G/T	2	228957352	+	NA	NA	NA	NA	NA	NA	G	K	K	N	G	K	K	K	K	G	K	T	K	T	K	K	G	N	K	K	K	G	N	T	K	K	K	K	T	K	N	K	K	K	T	K	K	K	G
S1B_228957366	G/A	2	228957366	+	NA	NA	NA	NA	NA	NA	R	G	R	N	R	R	R	R	G	G	G	G	R	G	G	R	G	N	G	R	G	G	N	G	G	R	G	R	G	G	N	R	R	G	G	G	G	G	G
S1B_228957368	G/A	2	228957368	+	NA	NA	NA	NA	NA	NA	R	G	R	N	R	R	R	R	G	G	G	G	R	G	G	R	G	N	R	R	G	G	N	G	G	R	G	R	G	R	N	R	R	G	G	G	G	G	G
S1B_228957369	A/G	2	228957369	+	NA	NA	NA	NA	NA	NA	R	A	R	N	R	R	R	R	A	A	A	A	R	A	A	R	A	N	R	R	A	A	N	A	A	R	A	R	A	A	N	R	R	A	A	A	A	A	A
S1B_228957372	G/A	2	228957372	+	NA	NA	NA	NA	NA	NA	G	R	G	N	G	G	G	G	R	G	G	G	G	G	R	G	G	N	G	G	R	G	N	G	G	G	G	R	G	G	N	G	R	G	G	R	G	G	G
S1B_228961848	C/A	2	228961848	+	NA	NA	NA	NA	NA	NA	M	M	C	M	C	M	C	C	M	M	C	C	M	M	M	M	M	C	C	M	C	M	C	C	C	C	C	M	M	C	C	M	M	C	M	C	M	C	C
S1B_228961851	T/A	2	228961851	+	NA	NA	NA	NA	NA	NA	W	W	T	W	T	W	T	T	W	W	T	T	W	W	W	W	W	T	T	W	T	W	T	T	T	T	T	W	W	T	T	W	W	T	W	T	W	T	T
S1B_228961856	G/T	2	228961856	+	NA	NA	NA	NA	NA	NA	G	G	K	K	G	G	G	G	G	G	G	G	K	G	G	G	G	G	K	K	G	K	G	G	G	G	G	K	G	G	G	K	G	K	G	G	G	G	G
S1B_234362507	G/A	2	234362507	+	NA	NA	NA	NA	NA	NA	G	R	R	N	G	G	G	R	G	A	R	G	R	R	G	G	G	R	R	G	G	G	G	R	G	G	G	N	G	N	G	R	G	G	G	G	R	G	G
S1B_234362511	A/T	2	234362511	+	NA	NA	NA	NA	NA	NA	A	A	W	N	A	A	A	A	A	A	A	A	W	W	A	A	A	A	W	A	A	A	A	W	A	A	A	N	A	N	A	W	A	A	A	A	W	A	A
S1B_234362514	C/G	2	234362514	+	NA	NA	NA	NA	NA	NA	C	C	C	N	C	C	C	S	C	G	S	C	S	C	C	C	S	S	C	S	S	C	C	C	C	C	G	N	C	N	C	S	C	C	C	C	C	C	C
S1B_234362522	T/G	2	234362522	+	NA	NA	NA	NA	NA	NA	K	T	K	N	K	T	K	T	K	T	K	K	T	K	T	K	K	K	T	T	T	T	G	K	T	K	T	N	G	N	T	K	K	G	T	T	K	T	T
S1B_234362550	A/C	2	234362550	+	NA	NA	NA	NA	NA	NA	A	M	A	N	M	C	M	A	M	A	M	A	M	M	A	M	A	M	M	A	A	A	A	A	M	A	A	N	A	N	A	A	A	A	M	A	M	C	C
S1B_234362552	A/C	2	234362552	+	NA	NA	NA	NA	NA	NA	A	A	M	N	A	A	A	M	A	A	A	A	A	M	A	A	A	A	A	A	M	A	A	A	A	A	A	N	A	N	A	A	A	A	M	C	M	A	A
S1B_236091855	A/T	2	236091855	+	NA	NA	NA	NA	NA	NA	A	A	A	A	A	N	A	A	A	A	A	A	A	W	A	A	A	A	A	A	W	A	A	W	A	A	A	A	A	N	W	A	A	N	A	A	A	A	N
S1B_239776932	C/T	2	239776932	+	NA	NA	NA	NA	NA	NA	N	C	C	N	C	N	C	C	Y	C	C	C	N	C	C	C	Y	C	C	C	N	C	C	C	C	C	C	C	C	Y	C	N	Y	C	N	C	C	N	C
S1B_239776934	T/C	2	239776934	+	NA	NA	NA	NA	NA	NA	N	T	T	N	T	N	T	T	Y	T	T	T	N	T	T	T	Y	T	T	T	N	T	T	T	T	T	T	T	T	Y	T	N	Y	T	N	T	T	N	T
S1B_245955381	C/T	2	245955381	+	NA	NA	NA	NA	NA	NA	C	T	Y	Y	Y	C	C	Y	Y	C	T	C	C	Y	T	Y	Y	Y	Y	Y	Y	Y	Y	T	N	C	Y	Y	Y	T	C	Y	T	Y	C	Y	C	Y	Y
S1B_245955428	A/G	2	245955428	+	NA	NA	NA	NA	NA	NA	A	G	R	R	R	A	A	R	R	A	G	A	A	R	G	R	R	R	R	R	R	R	R	G	G	A	R	R	R	G	A	R	G	R	A	R	A	R	R
S1B_245955434	C/T	2	245955434	+	NA	NA	NA	NA	NA	NA	C	T	Y	Y	C	C	C	Y	Y	C	T	C	C	Y	T	Y	Y	C	Y	Y	C	Y	Y	Y	T	C	Y	Y	Y	Y	C	Y	Y	Y	C	Y	C	Y	Y
S1B_245956956	T/A	2	245956956	+	NA	NA	NA	NA	NA	NA	W	T	W	N	W	W	A	W	W	W	T	N	W	T	W	A	N	W	T	A	W	W	W	W	W	W	A	W	W	W	W	T	T	A	W	T	W	N	W
S1B_248234510	T/C	2	248234510	+	NA	NA	NA	NA	NA	NA	T	T	Y	Y	T	T	T	Y	T	Y	T	Y	T	Y	T	T	T	T	T	T	T	Y	T	Y	T	T	T	Y	T	T	T	T	T	T	T	T	T	T	T
S1B_248234546	T/C	2	248234546	+	NA	NA	NA	NA	NA	NA	C	Y	T	Y	Y	Y	Y	T	T	T	Y	Y	T	Y	Y	Y	Y	Y	Y	T	Y	Y	C	Y	Y	Y	Y	T	T	Y	Y	Y	C	T	T	Y	Y	Y	Y
S1B_250425753	G/A	2	250425753	+	NA	NA	NA	NA	NA	NA	R	G	G	G	G	R	R	G	G	G	G	G	R	G	G	G	G	G	G	N	R	G	G	G	G	G	G	G	G	G	R	G	G	N	G	G	R	G	G
S1B_250425792	G/A	2	250425792	+	NA	NA	NA	NA	NA	NA	R	G	G	G	G	R	R	G	G	G	G	G	R	G	G	G	G	G	G	N	R	G	G	G	G	G	G	G	G	G	R	G	G	N	G	G	R	G	G
S1B_255693286	C/T	2	255693286	+	NA	NA	NA	NA	NA	NA	C	Y	C	Y	C	C	C	C	C	C	Y	N	C	C	C	C	N	C	C	C	C	N	C	C	N	C	C	C	N	Y	C	C	Y	C	C	C	Y	C	N
S1B_255693291	C/T	2	255693291	+	NA	NA	NA	NA	NA	NA	C	Y	C	Y	C	C	C	C	C	C	Y	N	C	C	C	C	N	C	C	C	C	N	Y	C	N	C	C	C	N	Y	C	C	Y	C	C	C	Y	C	N
S1B_257099150	C/T	2	257099150	+	NA	NA	NA	NA	NA	NA	C	C	C	C	C	C	C	C	C	Y	C	C	C	C	C	C	C	C	Y	C	C	C	C	Y	C	Y	C	C	Y	C	Y	C	C	C	C	C	C	C	C
S1B_257099154	C/T	2	257099154	+	NA	NA	NA	NA	NA	NA	C	C	C	C	C	C	C	C	C	C	Y	C	C	Y	C	C	C	Y	C	C	Y	C	C	C	C	C	C	C	C	C	C	Y	C	C	C	C	C	C	C
S1B_257099174	C/T	2	257099174	+	NA	NA	NA	NA	NA	NA	Y	C	Y	C	C	C	C	C	C	C	C	C	C	C	C	C	C	C	C	C	C	C	C	C	C	C	C	C	C	C	C	C	C	C	C	C	C	C	C
S1B_257099175	G/A	2	257099175	+	NA	NA	NA	NA	NA	NA	R	G	G	R	G	G	R	G	G	G	G	G	G	G	G	R	G	G	G	G	R	R	G	R	G	G	R	G	G	G	G	G	G	G	R	G	G	R	G
S1B_257322510	G/A	2	257322510	+	NA	NA	NA	NA	NA	NA	G	G	G	G	R	G	R	R	R	G	G	R	N	R	R	G	G	G	G	A	G	G	G	G	G	G	G	G	G	R	G	G	G	A	R	R	R	G	G
S1B_259025527	T/A	2	259025527	+	NA	NA	NA	NA	NA	NA	T	T	W	W	N	N	W	N	T	T	T	A	W	W	T	W	N	T	T	W	T	T	W	N	T	T	W	W	W	W	N	W	W	N	W	N	T	N	W
S1B_260860432	C/A	2	260860432	+	NA	NA	NA	NA	NA	NA	M	C	C	M	C	N	C	N	C	C	C	C	C	C	C	C	C	C	C	N	C	C	M	C	C	C	C	C	C	C	C	A	C	C	C	C	C	M	C
S1B_260860433	T/C	2	260860433	+	NA	NA	NA	NA	NA	NA	Y	T	T	Y	T	N	T	N	T	T	T	T	T	T	T	T	T	T	T	N	T	T	Y	T	T	T	T	T	T	T	T	C	T	T	T	T	T	Y	T
S1B_260860435	T/A	2	260860435	+	NA	NA	NA	NA	NA	NA	T	T	T	T	T	N	T	N	T	T	T	T	W	T	T	W	T	T	T	N	T	T	T	T	T	W	T	T	T	T	T	T	T	T	T	T	T	T	W
S1B_260860450	G/A	2	260860450	+	NA	NA	NA	NA	NA	NA	G	R	G	G	G	N	R	N	G	G	G	G	R	G	R	R	G	G	G	N	R	G	G	G	G	R	G	A	G	R	G	G	G	G	R	G	A	G	R
S1B_261751253	A/C	2	261751253	+	NA	NA	NA	NA	NA	NA	M	N	M	A	M	M	A	M	M	A	A	M	A	A	C	A	M	A	M	A	A	A	A	A	A	A	A	A	N	M	A	M	A	A	A	A	N	N	A
S1B_261751254	T/A	2	261751254	+	NA	NA	NA	NA	NA	NA	W	N	W	W	W	W	W	W	W	W	T	A	T	W	A	T	W	T	W	T	T	T	T	T	W	T	T	T	N	W	T	W	T	W	T	T	N	N	T
S1B_261751256	T/C	2	261751256	+	NA	NA	NA	NA	NA	NA	Y	N	T	T	Y	Y	Y	T	Y	Y	Y	T	T	Y	T	T	T	Y	Y	Y	Y	C	T	C	Y	T	Y	T	N	T	C	T	C	T	Y	Y	N	N	Y
S1B_261751258	C/T	2	261751258	+	NA	NA	NA	NA	NA	NA	C	N	C	C	C	Y	C	C	C	Y	C	C	C	C	C	C	C	Y	C	C	C	C	C	C	C	C	Y	C	N	C	C	C	C	C	C	C	N	N	C
S1B_261751269	G/A	2	261751269	+	NA	NA	NA	NA	NA	NA	G	N	G	G	G	R	G	G	G	R	G	G	G	G	G	G	G	R	G	G	R	G	A	G	G	G	R	G	N	G	G	G	G	G	G	G	N	N	G
S1B_262963603	A/G	2	262963603	+	NA	NA	NA	NA	NA	NA	N	A	G	A	R	N	A	G	N	A	A	A	A	N	A	N	A	A	N	N	A	A	N	A	A	A	A	A	N	N	A	A	N	A	A	A	N	A	A
S1B_262963632	C/T	2	262963632	+	NA	NA	NA	NA	NA	NA	N	C	C	C	C	N	C	C	N	C	C	C	C	N	C	N	C	C	N	N	C	C	N	C	C	C	C	C	N	N	C	Y	N	C	Y	Y	N	C	Y
S1B_262963644	G/A	2	262963644	+	NA	NA	NA	NA	NA	NA	N	A	G	G	G	N	A	G	N	R	G	A	G	N	G	N	G	G	N	N	R	R	N	G	G	G	G	G	N	N	G	R	N	R	G	R	N	A	R
S1B_262966068	G/A	2	262966068	+	NA	NA	NA	NA	NA	NA	N	G	G	G	R	R	G	G	A	R	G	G	R	N	N	A	G	N	N	G	R	R	A	N	G	G	R	A	N	N	A	R	N	R	G	G	A	G	R
S1B_262966071	A/T	2	262966071	+	NA	NA	NA	NA	NA	NA	N	A	A	T	A	A	A	A	A	A	A	A	A	N	N	A	A	N	N	A	A	A	A	N	A	W	A	A	N	N	A	A	N	W	T	T	A	A	W
S1B_262966083	T/A	2	262966083	+	NA	NA	NA	NA	NA	NA	N	T	T	T	T	T	T	W	T	W	T	W	T	N	N	T	T	N	N	T	T	W	T	N	W	T	T	T	N	N	T	W	N	T	T	T	T	T	T
S1B_262966088	C/T	2	262966088	+	NA	NA	NA	NA	NA	NA	N	C	C	C	C	C	C	Y	C	Y	C	Y	C	N	N	C	C	N	N	C	C	Y	C	N	Y	C	C	C	N	N	C	Y	N	C	C	C	C	C	C
S1B_262966104	C/T	2	262966104	+	NA	NA	NA	NA	NA	NA	N	C	C	T	C	C	C	C	C	C	C	C	C	N	N	C	C	N	N	C	C	C	C	N	C	Y	C	C	N	N	C	C	N	Y	T	T	C	C	Y
S1B_262966106	C/T	2	262966106	+	NA	NA	NA	NA	NA	NA	N	C	C	T	C	C	C	C	C	C	C	C	C	N	N	C	C	N	N	C	C	C	C	N	C	Y	C	C	N	N	C	C	N	Y	T	T	C	C	Y
S1B_264762000	C/G	2	264762000	+	NA	NA	NA	NA	NA	NA	G	C	N	G	C	G	C	C	G	C	S	C	G	G	G	C	G	G	C	G	G	G	C	C	C	G	C	G	G	N	C	C	G	C	G	C	C	C	C
S1B_264874028	G/A	2	264874028	+	NA	NA	NA	NA	NA	NA	G	R	R	G	R	G	R	G	G	G	A	G	R	G	R	G	A	R	G	R	G	G	R	N	G	G	R	R	R	G	R	R	G	R	R	R	R	R	R
S1B_266552868	G/A	2	266552868	+	NA	NA	NA	NA	NA	NA	G	G	G	R	G	N	G	G	R	G	N	G	G	G	N	G	G	N	G	R	R	G	G	R	G	G	N	N	G	N	R	G	R	R	N	A	G	R	G
S1B_266552869	A/T	2	266552869	+	NA	NA	NA	NA	NA	NA	N	A	A	W	N	N	A	A	W	A	N	A	A	A	A	A	A	N	A	A	N	A	N	W	A	A	A	A	A	N	W	A	W	W	A	T	A	W	A
S1B_266552871	A/G	2	266552871	+	NA	NA	NA	NA	NA	NA	A	A	A	A	A	N	A	A	A	R	N	A	A	A	A	A	A	N	A	A	A	A	A	A	A	A	A	A	A	N	A	A	A	A	A	A	A	A	A
S1B_266552889	G/T	2	266552889	+	NA	NA	NA	NA	NA	NA	G	G	G	N	G	N	K	G	G	G	N	K	K	K	T	K	G	N	G	N	K	G	G	K	G	G	K	T	G	N	G	K	K	G	K	G	K	G	G
S1B_266552894	A/C	2	266552894	+	NA	NA	NA	NA	NA	NA	A	A	A	A	A	N	A	A	A	A	N	A	M	A	A	A	A	N	M	A	A	A	A	A	A	A	A	A	A	N	A	A	A	A	M	A	M	A	A
S1B_266552904	G/C	2	266552904	+	NA	NA	NA	NA	NA	NA	G	S	G	G	S	N	S	S	S	S	N	S	S	S	G	S	S	N	S	G	G	G	S	S	C	C	G	G	S	N	G	S	G	S	S	G	G	G	S
S1B_266552906	C/T	2	266552906	+	NA	NA	NA	NA	NA	NA	C	C	Y	Y	C	N	Y	Y	Y	Y	N	Y	Y	Y	Y	Y	C	N	C	Y	C	C	C	Y	C	C	Y	C	C	N	Y	C	Y	Y	Y	T	Y	Y	C
S1B_266552915	A/G	2	266552915	+	NA	NA	NA	NA	NA	NA	A	A	A	R	R	N	A	A	A	R	N	A	A	A	A	A	A	N	A	A	A	A	A	A	A	A	A	A	R	N	A	A	R	A	A	A	A	R	A
S1B_266552925	C/A	2	266552925	+	NA	NA	NA	NA	NA	NA	C	C	C	C	C	N	C	M	M	C	N	C	C	C	C	M	M	N	C	M	M	M	C	C	C	C	C	C	C	N	M	C	C	C	C	C	C	M	M
S1B_268251569	C/G	2	268251569	+	NA	NA	NA	NA	NA	NA	N	N	C	N	C	C	C	C	C	C	C	S	C	S	C	G	C	S	C	C	C	C	C	S	C	S	S	C	C	N	C	N	N	C	C	C	C	C	N
S1B_268251585	G/A	2	268251585	+	NA	NA	NA	NA	NA	NA	N	N	R	N	G	G	R	A	A	G	G	R	R	R	G	G	G	G	G	R	R	G	G	G	G	R	R	A	R	N	G	N	N	A	G	A	G	G	N
S1B_268251586	G/A	2	268251586	+	NA	NA	NA	NA	NA	NA	N	N	G	N	G	G	G	G	G	G	G	R	G	R	G	A	G	R	G	G	G	G	G	R	G	R	R	G	G	N	G	N	N	G	G	G	G	G	N
S1B_268251619	G/A	2	268251619	+	NA	NA	NA	NA	NA	NA	N	N	G	N	G	G	G	G	G	G	G	R	G	R	G	A	G	R	G	G	G	G	G	R	G	R	R	G	G	N	G	N	N	G	G	G	G	G	N
S1B_269041753	C/A	2	269041753	+	NA	NA	NA	NA	NA	NA	C	C	C	C	A	C	A	N	C	C	M	C	C	C	C	C	C	C	N	C	C	C	N	A	C	C	A	C	N	C	A	M	C	A	C	M	A	N	A
S1B_270686156	C/A	2	270686156	+	NA	NA	NA	NA	NA	NA	C	C	A	C	A	C	C	C	A	M	C	M	A	C	M	A	A	C	A	A	A	C	M	C	M	C	N	A	C	C	C	M	A	C	C	N	C	N	C
S1B_271584557	C/A	2	271584557	+	NA	NA	NA	NA	NA	NA	M	N	C	M	C	C	M	C	C	N	C	M	N	M	M	C	M	A	M	C	C	C	C	C	M	C	C	C	A	C	C	M	M	C	C	C	C	C	C
S1B_271584560	G/A	2	271584560	+	NA	NA	NA	NA	NA	NA	G	N	G	G	G	G	G	G	R	N	G	G	N	G	G	R	G	G	G	G	G	G	G	R	G	G	R	R	G	R	G	G	G	G	G	G	R	G	G
S1B_271584563	A/G	2	271584563	+	NA	NA	NA	NA	NA	NA	A	N	A	A	A	A	A	R	A	N	A	A	N	A	A	R	A	A	A	A	A	A	A	A	R	A	A	A	A	A	A	A	A	A	A	A	A	A	A
S1B_271584569	G/A	2	271584569	+	NA	NA	NA	NA	NA	NA	G	N	G	G	G	G	G	G	G	N	G	G	N	G	G	G	R	G	R	G	A	G	G	G	G	G	G	R	G	G	G	R	G	G	G	G	G	G	G
S1B_271584579	G/C	2	271584579	+	NA	NA	NA	NA	NA	NA	G	N	G	G	G	S	S	S	G	N	S	G	N	G	G	G	G	G	G	S	G	G	G	G	G	G	G	S	G	G	G	S	G	G	G	G	S	G	G
S1B_271584587	A/G	2	271584587	+	NA	NA	NA	NA	NA	NA	R	N	A	A	A	R	R	A	A	N	A	A	N	A	A	A	A	A	A	A	A	A	A	A	A	A	A	R	A	R	A	A	A	A	A	A	A	G	A
S1B_271584602	C/A	2	271584602	+	NA	NA	NA	NA	NA	NA	C	N	M	C	C	C	C	M	M	N	C	C	N	M	M	M	M	C	C	C	C	M	A	C	C	C	M	C	C	M	A	M	C	M	M	A	C	C	C
S1B_271584603	C/T	2	271584603	+	NA	NA	NA	NA	NA	NA	Y	N	Y	C	Y	C	C	C	C	N	Y	Y	N	Y	C	C	C	C	C	Y	C	Y	C	C	Y	Y	C	C	C	C	C	C	Y	C	Y	C	Y	C	T
S1B_271584604	C/A	2	271584604	+	NA	NA	NA	NA	NA	NA	C	N	C	C	C	C	C	C	C	N	C	C	N	C	C	M	C	C	M	C	C	C	C	M	M	M	C	C	C	M	C	C	C	C	C	C	C	C	C
S1B_272386169	C/T	2	272386169	+	NA	NA	NA	NA	NA	NA	C	C	C	N	C	C	C	C	Y	N	Y	C	C	Y	C	C	Y	C	C	Y	C	C	C	C	Y	C	C	C	C	N	C	C	T	C	C	Y	C	T	C
S1B_272880854	C/G	2	272880854	+	NA	NA	NA	NA	NA	NA	C	C	C	G	C	C	C	C	C	C	C	C	C	G	C	C	C	C	C	C	C	C	C	C	C	G	C	C	N	G	C	C	G	C	C	C	C	N	C
S1B_272881412	A/T	2	272881412	+	NA	NA	NA	NA	NA	NA	A	W	T	A	W	A	W	A	W	W	N	A	W	W	W	A	W	A	W	A	T	N	W	W	W	W	W	N	W	W	T	W	A	A	W	W	W	N	W
S1B_272881415	T/G	2	272881415	+	NA	NA	NA	NA	NA	NA	T	K	T	T	T	T	T	T	T	T	N	K	K	G	T	T	T	T	K	T	T	N	K	T	K	T	T	N	T	T	T	T	T	T	K	T	T	N	T
S1B_273652499	A/C	2	273652499	+	NA	NA	NA	NA	NA	NA	A	A	N	M	A	C	A	A	A	A	A	A	A	A	A	A	A	N	A	M	A	A	N	A	A	A	A	M	A	M	A	N	N	A	M	M	A	M	A
S1B_278474749	A/T	2	278474749	+	NA	NA	NA	NA	NA	NA	N	A	A	W	N	N	W	A	N	W	A	N	A	A	A	A	A	W	A	W	A	N	A	W	A	A	A	A	A	W	A	A	W	A	W	A	A	A	A
S1B_278474750	T/G	2	278474750	+	NA	NA	NA	NA	NA	NA	T	T	T	K	T	T	K	N	T	K	T	T	T	T	T	T	T	K	T	K	N	T	T	K	N	T	T	T	N	K	T	T	K	N	K	T	T	T	T
S1B_279564031	C/A	2	279564031	+	NA	NA	NA	NA	NA	NA	C	C	C	A	C	C	C	C	C	C	C	C	C	A	C	C	C	C	C	C	N	C	C	C	C	A	C	C	C	A	N	C	A	C	C	M	C	C	C
S1B_279911617	G/A	2	279911617	+	NA	NA	NA	NA	NA	NA	G	R	G	G	G	G	G	G	G	G	G	G	G	G	R	G	G	G	G	G	G	G	G	G	G	G	G	G	G	G	G	R	G	G	G	A	G	N	G
S1B_279911626	G/A	2	279911626	+	NA	NA	NA	NA	NA	NA	G	R	G	G	G	G	G	G	G	G	G	G	G	G	R	G	G	G	G	G	G	G	G	G	G	G	G	G	G	G	G	R	G	G	G	A	G	N	G
S1B_279911633	T/A	2	279911633	+	NA	NA	NA	NA	NA	NA	T	W	T	T	T	T	T	T	T	T	T	T	T	T	W	T	T	T	T	T	T	T	T	T	T	T	T	T	T	T	T	W	T	T	T	A	T	N	T
S1B_279911649	G/A	2	279911649	+	NA	NA	NA	NA	NA	NA	G	R	G	G	G	G	G	G	G	G	G	G	G	G	R	G	G	G	G	G	G	G	G	G	G	G	G	G	G	G	G	R	G	G	G	A	G	N	G
S1B_280209702	C/G	2	280209702	+	NA	NA	NA	NA	NA	NA	C	C	C	G	C	C	C	C	C	C	C	C	N	G	C	N	C	C	C	N	C	C	C	C	C	C	C	C	C	G	C	C	G	C	C	C	C	C	C
S1B_280209703	G/T	2	280209703	+	NA	NA	NA	NA	NA	NA	G	G	G	T	G	G	G	G	G	G	G	G	N	T	G	N	G	G	G	N	G	G	G	G	G	G	G	G	G	T	G	G	T	G	G	G	G	G	G
S1B_280209707	T/C	2	280209707	+	NA	NA	NA	NA	NA	NA	T	T	T	C	T	T	T	T	T	T	T	T	N	C	T	N	T	T	T	N	T	T	T	T	T	T	T	T	T	C	T	T	C	T	T	T	T	T	T
S1B_282049217	T/C	2	282049217	+	NA	NA	NA	NA	NA	NA	T	T	T	T	C	T	T	T	T	T	C	C	C	T	C	N	C	T	T	C	Y	C	T	N	C	T	T	T	T	T	C	C	C	T	C	T	T	T	T
S1B_282049252	C/T	2	282049252	+	NA	NA	NA	NA	NA	NA	C	C	C	C	T	C	C	C	C	C	T	T	T	C	T	N	T	C	C	T	Y	T	C	N	T	C	C	C	C	C	T	T	T	C	T	C	C	C	C
S1B_282055536	T/C	2	282055536	+	NA	NA	NA	NA	NA	NA	T	T	T	C	T	T	T	T	T	T	N	T	T	C	T	T	T	T	T	T	T	T	T	T	T	C	T	T	T	C	T	T	C	T	T	C	T	T	T
S1B_282282007	A/T	2	282282007	+	NA	NA	NA	NA	NA	NA	A	A	A	T	A	A	A	A	A	A	A	A	A	T	A	A	A	N	A	A	A	A	A	A	A	W	A	A	A	T	A	A	T	A	A	W	N	N	A
S1B_283127946	T/C	2	283127946	+	NA	NA	NA	NA	NA	NA	T	T	T	C	T	T	T	T	T	T	T	T	T	C	T	T	T	T	T	T	T	T	T	T	T	Y	N	T	T	C	T	T	C	T	T	C	T	T	N
S1B_288952347	A/T	2	288952347	+	NA	NA	NA	NA	NA	NA	A	A	N	N	A	A	N	A	A	W	A	A	N	N	A	A	A	N	A	A	A	A	A	A	A	A	A	A	A	W	A	A	A	A	A	W	W	W	A
S1B_292477188	T/G	2	292477188	+	NA	NA	NA	NA	NA	NA	T	T	T	G	G	T	G	T	T	N	G	T	T	G	T	G	G	T	G	T	N	N	G	N	T	G	T	T	N	N	G	G	G	G	G	N	G	G	G
S1B_292477219	T/C	2	292477219	+	NA	NA	NA	NA	NA	NA	T	T	T	C	C	T	C	T	T	N	C	T	T	C	T	C	C	T	C	T	N	N	C	N	T	C	T	T	N	N	C	C	C	C	C	N	C	C	C
S1B_292477227	G/A	2	292477227	+	NA	NA	NA	NA	NA	NA	G	G	G	A	A	G	A	G	G	N	A	G	G	N	G	A	N	G	A	G	N	N	A	N	G	A	G	G	N	N	A	A	A	A	A	N	A	N	A
S1B_297093080	T/G	2	297093080	+	NA	NA	NA	NA	NA	NA	T	T	T	K	T	T	N	T	K	T	K	T	T	T	N	T	T	N	T	T	K	T	T	T	T	T	T	T	T	G	T	T	T	T	T	T	N	T	T
S1B_297440291	G/C	2	297440291	+	NA	NA	NA	NA	NA	NA	G	G	G	G	G	G	N	G	G	S	G	G	G	S	G	N	G	S	G	G	G	N	N	G	G	G	G	G	N	S	N	S	C	C	N	G	G	G	G
S1B_299102978	G/A	2	299102978	+	NA	NA	NA	NA	NA	NA	N	G	G	G	G	G	G	G	G	G	R	G	G	G	G	G	G	G	G	G	G	R	R	G	G	G	R	G	G	G	G	G	R	G	R	G	R	G	G
S1B_300331971	A/G	2	300331971	+	NA	NA	NA	NA	NA	NA	A	A	A	N	A	A	A	A	A	A	A	A	A	R	A	A	A	A	A	R	A	A	A	A	A	A	A	N	A	R	A	R	A	A	A	A	A	A	A
S1B_303291522	T/C	2	303291522	+	NA	NA	NA	NA	NA	NA	T	T	T	C	T	T	T	T	T	T	T	T	T	T	Y	T	T	T	T	T	T	T	T	T	T	T	T	T	Y	T	T	T	C	T	T	Y	T	T	T
S1B_303291531	G/A	2	303291531	+	NA	NA	NA	NA	NA	NA	G	G	G	G	G	G	G	G	R	G	G	G	G	G	G	G	G	G	R	G	G	G	G	G	G	G	G	G	G	G	G	R	G	G	G	G	G	R	G
S1B_303291538	G/A	2	303291538	+	NA	NA	NA	NA	NA	NA	G	G	G	G	G	G	G	R	G	G	G	G	G	G	G	G	G	G	G	G	G	G	G	G	G	G	G	G	G	R	R	G	G	G	G	G	R	G	G
S1B_303291554	G/A	2	303291554	+	NA	NA	NA	NA	NA	NA	G	G	N	G	G	G	G	R	G	R	G	G	R	G	G	N	R	G	G	A	G	G	G	G	G	G	G	R	G	R	G	G	G	G	G	R	G	G	G
S1B_303291555	C/T	2	303291555	+	NA	NA	NA	NA	NA	NA	C	C	C	C	Y	T	C	C	C	Y	T	Y	C	T	Y	C	Y	Y	Y	C	Y	N	Y	Y	Y	Y	C	C	C	Y	Y	Y	C	C	Y	C	C	Y	Y
S1B_303291561	G/T	2	303291561	+	NA	NA	NA	NA	NA	NA	G	G	G	G	G	G	G	G	K	G	G	G	G	G	G	G	G	K	G	G	G	G	G	G	G	K	K	G	G	G	G	K	G	G	K	G	G	G	G
S1B_303291576	C/T	2	303291576	+	NA	NA	NA	NA	NA	NA	T	C	C	C	C	C	C	N	C	C	C	C	C	C	C	C	C	C	N	C	C	C	Y	C	C	C	C	C	C	N	Y	C	C	C	C	C	Y	N	C
S1B_310588946	A/T	2	310588946	+	NA	NA	NA	NA	NA	NA	A	A	W	A	A	A	A	A	W	A	A	A	W	A	A	A	A	N	A	A	A	A	A	A	A	W	A	A	A	N	A	A	A	N	A	A	W	A	A
S1B_316390482	C/T	2	316390482	+	NA	NA	NA	NA	NA	NA	C	C	C	C	C	C	C	C	C	C	N	C	C	C	Y	C	C	Y	C	C	C	N	C	C	C	Y	C	C	Y	C	C	C	C	Y	C	C	C	N	C
S1B_319074797	G/A	2	319074797	+	NA	NA	NA	NA	NA	NA	G	R	G	G	G	G	R	G	G	G	R	G	G	G	G	R	G	A	G	G	G	G	N	G	G	N	G	G	R	R	A	G	G	G	R	R	R	G	N
S1B_325978397	T/A	2	325978397	+	NA	NA	NA	NA	NA	NA	T	A	T	T	T	T	N	T	T	A	T	A	T	T	T	A	T	T	T	T	T	T	A	T	A	T	T	T	T	N	T	T	T	T	T	T	T	T	T
S1B_325985446	G/A	2	325985446	+	NA	NA	NA	NA	NA	NA	R	G	G	G	R	A	G	G	G	G	R	R	G	G	G	G	G	G	G	G	G	R	G	G	R	G	G	G	G	G	G	R	R	G	R	G	G	G	G
S1B_325985482	G/A	2	325985482	+	NA	NA	NA	NA	NA	NA	R	G	G	G	R	A	G	G	G	G	R	R	G	G	G	G	G	G	G	G	G	R	G	G	R	G	G	G	G	G	G	R	R	G	R	G	G	G	G
S1B_325985493	G/A	2	325985493	+	NA	NA	NA	NA	NA	NA	G	R	G	G	G	G	G	G	G	A	G	R	G	G	G	A	G	G	G	G	G	G	A	G	R	G	G	G	G	N	G	G	G	G	G	N	G	G	G
S1B_327022031	G/A	2	327022031	+	NA	NA	NA	NA	NA	NA	N	A	G	G	G	G	G	G	G	A	G	A	G	N	G	A	G	G	G	G	G	G	G	G	A	G	G	G	G	N	G	G	G	N	G	G	G	G	G
S1B_327027585	G/A	2	327027585	+	NA	NA	NA	NA	NA	NA	G	N	G	N	G	G	G	R	G	N	G	N	G	G	G	N	G	G	G	G	G	G	G	G	N	R	G	G	G	G	R	G	G	G	G	G	G	G	G
S1B_327567658	C/T	2	327567658	+	NA	NA	NA	NA	NA	NA	C	T	C	C	C	C	C	C	C	T	C	T	C	C	N	T	C	C	C	C	C	C	T	C	T	C	C	C	C	C	C	C	C	C	C	C	C	C	C
S1B_328669956	C/T	2	328669956	+	NA	NA	NA	NA	NA	NA	C	T	C	C	C	C	C	C	C	T	C	T	C	C	C	T	C	C	C	C	C	C	C	C	T	C	C	C	C	C	N	C	C	C	C	C	C	C	N
S1B_328669976	G/A	2	328669976	+	NA	NA	NA	NA	NA	NA	G	A	G	G	G	G	G	G	G	A	G	A	G	G	G	A	G	G	G	G	G	G	G	G	A	G	G	G	G	G	N	G	G	G	G	G	G	G	N
S1B_328669978	T/A	2	328669978	+	NA	NA	NA	NA	NA	NA	T	T	T	T	T	T	T	T	T	T	T	T	T	A	T	T	T	T	T	T	T	T	T	T	T	A	T	T	T	A	N	T	T	T	T	T	T	T	N
S1B_328992891	G/C	2	328992891	+	NA	NA	NA	NA	NA	NA	G	C	G	C	G	G	G	C	G	C	G	C	G	C	G	C	G	G	G	G	G	G	N	G	C	S	G	N	G	C	G	G	C	G	G	S	N	G	G
S1B_330510456	C/T	2	330510456	+	NA	NA	NA	NA	NA	NA	N	T	N	C	C	C	C	C	C	T	C	N	C	C	N	T	C	C	C	C	C	C	C	C	T	C	C	C	N	C	N	C	C	C	C	C	C	N	C
S1B_333595972	C/G	2	333595972	+	NA	NA	NA	NA	NA	NA	C	N	C	N	C	C	C	C	N	S	C	S	C	N	C	S	S	C	C	C	C	N	C	C	C	C	C	N	N	C	C	S	C	N	C	C	C	N	C
S1B_334123657	G/A	2	334123657	+	NA	NA	NA	NA	NA	NA	G	A	G	G	G	G	G	A	G	A	G	A	G	G	G	A	G	N	G	G	G	G	G	G	A	G	G	G	G	G	G	G	G	G	G	G	G	G	G
S1B_334123679	T/C	2	334123679	+	NA	NA	NA	NA	NA	NA	T	C	T	T	T	T	T	C	T	C	T	C	T	T	T	C	T	N	T	T	T	T	T	T	C	T	T	T	T	T	T	T	T	T	T	T	T	T	T
S1B_334238020	T/C	2	334238020	+	NA	NA	NA	NA	NA	NA	T	Y	Y	Y	Y	T	T	Y	T	T	Y	Y	Y	T	T	Y	Y	T	T	Y	Y	T	T	T	Y	T	T	T	N	N	T	T	Y	Y	T	N	T	T	T
S1B_334511690	T/C	2	334511690	+	NA	NA	NA	NA	NA	NA	T	N	T	T	T	T	T	T	T	T	T	T	T	T	N	Y	T	T	T	T	T	T	T	Y	T	N	Y	T	T	Y	N	T	T	T	T	T	T	N	N
S1B_336353738	A/G	2	336353738	+	NA	NA	NA	NA	NA	NA	A	G	A	A	A	A	N	G	A	G	A	G	A	A	A	G	N	A	A	A	A	A	A	A	G	A	A	A	A	A	A	G	N	A	A	A	A	A	A
S1B_336353781	C/T	2	336353781	+	NA	NA	NA	NA	NA	NA	C	T	C	C	C	C	N	T	C	T	C	T	C	C	C	T	N	C	C	C	C	C	C	C	T	C	C	C	C	C	C	T	N	C	C	C	C	C	C
S1B_338016386	T/G	2	338016386	+	NA	NA	NA	NA	NA	NA	T	G	T	T	T	T	T	G	T	G	T	G	N	T	T	G	T	T	T	T	T	T	T	T	G	T	T	T	T	T	T	K	T	T	T	T	T	T	T
S1B_343349472	A/G	2	343349472	+	NA	NA	NA	NA	NA	NA	R	R	A	R	R	R	R	R	G	R	A	R	R	N	R	A	R	R	R	R	R	R	R	R	R	N	A	A	A	N	A	A	A	R	R	N	R	R	R
S1B_343349473	G/A	2	343349473	+	NA	NA	NA	NA	NA	NA	R	R	G	R	R	N	R	N	A	R	G	R	R	R	R	N	R	R	R	R	R	R	R	R	R	G	N	G	G	G	N	R	G	R	R	R	R	R	R
S1B_343349480	A/G	2	343349480	+	NA	NA	NA	NA	NA	NA	A	A	A	R	A	A	A	A	A	A	A	A	A	R	A	A	A	A	A	R	A	A	A	A	A	N	A	A	A	R	A	A	A	A	A	R	A	A	R
S1B_343349481	G/T	2	343349481	+	NA	NA	NA	NA	NA	NA	G	G	G	K	G	G	G	G	G	G	G	G	G	K	G	G	G	G	G	K	G	G	G	G	G	K	G	G	G	K	G	G	G	G	G	K	G	G	K
S1B_344368613	T/C	2	344368613	+	NA	NA	NA	NA	NA	NA	Y	Y	Y	C	Y	C	Y	Y	T	T	Y	Y	Y	T	T	T	Y	C	T	T	Y	Y	Y	Y	T	T	T	T	T	T	C	Y	Y	N	T	T	C	Y	T
S1B_344374560	G/T	2	344374560	+	NA	NA	NA	NA	NA	NA	G	G	G	G	G	G	G	G	G	G	K	G	G	G	G	K	G	G	N	G	K	G	G	G	G	G	G	G	G	G	G	K	G	K	G	G	G	K	G
S1B_344374561	A/G	2	344374561	+	NA	NA	NA	NA	NA	NA	A	A	A	A	A	A	A	A	A	A	R	A	A	A	A	R	A	A	R	A	R	A	A	A	A	A	A	A	A	A	A	R	A	R	A	A	A	R	A
S1B_344841715	A/G	2	344841715	+	NA	NA	NA	NA	NA	NA	A	A	A	A	A	A	A	A	A	A	R	A	A	A	R	A	A	A	A	A	A	N	A	A	A	A	A	A	N	A	A	A	A	A	A	A	A	N	A
S1B_348862967	T/C	2	348862967	+	NA	NA	NA	NA	NA	NA	T	T	T	T	T	T	T	T	T	T	T	T	T	C	T	T	T	T	T	T	T	T	T	T	T	Y	T	T	T	C	T	T	T	T	T	Y	T	T	T
S1B_349573042	T/G	2	349573042	+	NA	NA	NA	NA	NA	NA	T	T	N	T	T	T	T	T	T	T	T	T	T	G	T	T	T	N	T	T	T	N	T	T	T	G	T	T	N	G	N	T	T	T	T	T	T	T	T
S1B_350338699	T/G	2	350338699	+	NA	NA	NA	NA	NA	NA	T	N	K	T	N	T	T	T	T	T	T	T	T	K	T	T	T	T	T	T	T	T	T	T	T	T	K	N	T	K	T	T	T	T	T	T	K	T	T
S1B_351009127	G/A	2	351009127	+	NA	NA	NA	NA	NA	NA	G	R	R	N	R	G	R	R	G	R	R	G	G	R	R	R	G	R	G	R	R	R	R	G	R	R	R	R	R	R	R	R	G	R	G	R	G	R	N
S1B_351009128	T/G	2	351009128	+	NA	NA	NA	NA	NA	NA	T	K	K	N	K	T	K	K	T	K	K	T	T	K	K	K	T	K	T	K	K	K	K	T	K	K	K	K	K	K	K	K	T	K	T	K	T	K	N
S1B_351851824	C/T	2	351851824	+	NA	NA	NA	NA	NA	NA	Y	Y	Y	C	T	Y	C	N	T	Y	C	Y	Y	T	Y	Y	Y	Y	T	Y	Y	C	Y	C	C	T	Y	T	Y	N	Y	C	T	Y	Y	T	C	T	T
S1B_352881773	A/G	2	352881773	+	NA	NA	NA	NA	NA	NA	R	A	R	N	A	A	A	A	A	A	A	A	A	A	A	A	A	A	A	A	A	R	A	R	A	A	A	A	A	R	A	A	A	A	A	A	A	A	A
S1B_352881774	G/A	2	352881774	+	NA	NA	NA	NA	NA	NA	R	G	R	N	R	G	R	R	G	G	G	G	G	G	G	R	G	G	G	G	R	R	G	R	G	G	R	G	G	R	G	R	R	G	G	R	G	G	R
S1B_352881775	A/G	2	352881775	+	NA	NA	NA	NA	NA	NA	R	A	A	N	R	A	A	R	A	A	A	A	A	A	A	A	A	A	A	A	A	A	A	A	A	A	A	A	A	A	A	A	A	A	A	R	A	A	R
S1B_352881777	A/G	2	352881777	+	NA	NA	NA	NA	NA	NA	R	A	R	N	A	A	A	A	A	A	A	A	A	A	A	A	A	A	A	A	A	R	A	R	A	A	A	A	A	R	A	A	A	A	A	A	A	A	A
S1B_352881778	G/A	2	352881778	+	NA	NA	NA	NA	NA	NA	R	G	R	N	R	G	R	R	G	G	G	G	G	G	G	G	G	G	G	G	G	N	G	N	G	N	G	R	G	G	G	N	R	G	G	R	G	G	R
S1B_353492285	G/C	2	353492285	+	NA	NA	NA	NA	NA	NA	G	N	G	G	G	G	G	G	G	G	G	N	G	C	G	G	G	G	G	G	G	G	G	G	G	S	G	G	G	C	G	G	G	G	G	G	G	G	G
S1B_354132974	G/A	2	354132974	+	NA	NA	NA	NA	NA	NA	A	G	R	A	R	R	N	G	R	G	G	R	N	R	A	A	R	A	G	N	R	G	N	N	G	N	N	A	G	R	G	R	R	A	N	N	G	N	R
S1B_354232567	T/C	2	354232567	+	NA	NA	NA	NA	NA	NA	C	T	C	T	T	C	T	T	C	T	T	T	C	T	C	T	T	T	N	C	C	T	T	C	T	Y	C	C	T	T	T	C	T	T	T	T	T	C	C
S1B_354978943	C/T	2	354978943	+	NA	NA	NA	NA	NA	NA	C	C	C	C	C	C	C	C	C	C	N	C	C	T	C	C	C	C	C	C	Y	C	C	C	C	T	C	C	C	T	N	C	C	C	C	C	C	C	C
S1B_354978991	T/G	2	354978991	+	NA	NA	NA	NA	NA	NA	T	T	K	T	T	T	T	T	T	K	N	T	T	T	K	T	T	T	T	T	K	K	T	T	T	T	T	T	K	T	N	T	T	T	T	K	T	T	T
S1B_354978992	G/T	2	354978992	+	NA	NA	NA	NA	NA	NA	G	G	K	G	G	G	G	G	G	K	N	G	G	G	K	G	G	G	G	G	K	K	G	G	G	G	G	G	K	G	N	G	G	G	G	K	G	G	G
S1B_358766570	C/T	2	358766570	+	NA	NA	NA	NA	NA	NA	C	N	Y	C	C	C	C	N	C	C	C	C	C	C	N	C	C	C	C	Y	C	N	N	Y	Y	C	C	C	N	Y	C	Y	Y	N	Y	Y	C	Y	C
S1B_358766571	T/C	2	358766571	+	NA	NA	NA	NA	NA	NA	T	N	Y	T	T	T	T	N	T	T	T	T	T	T	N	T	T	T	T	Y	T	N	N	Y	Y	T	T	T	N	Y	T	T	T	N	Y	Y	T	T	T
S1B_359205611	G/A	2	359205611	+	NA	NA	NA	NA	NA	NA	G	N	G	G	R	G	G	R	G	A	G	R	R	G	A	G	G	N	G	G	G	G	G	R	N	G	G	R	N	G	N	N	G	G	G	R	R	G	G
S1B_359205617	C/T	2	359205617	+	NA	NA	NA	NA	NA	NA	C	N	C	C	Y	C	C	Y	C	T	C	Y	Y	C	T	C	C	N	C	C	C	C	C	Y	N	C	C	Y	N	C	N	N	C	C	C	Y	Y	C	C
S1B_359442104	C/T	2	359442104	+	NA	NA	NA	NA	NA	NA	Y	C	C	Y	C	Y	C	C	C	Y	C	N	C	C	Y	N	C	C	C	C	N	C	Y	C	Y	Y	C	C	N	C	C	C	Y	C	N	C	Y	Y	Y
S1B_359442105	A/C	2	359442105	+	NA	NA	NA	NA	NA	NA	M	A	A	M	A	M	A	A	A	M	A	N	A	A	M	N	A	A	A	A	N	A	M	A	M	M	A	A	N	A	A	A	M	A	N	A	M	M	M
S1B_360512647	C/A	2	360512647	+	NA	NA	NA	NA	NA	NA	M	M	M	M	C	C	C	M	C	M	M	C	A	C	C	M	M	M	M	C	C	C	M	C	M	M	C	C	C	M	C	C	C	N	C	C	C	N	M
S1B_360512648	A/C	2	360512648	+	NA	NA	NA	NA	NA	NA	M	M	M	M	A	A	A	M	A	M	M	A	C	A	A	M	M	M	M	A	A	A	M	A	M	M	A	A	A	M	A	A	A	N	A	A	A	N	M
S1B_366877779	G/C	2	366877779	+	NA	NA	NA	NA	NA	NA	N	G	G	C	C	G	C	C	G	G	G	G	G	G	G	G	G	C	C	G	G	G	C	G	G	G	G	G	G	G	C	C	C	C	C	C	N	G	G
S1B_367718414	C/T	2	367718414	+	NA	NA	NA	NA	NA	NA	C	N	N	C	C	C	Y	C	Y	C	C	Y	C	C	C	C	C	C	N	C	C	C	Y	C	C	C	C	C	T	C	T	N	C	C	C	Y	C	Y	N
S1B_369510508	C/T	2	369510508	+	NA	NA	NA	NA	NA	NA	C	C	C	C	Y	C	C	C	Y	C	Y	C	Y	C	C	C	C	C	C	C	C	C	C	C	C	Y	C	C	C	C	C	C	C	C	C	C	C	C	C
S1B_370987933	C/T	2	370987933	+	NA	NA	NA	NA	NA	NA	C	Y	C	Y	C	C	Y	C	Y	C	C	C	C	C	C	Y	C	C	C	C	C	C	C	C	C	C	C	C	C	C	C	C	Y	C	C	C	C	C	C
S1B_370987945	G/A	2	370987945	+	NA	NA	NA	NA	NA	NA	G	G	G	G	R	R	R	R	R	R	R	R	R	G	G	R	R	G	R	G	G	R	G	G	G	R	R	G	R	G	G	G	G	R	R	R	R	R	G
S1B_370987962	C/T	2	370987962	+	NA	NA	NA	NA	NA	NA	C	Y	C	C	C	C	C	Y	C	C	C	C	C	C	Y	C	C	C	C	C	C	C	C	C	C	Y	C	C	C	Y	Y	C	C	C	C	C	C	C	Y
S1B_370987967	A/T	2	370987967	+	NA	NA	NA	NA	NA	NA	A	A	A	W	W	W	W	W	W	W	W	W	W	A	A	W	W	A	W	A	A	A	A	A	A	W	W	W	W	A	A	W	A	A	W	W	W	W	A
S1B_370987984	G/A	2	370987984	+	NA	NA	NA	NA	NA	NA	R	G	G	R	G	R	G	G	R	R	R	R	G	R	R	G	R	G	R	R	R	R	R	R	R	R	R	R	R	R	R	R	R	R	R	R	R	R	G
S1B_372911931	C/T	2	372911931	+	NA	NA	NA	NA	NA	NA	C	C	C	Y	C	C	C	N	C	C	C	C	C	C	C	C	Y	C	C	C	C	C	Y	T	C	Y	C	C	C	Y	C	C	C	N	C	C	C	N	Y
S1B_372911932	T/C	2	372911932	+	NA	NA	NA	NA	NA	NA	Y	T	T	Y	T	T	T	N	T	T	T	T	T	T	T	Y	Y	T	T	T	T	T	Y	C	T	Y	T	T	T	Y	T	T	T	N	T	T	T	Y	Y
S1B_374926990	T/A	2	374926990	+	NA	NA	NA	NA	NA	NA	W	T	T	W	T	W	W	T	W	T	T	T	T	W	W	W	W	W	W	W	W	T	T	W	T	W	W	W	T	T	T	W	W	W	W	A	T	W	T
S1B_377072929	G/A	2	377072929	+	NA	NA	NA	NA	NA	NA	N	G	G	G	G	G	G	N	G	N	G	G	G	G	G	N	G	G	G	G	G	G	G	G	G	N	A	G	G	G	G	G	G	G	G	G	G	G	G
S1B_377072944	G/A	2	377072944	+	NA	NA	NA	NA	NA	NA	N	R	G	G	G	G	G	N	G	N	R	G	G	G	R	N	G	G	R	G	R	R	G	A	G	N	G	G	G	G	R	G	G	G	G	R	G	G	G
S1B_378829186	C/G	2	378829186	+	NA	NA	NA	NA	NA	NA	C	S	S	C	C	C	C	C	C	C	C	C	S	S	C	C	C	C	C	C	S	C	C	C	C	C	C	C	C	C	C	C	C	C	C	C	C	S	C
S1B_378829187	G/T	2	378829187	+	NA	NA	NA	NA	NA	NA	G	K	K	G	G	G	G	G	G	G	G	G	K	K	G	G	G	G	G	G	K	G	G	G	G	G	G	G	G	G	G	G	G	G	G	G	G	K	G
S1B_378829190	T/C	2	378829190	+	NA	NA	NA	NA	NA	NA	T	Y	Y	T	Y	T	T	T	T	T	T	T	Y	Y	T	T	T	T	T	T	Y	T	Y	Y	T	T	Y	T	T	T	T	T	T	T	T	T	T	Y	T
S1B_380467572	A/C	2	380467572	+	NA	NA	NA	NA	NA	NA	N	A	A	M	A	M	A	A	A	M	A	A	A	A	M	C	M	M	A	M	A	A	A	M	A	A	A	A	M	A	M	A	A	A	A	M	M	M	A
S1B_380467573	C/T	2	380467573	+	NA	NA	NA	NA	NA	NA	N	C	C	Y	C	Y	C	C	C	Y	C	C	C	C	Y	T	Y	Y	C	Y	C	C	C	Y	C	C	C	C	Y	C	Y	C	C	C	C	Y	Y	Y	C
S1B_383803564	T/A	2	383803564	+	NA	NA	NA	NA	NA	NA	T	T	T	T	T	T	T	T	T	N	W	T	T	T	T	T	T	N	T	T	T	T	N	W	T	T	T	N	T	N	N	T	T	T	N	T	T	T	N
S1B_384056114	G/C	2	384056114	+	NA	NA	NA	NA	NA	NA	N	G	G	G	S	G	G	S	G	G	G	S	G	G	G	G	G	G	G	S	G	G	S	G	G	G	G	G	G	N	S	S	G	G	G	G	S	G	G
S1B_384662251	A/G	2	384662251	+	NA	NA	NA	NA	NA	NA	N	A	A	A	A	N	A	N	A	A	A	A	A	A	A	A	R	R	A	N	A	A	A	A	A	R	A	A	A	A	A	A	A	A	A	A	A	A	A
S1B_384662274	C/T	2	384662274	+	NA	NA	NA	NA	NA	NA	N	T	Y	T	T	N	C	N	T	Y	C	T	Y	Y	T	Y	Y	C	Y	N	Y	T	C	T	T	C	C	Y	C	Y	T	T	T	Y	T	C	Y	Y	Y
S1B_384662298	G/A	2	384662298	+	NA	NA	NA	NA	NA	NA	N	G	G	G	G	N	G	N	G	G	G	G	G	G	G	G	R	R	G	N	G	G	G	G	G	R	G	G	G	G	G	G	G	G	G	G	G	G	G
S1B_385916765	T/C	2	385916765	+	NA	NA	NA	NA	NA	NA	C	T	T	T	T	T	T	T	N	T	T	T	T	T	T	T	N	T	T	T	T	T	T	T	T	T	T	T	T	T	Y	T	T	T	Y	N	T	T	T
S1B_385916768	G/A	2	385916768	+	NA	NA	NA	NA	NA	NA	G	G	G	G	G	G	G	G	N	R	G	G	G	G	G	G	N	G	G	G	G	G	G	G	R	G	G	G	G	G	R	G	G	G	G	N	G	G	G
S1B_385916770	C/T	2	385916770	+	NA	NA	NA	NA	NA	NA	C	C	Y	C	C	Y	C	C	N	N	Y	Y	C	Y	C	C	N	C	C	C	C	C	C	C	C	C	C	C	C	C	C	C	C	C	C	N	C	C	Y
S1B_385916771	G/A	2	385916771	+	NA	NA	NA	NA	NA	NA	G	G	G	G	R	G	G	G	N	G	G	G	G	G	G	R	N	G	G	G	G	G	G	G	G	G	G	G	G	G	G	A	A	G	G	N	G	A	G
S1B_385916786	T/A	2	385916786	+	NA	NA	NA	NA	NA	NA	T	T	W	T	T	T	T	T	N	N	W	T	T	T	T	W	N	T	N	T	W	T	T	T	T	T	W	W	W	T	T	T	T	T	W	N	T	T	W
S1B_385916793	A/G	2	385916793	+	NA	NA	NA	NA	NA	NA	A	A	A	A	A	A	A	A	N	R	A	R	R	A	A	R	N	R	A	G	R	A	R	G	A	A	R	A	R	G	A	A	A	G	A	N	A	A	R
S1B_385916803	A/T	2	385916803	+	NA	NA	NA	NA	NA	NA	A	W	A	W	A	W	T	A	N	W	W	A	A	A	W	A	N	W	A	A	W	A	A	A	A	A	A	A	A	A	A	A	A	A	A	N	A	A	A
S1B_385916804	T/A	2	385916804	+	NA	NA	NA	NA	NA	NA	T	W	T	W	T	W	A	T	N	W	W	T	T	T	W	T	N	W	T	T	W	T	T	T	T	T	T	T	T	T	T	T	T	T	T	N	T	T	T
S1B_388428030	C/T	2	388428030	+	NA	NA	NA	NA	NA	NA	N	N	C	C	C	C	C	T	T	C	C	C	N	N	C	Y	T	C	N	C	N	C	N	N	C	Y	C	N	Y	N	C	T	C	C	Y	Y	N	C	C
S1B_390384191	A/G	2	390384191	+	NA	NA	NA	NA	NA	NA	A	A	A	A	A	A	A	A	A	A	A	A	A	A	A	A	A	A	A	A	A	A	A	A	A	A	A	A	A	A	N	G	A	R	R	R	A	A	R
S1B_390384221	G/C	2	390384221	+	NA	NA	NA	NA	NA	NA	G	G	G	G	G	G	G	G	G	G	G	G	G	G	G	G	G	G	G	G	G	G	G	G	G	G	G	G	G	G	N	C	G	S	S	S	G	G	S
S1B_390479850	C/A	2	390479850	+	NA	NA	NA	NA	NA	NA	C	M	N	M	A	N	C	M	N	C	M	C	M	C	C	C	C	C	M	C	C	C	A	C	M	A	M	C	M	C	N	M	M	C	M	M	M	M	N
S1B_390562694	A/G	2	390562694	+	NA	NA	NA	NA	NA	NA	A	A	R	A	A	A	A	R	A	R	A	A	R	A	A	A	A	A	A	A	A	A	A	A	A	A	R	A	A	R	R	A	R	A	A	R	A	R	A
S1B_390562702	A/C	2	390562702	+	NA	NA	NA	NA	NA	NA	A	A	A	A	A	A	A	A	A	A	A	A	M	A	A	A	A	A	A	A	M	A	A	A	A	M	A	A	A	A	M	A	A	M	A	A	A	M	A
S1B_390562720	C/T	2	390562720	+	NA	NA	NA	NA	NA	NA	Y	C	C	C	C	C	C	C	C	Y	C	C	C	C	C	Y	C	Y	Y	C	C	C	C	Y	Y	C	Y	Y	Y	C	C	Y	C	C	Y	Y	C	Y	C
S1B_390562740	A/G	2	390562740	+	NA	NA	NA	NA	NA	NA	R	A	A	A	R	R	R	R	A	A	R	A	R	R	A	A	A	R	A	A	R	A	A	R	A	R	A	R	R	R	R	A	A	R	A	A	R	R	A
S1B_390562746	C/T	2	390562746	+	NA	NA	NA	NA	NA	NA	C	C	C	Y	C	C	C	Y	Y	Y	C	C	C	C	Y	C	Y	C	Y	Y	C	C	C	C	C	N	C	N	C	C	C	C	Y	Y	C	C	C	Y	C
S1B_392634338	G/A	2	392634338	+	NA	NA	NA	NA	NA	NA	G	G	R	G	G	G	G	G	G	R	G	G	G	R	R	G	G	G	G	G	G	G	G	N	R	R	G	G	G	G	G	G	N	G	G	G	G	G	G
S1B_392634347	C/T	2	392634347	+	NA	NA	NA	NA	NA	NA	C	C	Y	C	C	Y	C	Y	C	C	C	C	Y	C	C	C	C	Y	C	C	C	C	C	C	C	Y	Y	Y	Y	C	C	Y	C	C	C	C	Y	Y	Y
S1B_392634366	G/A	2	392634366	+	NA	NA	NA	NA	NA	NA	R	G	G	R	R	G	R	R	G	R	G	R	R	G	R	G	R	G	R	R	R	G	R	R	G	R	G	R	G	G	G	R	R	R	G	G	R	G	G
S1B_392634369	G/A	2	392634369	+	NA	NA	NA	NA	NA	NA	G	G	G	G	G	G	G	G	G	G	R	G	G	G	N	R	G	G	R	G	G	G	G	G	G	G	G	R	G	G	G	R	G	R	G	G	R	G	G
S1B_392634379	C/T	2	392634379	+	NA	NA	NA	NA	NA	NA	C	Y	C	C	C	C	C	C	C	C	C	C	C	Y	C	C	C	C	C	C	C	T	C	C	Y	C	C	C	C	C	C	Y	C	C	C	C	C	C	C
S1B_395058327	C/A	2	395058327	+	NA	NA	NA	NA	NA	NA	C	C	C	C	C	M	C	M	C	C	M	C	C	M	C	C	C	C	C	C	C	A	C	N	C	C	C	C	C	C	C	C	C	C	C	M	C	C	C
S1B_395058328	A/C	2	395058328	+	NA	NA	NA	NA	NA	NA	A	A	A	A	A	M	A	M	A	A	M	A	A	M	A	A	A	A	A	A	A	C	A	N	A	A	A	A	A	A	A	A	A	A	A	M	A	A	A
S1B_397452795	T/G	2	397452795	+	NA	NA	NA	NA	NA	NA	K	T	T	N	T	K	K	K	T	K	K	T	T	T	G	T	T	K	T	T	K	T	T	T	K	T	T	T	G	K	T	T	T	T	T	T	K	N	T
S1B_401222240	C/T	2	401222240	+	NA	NA	NA	NA	NA	NA	Y	C	C	C	C	C	C	C	C	C	C	C	C	C	C	Y	C	C	C	C	C	Y	C	C	C	C	Y	C	C	C	C	C	C	C	C	C	C	C	Y
S1B_404515973	T/G	2	404515973	+	NA	NA	NA	NA	NA	NA	T	T	K	T	K	T	K	T	T	K	T	T	K	N	T	T	T	T	N	T	T	T	T	T	T	T	G	K	K	T	T	T	T	T	K	T	K	G	N
S1B_404516002	A/G	2	404516002	+	NA	NA	NA	NA	NA	NA	A	A	R	A	R	A	R	A	A	R	A	A	R	N	A	A	A	A	N	A	A	A	A	A	A	A	G	R	R	A	A	A	A	A	R	A	R	G	N
S1B_404516008	C/T	2	404516008	+	NA	NA	NA	NA	NA	NA	C	C	Y	C	Y	C	Y	C	C	Y	C	C	Y	N	C	C	C	C	N	C	C	C	C	C	C	C	T	Y	Y	C	C	C	C	C	Y	C	Y	T	N
S1B_407579659	G/T	2	407579659	+	NA	NA	NA	NA	NA	NA	G	G	G	N	G	G	N	G	G	G	N	G	G	G	G	K	G	N	G	G	K	G	G	G	G	G	G	N	G	N	G	G	G	G	G	G	G	G	G
S1B_409419587	T/A	2	409419587	+	NA	NA	NA	NA	NA	NA	N	W	T	N	T	T	N	T	W	W	W	T	T	N	T	T	T	T	N	T	T	T	W	W	T	T	N	T	N	N	T	N	T	N	N	N	W	T	T
S1B_411573400	A/C	2	411573400	+	NA	NA	NA	NA	NA	NA	A	A	A	A	A	A	A	A	A	A	A	A	A	A	A	A	A	A	A	A	A	A	A	A	A	A	A	A	C	A	A	A	A	A	A	A	A	C	N
S1B_411988229	A/G	2	411988229	+	NA	NA	NA	NA	NA	NA	A	A	A	A	A	A	A	A	A	A	A	A	A	A	N	A	A	N	A	A	N	A	A	A	A	A	N	A	R	R	N	A	A	A	A	N	A	N	A
S1B_411988230	T/A	2	411988230	+	NA	NA	NA	NA	NA	NA	T	T	T	T	T	T	T	T	T	T	T	T	T	T	N	T	T	N	T	T	T	T	T	T	T	T	N	T	W	W	N	T	T	T	T	T	T	N	T
S1B_422356360	G/T	2	422356360	+	NA	NA	NA	NA	NA	NA	G	G	N	N	G	G	G	K	G	G	G	G	N	G	G	G	G	G	G	G	K	G	G	G	G	N	G	G	G	G	N	G	G	G	K	T	G	G	G
S1B_422356362	T/G	2	422356362	+	NA	NA	NA	NA	NA	NA	T	T	N	N	T	T	T	K	T	T	T	T	N	T	T	T	T	T	T	T	K	T	T	T	T	N	T	T	T	T	N	T	T	T	K	G	T	T	T
S1B_426454152	A/G	2	426454152	+	NA	NA	NA	NA	NA	NA	N	A	A	N	N	N	A	A	A	A	A	A	A	A	A	A	A	N	R	A	A	A	A	A	A	A	A	A	A	A	R	A	A	G	A	A	A	N	R
S1B_434409303	G/C	2	434409303	+	NA	NA	NA	NA	NA	NA	G	G	N	G	G	G	S	S	G	G	G	G	G	S	G	G	C	G	G	G	G	N	G	G	G	G	G	G	S	S	G	G	G	S	G	G	S	G	G
S1B_434409322	T/C	2	434409322	+	NA	NA	NA	NA	NA	NA	T	Y	N	T	T	T	Y	Y	T	T	T	T	T	Y	T	T	C	Y	T	Y	T	N	T	T	T	T	T	T	Y	Y	T	T	T	Y	T	Y	Y	T	Y
S1B_435814732	G/T	2	435814732	+	NA	NA	NA	NA	NA	NA	K	G	G	G	G	N	G	G	G	G	K	G	K	K	K	K	K	G	K	K	K	K	G	G	G	G	G	G	K	K	N	K	G	G	G	K	G	K	G
S1B_435814733	A/G	2	435814733	+	NA	NA	NA	NA	NA	NA	R	A	A	A	A	N	A	A	A	A	R	A	R	R	R	R	R	A	R	R	R	R	A	A	A	A	A	A	R	R	N	R	A	A	A	R	A	R	A
S1B_438085982	C/G	2	438085982	+	NA	NA	NA	NA	NA	NA	S	C	C	N	C	S	C	C	S	S	N	C	C	S	C	C	S	C	C	S	C	S	S	C	N	C	C	C	N	C	C	C	N	C	C	C	S	S	C
S1B_438085984	A/C	2	438085984	+	NA	NA	NA	NA	NA	NA	M	A	A	N	A	M	A	A	M	M	N	A	A	M	A	A	M	A	A	M	A	M	M	A	N	N	A	A	N	A	A	A	N	N	M	A	M	M	A
S1B_438085985	T/A	2	438085985	+	NA	NA	NA	NA	NA	NA	W	T	T	N	T	W	T	T	W	W	N	T	T	W	T	T	W	T	T	W	T	W	W	T	N	T	T	T	N	T	T	T	N	T	T	T	W	W	T
S1B_438172622	G/A	2	438172622	+	NA	NA	NA	NA	NA	NA	G	G	R	N	G	R	G	G	G	G	G	R	G	R	R	G	R	G	G	G	G	G	G	G	G	G	G	G	G	G	G	G	G	G	N	G	R	G	G
S1B_438172636	C/T	2	438172636	+	NA	NA	NA	NA	NA	NA	C	C	Y	N	C	Y	C	C	C	C	C	Y	C	Y	Y	C	Y	C	C	C	C	C	C	C	C	C	C	C	C	C	C	C	C	C	N	C	Y	C	C
S1B_439127415	C/G	2	439127415	+	NA	NA	NA	NA	NA	NA	C	C	C	C	C	C	C	C	C	C	C	S	C	C	C	C	C	C	C	C	S	C	C	C	C	C	C	S	C	C	C	C	C	N	S	C	C	C	S
S1B_439127416	G/T	2	439127416	+	NA	NA	NA	NA	NA	NA	G	G	G	G	G	G	G	G	G	G	G	K	G	G	G	G	G	G	G	G	K	G	G	G	G	G	G	K	G	G	G	G	G	N	K	G	G	G	K
S1B_441345254	A/T	2	441345254	+	NA	NA	NA	NA	NA	NA	A	A	W	A	A	A	N	A	A	A	N	A	A	A	A	A	A	A	T	A	A	A	A	W	A	N	A	A	A	A	A	W	A	A	N	A	A	W	A
S1B_443001614	A/G	2	443001614	+	NA	NA	NA	NA	NA	NA	A	A	A	N	A	A	A	A	A	A	A	A	A	N	A	A	G	R	A	A	A	G	A	A	N	A	A	A	N	A	A	A	A	A	A	N	N	A	A
S1B_443992005	A/C	2	443992005	+	NA	NA	NA	NA	NA	NA	A	A	A	A	A	A	A	A	M	A	M	A	A	A	A	A	M	M	M	M	A	M	M	M	M	M	M	A	M	M	A	A	A	M	A	A	A	M	A
S1B_443992030	G/A	2	443992030	+	NA	NA	NA	NA	NA	NA	G	G	G	G	G	G	G	G	G	G	G	G	G	G	G	G	G	G	G	G	G	G	G	G	G	G	G	R	G	G	R	G	G	G	G	G	R	G	G
S1B_447174329	A/C	2	447174329	+	NA	NA	NA	NA	NA	NA	A	A	A	C	C	A	C	C	A	A	A	A	N	A	C	A	C	C	A	C	A	N	N	A	A	A	A	M	A	A	C	A	A	C	C	C	C	A	C
S1B_452319626	C/A	2	452319626	+	NA	NA	NA	NA	NA	NA	N	C	C	C	C	C	C	C	C	C	C	C	C	C	M	C	C	N	M	C	C	C	C	C	C	C	C	C	C	C	C	C	N	M	C	C	C	C	C
S1B_452319628	A/C	2	452319628	+	NA	NA	NA	NA	NA	NA	N	A	C	A	M	A	A	A	A	A	A	A	A	A	M	A	A	N	M	A	A	A	A	A	A	A	A	A	A	A	A	A	N	M	A	A	A	A	A
S1B_453071964	T/C	2	453071964	+	NA	NA	NA	NA	NA	NA	N	T	T	T	T	N	T	T	T	Y	T	Y	Y	C	Y	Y	T	N	T	T	Y	Y	T	C	C	T	Y	T	T	N	T	N	T	T	C	Y	T	N	N
S1B_453071968	G/T	2	453071968	+	NA	NA	NA	NA	NA	NA	N	G	K	G	G	N	G	G	G	G	G	G	G	G	K	G	G	N	T	K	G	G	G	G	G	G	G	G	G	N	G	N	G	T	G	G	G	N	N
S1B_453071992	G/C	2	453071992	+	NA	NA	NA	NA	NA	NA	N	G	G	G	G	N	G	G	G	G	G	G	S	G	G	G	G	N	G	G	G	G	G	G	G	G	S	G	G	N	G	N	G	G	G	G	G	N	N
S1B_453071993	G/A	2	453071993	+	NA	NA	NA	NA	NA	NA	N	G	R	G	G	N	G	G	G	G	G	G	G	G	G	G	G	N	G	R	G	G	G	G	G	G	G	G	G	N	G	N	G	G	G	G	G	N	N
S1B_453071998	C/G	2	453071998	+	NA	NA	NA	NA	NA	NA	N	C	C	C	C	N	C	C	C	S	C	C	S	G	C	S	C	N	C	C	S	S	C	C	G	C	C	C	C	N	C	N	C	C	G	S	C	N	N
S1B_454888168	C/T	2	454888168	+	NA	NA	NA	NA	NA	NA	C	T	C	T	C	C	C	C	C	C	Y	Y	C	T	Y	T	T	T	C	C	C	T	N	C	C	Y	N	C	C	T	C	Y	C	C	T	T	C	T	C
S1B_454888182	C/G	2	454888182	+	NA	NA	NA	NA	NA	NA	C	G	C	G	C	C	C	C	C	C	S	S	C	G	S	G	G	G	C	C	C	G	N	C	C	S	N	C	C	G	C	S	C	C	G	G	C	G	C
S1B_454888205	G/A	2	454888205	+	NA	NA	NA	NA	NA	NA	G	A	G	A	G	G	G	G	G	G	R	R	G	A	R	A	A	A	G	G	G	A	N	G	G	R	N	G	G	A	G	R	G	G	A	A	G	A	G
S1B_456744771	A/G	2	456744771	+	NA	NA	NA	NA	NA	NA	A	G	A	G	G	A	A	A	A	A	G	A	A	G	R	G	G	G	A	A	A	G	A	A	A	R	A	N	A	G	A	G	R	A	G	G	A	G	A
S1B_457378212	A/G	2	457378212	+	NA	NA	NA	NA	NA	NA	A	G	A	G	G	A	A	A	A	A	G	R	A	G	R	G	G	G	A	A	A	G	A	N	A	R	A	A	A	G	A	R	A	A	G	G	A	G	A
S1B_457537760	C/T	2	457537760	+	NA	NA	NA	NA	NA	NA	T	C	T	C	N	T	T	T	T	T	Y	Y	T	C	C	C	C	C	T	C	T	C	T	T	T	Y	T	T	T	C	T	Y	T	T	C	C	T	C	T
S1B_458129735	C/T	2	458129735	+	NA	NA	NA	NA	NA	NA	Y	C	Y	C	C	Y	Y	Y	Y	Y	Y	Y	Y	C	Y	C	C	Y	Y	C	Y	Y	Y	Y	Y	Y	Y	Y	Y	C	Y	Y	Y	Y	C	Y	Y	C	Y
S1B_458129781	C/G	2	458129781	+	NA	NA	NA	NA	NA	NA	S	C	S	C	C	S	S	S	S	S	S	S	S	C	S	C	C	C	S	S	S	S	S	S	S	S	S	S	C	C	S	S	C	S	C	S	S	C	S
S1B_458326203	G/A	2	458326203	+	NA	NA	NA	NA	NA	NA	G	A	G	A	A	G	G	G	G	G	G	G	G	A	G	A	A	R	G	G	G	G	G	G	G	A	G	G	G	A	G	G	R	G	A	G	G	A	G
S1B_458328073	A/G	2	458328073	+	NA	NA	NA	NA	NA	NA	A	G	A	N	G	A	A	A	A	A	A	A	A	G	A	N	G	R	A	A	A	A	A	A	A	R	A	N	A	G	A	A	A	A	G	A	N	G	A
S1B_458728562	G/A	2	458728562	+	NA	NA	NA	NA	NA	NA	G	A	G	A	A	G	G	G	G	G	G	G	G	A	G	A	A	R	G	G	G	G	G	G	G	R	G	G	G	A	G	G	R	G	A	G	G	A	G
S1B_461236200	C/T	2	461236200	+	NA	NA	NA	NA	NA	NA	C	C	C	C	C	C	T	C	N	C	Y	C	C	C	C	C	C	C	N	N	C	C	C	C	C	C	C	C	C	C	T	C	C	C	C	C	T	C	C
S1B_461299614	A/G	2	461299614	+	NA	NA	NA	NA	NA	NA	A	G	A	R	A	A	A	R	A	A	R	A	R	A	A	A	A	A	A	A	A	A	A	A	A	R	A	A	N	A	R	A	R	A	G	A	A	R	R
S1B_461804602	A/G	2	461804602	+	NA	NA	NA	NA	NA	NA	A	G	A	G	G	A	A	A	A	A	A	A	A	G	N	G	G	G	A	N	A	A	A	A	A	G	A	A	A	G	A	A	A	A	G	A	A	G	A
S1B_466663456	C/T	2	466663456	+	NA	NA	NA	NA	NA	NA	C	C	C	C	C	C	C	C	Y	C	C	N	C	C	C	C	C	C	C	Y	C	C	C	C	C	C	C	C	C	C	C	C	C	C	C	C	C	C	C
S1B_466670702	C/T	2	466670702	+	NA	NA	NA	NA	NA	NA	C	N	C	C	N	Y	C	C	C	C	C	C	C	T	C	Y	C	C	C	C	C	Y	C	C	C	T	C	C	C	T	C	C	C	C	N	N	C	C	C
S1B_468783629	C/T	2	468783629	+	NA	NA	NA	NA	NA	NA	C	Y	C	T	C	C	C	C	C	C	C	C	C	C	N	C	C	C	C	N	Y	C	C	Y	C	Y	C	C	C	C	C	Y	C	C	C	Y	C	C	C
S1B_468783634	G/A	2	468783634	+	NA	NA	NA	NA	NA	NA	G	R	G	A	G	G	G	G	G	G	G	G	G	G	N	G	G	G	G	N	R	G	G	R	G	R	G	G	G	G	G	R	G	G	G	R	G	G	G
S1B_468783662	A/G	2	468783662	+	NA	NA	NA	NA	NA	NA	A	A	R	A	G	R	A	A	R	A	A	A	R	G	N	A	A	A	A	N	A	R	A	R	R	A	A	R	A	R	R	A	A	A	G	R	R	R	A
S1B_468783670	C/T	2	468783670	+	NA	NA	NA	NA	NA	NA	C	C	Y	C	C	C	T	Y	Y	T	T	Y	Y	C	N	C	C	C	T	N	C	Y	Y	C	Y	C	Y	C	T	Y	Y	Y	T	T	C	Y	Y	C	T
S1B_471747245	C/G	2	471747245	+	NA	NA	NA	NA	NA	NA	C	G	C	G	G	C	C	C	C	C	N	C	C	C	C	G	C	G	C	C	C	N	C	C	C	C	C	C	C	C	C	N	C	C	G	G	C	N	C
S1B_473220524	T/C	2	473220524	+	NA	NA	NA	NA	NA	NA	Y	T	Y	T	T	Y	C	Y	Y	C	C	C	Y	Y	N	T	C	T	T	Y	C	C	C	C	Y	C	Y	C	Y	C	C	T	T	Y	T	T	C	C	Y
S1B_474448015	G/A	2	474448015	+	NA	NA	NA	NA	NA	NA	G	A	G	A	A	G	G	G	G	G	N	G	G	G	G	N	G	N	G	G	N	G	G	N	G	G	G	G	N	G	N	N	G	G	A	R	G	N	G
S1B_474665434	G/A	2	474665434	+	NA	NA	NA	NA	NA	NA	G	G	G	R	G	G	G	G	G	G	G	G	G	R	N	G	G	G	G	G	R	G	G	G	G	G	R	G	G	G	G	G	G	R	G	R	G	G	G
S1B_474665435	A/G	2	474665435	+	NA	NA	NA	NA	NA	NA	A	A	A	R	A	A	A	A	A	A	A	A	A	R	N	A	A	A	A	A	R	A	A	A	A	A	R	A	A	A	A	A	A	R	A	R	A	A	A
S1B_475345029	G/A	2	475345029	+	NA	NA	NA	NA	NA	NA	R	G	R	G	A	A	A	R	R	R	G	R	A	R	R	N	N	G	R	R	R	G	R	G	R	R	R	N	N	R	A	R	R	N	R	A	G	R	R
S1B_475345039	C/T	2	475345039	+	NA	NA	NA	NA	NA	NA	Y	C	Y	T	Y	C	C	Y	C	C	C	Y	C	C	C	N	N	C	Y	C	C	T	C	C	C	Y	C	N	N	C	C	C	Y	N	C	C	C	C	C
S1B_475345047	C/T	2	475345047	+	NA	NA	NA	NA	NA	NA	C	T	C	C	C	C	C	C	Y	C	C	C	C	C	C	N	N	C	C	Y	C	C	C	T	C	C	C	N	N	C	C	C	C	N	C	C	C	C	C
S1B_475345051	C/T	2	475345051	+	NA	NA	NA	NA	NA	NA	Y	C	Y	T	C	C	C	Y	C	C	C	Y	C	C	C	N	N	C	C	C	C	T	Y	C	C	C	C	N	N	C	C	C	Y	N	C	C	C	C	Y
S1B_475345057	G/C	2	475345057	+	NA	NA	NA	NA	NA	NA	G	G	G	G	G	G	C	G	G	G	C	S	G	S	G	N	N	G	G	S	G	G	S	G	S	G	G	N	N	S	G	C	G	N	S	G	C	S	S
S1B_475345076	T/G	2	475345076	+	NA	NA	NA	NA	NA	NA	T	G	T	T	K	T	T	N	K	T	T	T	T	K	K	N	N	G	K	K	K	T	N	G	K	K	K	N	N	T	T	T	T	N	T	K	T	T	K
S1B_475345078	A/G	2	475345078	+	NA	NA	NA	NA	NA	NA	A	A	A	A	A	A	A	A	A	A	G	A	A	A	A	N	N	A	A	R	A	A	A	A	A	A	A	N	N	A	A	R	A	N	A	A	A	A	A
S1B_476032639	A/T	2	476032639	+	NA	NA	NA	NA	NA	NA	A	A	A	A	A	A	A	A	A	W	A	A	A	A	A	A	A	A	A	A	A	A	N	A	A	A	A	A	A	N	A	A	A	A	A	A	A	A	A
S1B_476032640	G/A	2	476032640	+	NA	NA	NA	NA	NA	NA	G	G	G	G	G	G	G	G	G	R	G	G	G	G	G	G	G	G	G	G	G	G	N	G	G	G	G	G	G	N	G	G	G	G	G	G	G	G	G
S1B_476075027	T/C	2	476075027	+	NA	NA	NA	NA	NA	NA	T	T	T	T	T	Y	Y	C	T	T	T	T	T	T	Y	Y	T	Y	T	T	Y	T	T	T	T	T	T	Y	T	T	N	T	T	Y	T	T	T	Y	Y
S1B_477413387	A/C	2	477413387	+	NA	NA	NA	NA	NA	NA	A	M	A	A	A	A	A	A	A	A	M	A	A	A	A	M	A	A	A	A	A	A	A	A	M	A	A	A	A	A	A	A	A	A	A	A	A	A	A
S1B_478559429	G/A	2	478559429	+	NA	NA	NA	NA	NA	NA	G	G	N	R	G	G	G	G	G	N	G	G	G	G	G	G	G	N	G	N	G	G	G	G	G	G	G	G	N	N	G	R	G	R	G	R	G	G	A
S1B_479104185	C/T	2	479104185	+	NA	NA	NA	NA	NA	NA	N	Y	C	C	C	Y	C	C	Y	Y	C	C	Y	Y	Y	Y	N	Y	C	C	Y	C	Y	Y	C	C	Y	C	Y	Y	C	Y	C	T	Y	C	Y	C	Y
S1B_483119502	G/A	2	483119502	+	NA	NA	NA	NA	NA	NA	G	A	G	A	A	G	G	A	G	N	G	A	G	G	G	A	G	R	G	G	G	N	A	G	A	G	G	G	G	G	G	R	G	G	A	A	G	G	A
S1B_483598145	T/G	2	483598145	+	NA	NA	NA	NA	NA	NA	T	T	T	K	K	T	T	K	T	K	T	K	T	T	T	K	T	K	T	T	T	T	K	T	K	T	T	T	T	T	T	T	T	T	T	T	T	N	K
S1B_483598185	A/T	2	483598185	+	NA	NA	NA	NA	NA	NA	A	A	A	W	W	A	A	W	A	W	A	W	A	A	A	W	A	W	A	A	A	A	W	A	W	A	A	A	A	A	A	A	A	A	A	A	A	N	W
S1B_483598202	T/C	2	483598202	+	NA	NA	NA	NA	NA	NA	T	T	T	Y	Y	T	T	Y	T	Y	T	Y	T	T	T	Y	T	Y	T	T	T	T	Y	T	Y	T	T	T	T	T	T	T	T	T	T	T	T	N	Y
S1B_483882562	G/A	2	483882562	+	NA	NA	NA	NA	NA	NA	G	A	G	A	A	G	G	A	G	A	G	R	G	G	G	R	G	R	G	G	G	G	A	G	A	G	G	G	G	G	G	G	R	G	A	G	G	G	A
S1B_484351377	A/G	2	484351377	+	NA	NA	NA	NA	NA	NA	A	G	A	N	G	A	A	N	A	G	A	G	N	A	A	G	A	N	A	A	A	A	G	A	N	A	A	A	A	A	A	A	G	A	G	A	A	A	N
S1B_484351420	T/C	2	484351420	+	NA	NA	NA	NA	NA	NA	T	C	T	N	C	T	T	N	T	C	T	C	N	T	T	C	T	N	T	T	T	T	C	T	N	T	T	T	T	T	T	T	C	T	C	T	T	T	N
S1B_484923559	G/C	2	484923559	+	NA	NA	NA	NA	NA	NA	G	C	G	C	C	G	G	C	G	C	G	C	G	G	G	C	G	S	G	G	G	G	C	N	C	G	G	G	G	G	G	S	S	G	C	G	G	G	C
S1B_486345727	C/A	2	486345727	+	NA	NA	NA	NA	NA	NA	C	A	C	A	A	C	C	A	C	A	C	M	C	C	C	A	C	A	C	C	C	C	A	C	A	C	C	C	C	C	C	M	M	C	A	M	C	N	A
S1B_486485529	C/A	2	486485529	+	NA	NA	NA	NA	NA	NA	M	C	M	C	C	M	M	C	C	C	M	M	M	M	C	C	M	N	M	C	C	M	C	M	C	M	C	M	C	M	C	M	C	M	C	C	C	C	C
S1B_487410888	T/G	2	487410888	+	NA	NA	NA	NA	NA	NA	T	G	T	G	G	T	T	G	T	G	T	K	T	T	T	G	T	K	T	T	T	T	G	T	G	T	T	T	N	T	T	G	T	T	G	K	T	T	G
S1B_487482804	C/T	2	487482804	+	NA	NA	NA	NA	NA	NA	C	T	C	T	T	C	C	T	C	T	C	Y	C	C	N	T	C	T	C	C	C	N	T	C	T	C	C	C	C	C	N	Y	C	C	T	C	C	C	T
S1B_487657094	C/T	2	487657094	+	NA	NA	NA	NA	NA	NA	C	T	C	T	T	C	C	T	C	T	C	Y	C	C	C	T	C	T	C	C	C	C	Y	C	T	C	C	C	C	C	C	T	Y	C	T	Y	C	N	T
S1B_487946303	G/A	2	487946303	+	NA	NA	NA	NA	NA	NA	G	N	G	N	R	G	R	R	G	G	G	G	G	R	G	G	G	A	G	G	G	R	N	G	N	G	R	A	G	R	G	G	G	G	N	R	G	G	N
S1B_487946304	G/A	2	487946304	+	NA	NA	NA	NA	NA	NA	G	N	G	N	G	G	G	G	G	G	G	G	G	G	G	G	G	G	G	G	G	G	N	G	N	R	G	G	A	R	G	G	G	G	N	G	G	G	N
S1B_487946313	C/G	2	487946313	+	NA	NA	NA	NA	NA	NA	C	N	C	N	S	C	S	S	C	C	C	C	C	S	C	C	C	G	C	C	C	S	N	C	N	C	S	G	C	S	C	C	C	C	N	S	C	C	N
S1B_487946335	A/T	2	487946335	+	NA	NA	NA	NA	NA	NA	W	N	T	N	W	W	W	A	W	A	T	A	A	W	A	A	T	A	T	T	A	W	N	A	N	A	W	A	A	A	W	T	W	W	N	A	T	T	N
S1B_487946338	C/T	2	487946338	+	NA	NA	NA	NA	NA	NA	C	N	C	N	C	C	C	C	C	C	C	C	C	C	C	C	C	C	C	C	C	C	N	C	N	Y	C	C	T	Y	C	C	C	C	N	C	C	C	N
S1B_487946340	G/A	2	487946340	+	NA	NA	NA	NA	NA	NA	G	N	G	N	R	G	R	R	G	G	G	G	G	R	G	G	G	A	G	G	G	R	N	G	N	G	R	A	G	R	G	G	G	G	N	R	G	G	N
S1B_487946344	A/G	2	487946344	+	NA	NA	NA	NA	NA	NA	A	N	A	N	A	A	A	A	A	A	A	A	A	A	A	A	A	A	A	A	A	A	N	A	N	R	A	A	G	R	A	A	A	A	N	A	A	A	N
S1B_487946348	C/A	2	487946348	+	NA	NA	NA	NA	NA	NA	C	N	C	N	M	C	M	M	C	C	C	C	C	M	C	C	C	A	C	C	C	M	N	C	N	C	M	A	C	M	C	C	C	C	N	M	C	C	N
S1B_488037989	T/C	2	488037989	+	NA	NA	NA	NA	NA	NA	T	C	T	C	C	T	T	C	T	C	Y	C	T	T	T	C	T	Y	C	T	T	T	C	T	C	T	T	T	T	T	T	C	Y	C	C	C	T	T	C
S1B_488650178	C/T	2	488650178	+	NA	NA	NA	NA	NA	NA	C	T	C	T	T	C	C	T	C	T	T	T	C	C	N	T	C	N	T	C	C	T	T	C	T	C	C	C	C	C	N	T	T	T	T	T	C	N	T
S1B_491229424	T/A	2	491229424	+	NA	NA	NA	NA	NA	NA	T	A	A	A	A	T	T	A	A	A	A	A	T	N	T	N	T	N	A	T	T	A	A	T	A	T	N	T	A	T	T	A	A	T	A	T	T	T	A
S1B_491982930	G/C	2	491982930	+	NA	NA	NA	NA	NA	NA	G	G	G	G	G	G	G	C	N	C	N	G	G	G	G	G	G	G	N	N	G	G	C	G	C	G	G	G	N	G	G	G	G	G	G	G	G	G	G
S1B_495772226	C/T	2	495772226	+	NA	NA	NA	NA	NA	NA	C	N	C	N	C	C	C	C	C	C	C	C	N	Y	C	C	T	C	C	C	C	C	C	C	C	C	N	C	C	C	C	C	C	Y	C	N	C	N	C
S1B_495772234	C/G	2	495772234	+	NA	NA	NA	NA	NA	NA	C	N	C	N	S	C	C	S	C	C	C	C	N	C	S	C	C	S	S	C	C	C	C	C	S	C	N	S	C	C	C	C	C	C	C	N	C	N	C
S1B_495772237	G/A	2	495772237	+	NA	NA	NA	NA	NA	NA	G	N	G	N	G	R	G	R	G	G	G	G	N	G	G	G	G	G	G	G	G	G	G	G	G	G	N	G	G	G	G	G	G	G	G	N	G	N	G
S1B_495772240	A/G	2	495772240	+	NA	NA	NA	NA	NA	NA	A	N	A	N	A	A	A	A	A	R	A	A	N	A	A	R	A	A	A	A	R	A	A	R	R	A	N	A	A	A	A	A	A	A	A	N	R	N	A
S1B_495772242	A/G	2	495772242	+	NA	NA	NA	NA	NA	NA	A	N	A	N	R	A	A	R	A	A	A	A	N	A	R	A	A	R	R	A	A	A	A	A	R	A	N	R	A	A	A	A	A	A	A	N	A	N	A
S1B_495772247	C/T	2	495772247	+	NA	NA	NA	NA	NA	NA	C	N	T	N	C	Y	C	Y	Y	C	C	Y	N	Y	C	C	C	C	Y	Y	C	C	C	C	Y	C	N	C	T	Y	T	C	Y	Y	C	N	C	N	C
S1B_495772249	G/C	2	495772249	+	NA	NA	NA	NA	NA	NA	G	N	G	N	S	G	G	G	G	G	G	G	N	G	G	G	G	S	S	G	G	G	G	G	G	G	N	G	G	G	G	G	G	S	G	N	G	N	G
S1B_495772252	A/T	2	495772252	+	NA	NA	NA	NA	NA	NA	A	N	A	N	A	A	A	A	A	W	A	A	N	A	A	W	A	A	A	W	W	A	A	W	W	A	N	A	A	A	A	A	A	A	A	N	W	N	A
S1B_495772254	G/T	2	495772254	+	NA	NA	NA	NA	NA	NA	K	N	G	N	G	G	T	G	G	G	T	K	N	G	K	G	G	G	G	G	G	K	T	G	G	T	N	G	G	K	G	G	K	G	T	N	G	N	G
S1B_495772258	A/G	2	495772258	+	NA	NA	NA	NA	NA	NA	A	N	A	N	A	A	A	A	A	R	A	A	N	A	A	A	A	A	A	A	A	A	A	A	R	A	N	A	A	A	A	A	A	A	A	N	R	N	A
S1B_495772261	A/T	2	495772261	+	NA	NA	NA	NA	NA	NA	W	N	A	N	A	A	A	A	W	W	A	A	N	A	A	W	A	A	W	A	W	A	A	T	W	A	N	A	A	A	A	T	W	A	A	N	W	N	A
S1B_498063992	T/C	2	498063992	+	NA	NA	NA	NA	NA	NA	N	T	N	T	T	N	N	T	T	T	T	T	T	N	N	T	N	T	T	T	T	T	T	T	N	T	T	T	T	T	C	C	N	T	T	C	C	T	T
S1B_499556038	G/T	2	499556038	+	NA	NA	NA	NA	NA	NA	T	G	G	G	G	N	G	G	G	G	G	G	T	G	T	G	T	G	G	T	T	N	G	T	G	K	G	G	T	G	N	G	G	G	G	K	G	T	T
S1B_501944699	C/T	2	501944699	+	NA	NA	NA	NA	NA	NA	C	C	C	C	C	C	C	C	C	C	Y	C	N	C	C	C	C	C	C	C	C	C	C	Y	C	C	Y	C	C	C	C	C	C	C	C	Y	C	C	Y
S1B_501944700	G/A	2	501944700	+	NA	NA	NA	NA	NA	NA	G	R	G	G	R	G	R	R	G	G	G	R	N	G	R	R	G	G	G	G	G	R	G	G	G	G	R	G	R	R	A	G	G	G	G	G	R	R	R
S1B_501944701	G/A	2	501944701	+	NA	NA	NA	NA	NA	NA	G	R	G	G	R	G	R	R	G	G	G	R	N	G	R	R	G	G	G	G	G	R	G	G	G	G	R	G	R	R	A	G	G	G	G	G	R	R	R
S1B_501944712	A/G	2	501944712	+	NA	NA	NA	NA	NA	NA	G	R	R	A	R	G	R	R	R	R	R	R	N	A	A	R	R	R	G	R	R	A	R	G	R	R	R	R	R	R	A	R	R	R	R	R	A	A	R
S1B_501944727	T/G	2	501944727	+	NA	NA	NA	NA	NA	NA	T	T	T	T	T	T	T	T	T	K	K	T	N	T	T	T	T	T	T	T	T	T	K	T	K	K	T	K	K	T	T	T	T	T	T	K	T	T	T
S1B_501944745	G/A	2	501944745	+	NA	NA	NA	NA	NA	NA	G	G	G	G	R	R	R	R	R	R	R	G	N	G	G	R	G	R	G	R	G	G	G	G	R	R	R	R	G	G	G	G	G	G	G	G	G	G	G
S1B_501944756	T/C	2	501944756	+	NA	NA	NA	NA	NA	NA	T	T	T	T	T	T	T	T	T	Y	Y	T	N	T	T	T	T	T	T	T	T	T	Y	T	Y	Y	T	Y	Y	T	T	T	T	T	T	Y	T	T	T
S1B_502227436	T/A	2	502227436	+	NA	NA	NA	NA	NA	NA	W	T	W	W	T	W	W	W	W	W	T	W	W	A	T	T	W	N	W	W	N	W	W	W	W	W	T	W	T	T	W	W	W	T	A	W	T	T	W
S1B_502227437	G/T	2	502227437	+	NA	NA	NA	NA	NA	NA	K	G	G	G	G	K	K	K	K	G	G	G	G	G	G	G	G	N	G	G	N	G	K	K	G	G	G	K	G	G	G	G	G	G	G	K	G	G	K
S1B_502783609	G/C	2	502783609	+	NA	NA	NA	NA	NA	NA	N	G	G	G	G	G	C	G	G	G	G	G	G	N	G	G	G	N	G	G	G	N	G	G	G	G	N	G	N	G	C	S	G	G	G	G	C	G	G
S1B_502970339	T/C	2	502970339	+	NA	NA	NA	NA	NA	NA	T	T	T	N	T	T	C	T	T	T	T	T	T	T	T	N	T	T	T	T	T	T	T	T	T	T	T	T	T	T	C	T	T	T	T	T	C	T	T
S1B_503344807	T/C	2	503344807	+	NA	NA	NA	NA	NA	NA	T	T	T	T	T	T	C	T	T	T	T	T	T	T	T	T	T	T	T	T	T	T	T	T	T	T	T	T	T	T	C	T	T	T	T	T	C	T	T
S1B_504359868	C/T	2	504359868	+	NA	NA	NA	NA	NA	NA	T	C	Y	Y	Y	Y	Y	N	Y	N	Y	Y	C	Y	Y	Y	T	C	C	C	Y	Y	T	Y	Y	T	N	C	N	T	C	C	Y	C	C	C	Y	C	Y
S1B_506119400	C/T	2	506119400	+	NA	NA	NA	NA	NA	NA	C	C	C	N	C	C	C	C	C	C	C	C	C	Y	C	C	C	C	C	C	C	C	Y	C	C	C	C	C	Y	C	C	C	C	C	Y	C	C	C	C
S1B_506119405	G/A	2	506119405	+	NA	NA	NA	NA	NA	NA	G	G	G	N	G	R	G	G	G	G	G	A	G	G	G	R	G	G	G	G	G	G	G	G	G	G	R	G	G	G	G	G	G	G	G	G	R	G	R
S1B_506119451	C/T	2	506119451	+	NA	NA	NA	NA	NA	NA	C	C	C	N	C	C	C	C	C	C	C	C	C	Y	C	C	C	C	C	C	C	C	C	C	C	Y	Y	C	C	C	Y	C	C	C	C	C	C	C	Y
S1B_508672209	T/G	2	508672209	+	NA	NA	NA	NA	NA	NA	T	T	T	T	T	T	T	T	K	T	K	K	T	T	T	T	K	T	T	T	T	T	T	K	T	K	T	T	T	T	T	T	T	T	T	T	T	T	T
S1B_508709580	G/C	2	508709580	+	NA	NA	NA	NA	NA	NA	G	G	G	G	G	G	C	G	G	G	G	G	G	G	G	G	G	G	G	G	G	G	N	G	G	G	G	G	G	G	C	G	G	G	G	G	C	N	G
S1B_508709612	C/T	2	508709612	+	NA	NA	NA	NA	NA	NA	C	C	C	C	C	C	T	C	C	C	C	C	C	C	C	C	C	C	C	C	C	C	N	C	C	C	C	C	C	C	T	C	C	C	C	C	T	N	C
S1B_508709619	A/G	2	508709619	+	NA	NA	NA	NA	NA	NA	A	A	A	A	A	A	G	A	A	A	A	A	A	A	A	A	A	A	A	A	A	A	N	A	A	A	A	A	A	A	G	A	A	A	A	A	G	N	A
S1B_510801455	T/G	2	510801455	+	NA	NA	NA	NA	NA	NA	K	K	T	K	K	K	T	T	K	G	K	K	K	T	G	N	T	T	K	K	K	K	T	T	T	K	K	T	T	K	T	K	G	K	K	K	K	K	T
S1B_512768473	C/T	2	512768473	+	NA	NA	NA	NA	NA	NA	N	C	C	C	C	C	T	N	C	C	C	C	C	C	C	C	C	C	N	C	C	N	C	C	C	C	C	C	C	C	T	Y	C	C	C	C	T	C	C
S1B_512768522	G/A	2	512768522	+	NA	NA	NA	NA	NA	NA	G	G	G	N	G	G	A	G	G	G	G	G	G	G	G	G	G	N	A	G	G	N	G	G	G	G	G	G	G	G	A	G	N	G	G	A	A	G	G
S1B_512768834	T/C	2	512768834	+	NA	NA	NA	NA	NA	NA	T	T	N	T	T	T	C	T	N	T	T	T	T	T	N	T	T	T	C	T	T	T	T	T	T	T	T	T	T	T	N	T	N	T	T	Y	C	T	T
S1B_512768839	T/C	2	512768839	+	NA	NA	NA	NA	NA	NA	T	T	N	T	T	T	C	T	N	T	T	T	T	T	N	T	T	T	C	T	T	T	T	T	T	T	T	T	T	T	N	T	N	T	T	Y	C	T	T
S1B_512768859	T/G	2	512768859	+	NA	NA	NA	NA	NA	NA	T	T	N	T	T	T	G	T	N	T	T	T	T	T	N	T	T	T	G	T	T	T	T	T	T	T	T	T	T	T	N	T	N	T	T	K	G	T	T
S1B_512816068	A/G	2	512816068	+	NA	NA	NA	NA	NA	NA	A	A	A	A	A	A	G	N	A	A	A	A	A	A	A	A	A	R	G	A	A	N	A	A	A	A	A	A	N	A	G	G	A	A	A	N	G	N	A
S1B_512816076	C/T	2	512816076	+	NA	NA	NA	NA	NA	NA	C	C	C	C	C	C	T	N	C	C	C	C	C	C	C	C	C	Y	T	C	C	N	C	C	C	C	C	C	N	C	T	T	C	C	C	N	T	N	C
S1B_512816125	T/G	2	512816125	+	NA	NA	NA	NA	NA	NA	T	T	T	T	T	T	G	N	T	T	T	T	T	T	T	T	T	K	G	T	T	N	T	T	T	T	T	T	N	T	G	G	T	T	T	N	G	N	T
S1B_518185539	A/C	2	518185539	+	NA	NA	NA	NA	NA	NA	A	A	A	A	A	A	A	A	A	A	A	M	M	A	A	A	M	A	A	A	A	A	A	A	N	A	A	A	N	A	M	A	A	A	N	A	A	A	A
S1B_518185540	G/A	2	518185540	+	NA	NA	NA	NA	NA	NA	G	G	G	G	G	G	G	G	G	G	G	R	R	G	G	G	R	G	G	G	G	G	G	G	N	G	G	G	N	G	R	G	G	G	N	G	G	G	G
S1B_518877213	C/G	2	518877213	+	NA	NA	NA	NA	NA	NA	G	C	C	G	C	G	C	C	C	C	C	C	G	G	G	C	C	G	C	G	G	G	C	C	C	G	C	C	G	G	N	C	C	C	G	G	C	C	C
S1B_520525807	T/C	2	520525807	+	NA	NA	NA	NA	NA	NA	C	T	T	C	N	C	T	N	T	T	T	T	N	C	C	T	T	C	T	C	C	C	T	T	T	C	T	T	C	C	T	T	C	T	C	C	N	N	T
S1B_521227849	G/A	2	521227849	+	NA	NA	NA	NA	NA	NA	A	G	G	A	G	A	G	G	N	G	G	G	A	A	A	N	G	A	N	A	A	A	G	G	G	A	N	G	A	A	N	R	G	G	A	A	N	G	G
S1B_521390448	G/A	2	521390448	+	NA	NA	NA	NA	NA	NA	G	G	R	N	R	G	G	G	R	G	R	R	G	G	G	R	R	N	N	G	R	R	R	G	G	R	G	N	G	G	G	G	N	G	G	G	N	G	N
S1B_521390463	A/T	2	521390463	+	NA	NA	NA	NA	NA	NA	A	A	A	N	W	A	A	A	W	A	W	A	A	A	A	A	A	N	N	A	A	W	W	A	A	W	A	N	A	A	A	A	N	A	A	A	N	A	N
S1B_521390469	A/T	2	521390469	+	NA	NA	NA	NA	NA	NA	A	A	W	N	A	A	A	A	A	A	A	A	A	A	A	A	A	N	N	A	A	A	A	A	A	A	A	N	A	A	A	A	N	A	A	A	N	A	N
S1B_521390485	A/G	2	521390485	+	NA	NA	NA	NA	NA	NA	A	A	R	N	R	A	A	A	R	A	R	R	A	A	A	R	R	N	N	A	R	R	R	A	A	R	A	N	A	A	A	A	N	A	A	A	N	A	N
S1B_522055488	G/T	2	522055488	+	NA	NA	NA	NA	NA	NA	G	G	K	G	G	K	G	G	G	G	G	K	G	G	K	G	G	N	N	K	G	K	K	G	K	G	G	G	G	G	G	G	G	K	K	N	G	G	G
S1B_524356090	C/T	2	524356090	+	NA	NA	NA	NA	NA	NA	T	C	N	C	C	T	C	C	C	C	C	C	T	C	C	C	C	C	C	C	T	C	C	C	C	Y	C	C	C	C	N	C	C	C	C	C	C	N	C
S1B_524356127	G/A	2	524356127	+	NA	NA	NA	NA	NA	NA	G	G	N	G	G	G	G	G	G	G	G	G	G	G	G	G	G	G	G	R	G	G	G	G	G	G	G	G	G	G	N	R	G	G	R	G	G	N	G
S1B_524356129	T/G	2	524356129	+	NA	NA	NA	NA	NA	NA	T	T	N	T	N	T	T	T	T	T	T	T	T	K	T	T	T	T	T	K	T	T	T	N	T	T	T	T	T	T	N	K	T	T	K	T	N	N	T
S1B_524490313	G/A	2	524490313	+	NA	NA	NA	NA	NA	NA	N	G	G	G	G	G	G	N	G	G	G	R	G	G	G	G	G	G	R	G	G	G	G	G	A	G	A	R	G	G	N	R	G	G	G	G	G	N	G
S1B_526256928	A/T	2	526256928	+	NA	NA	NA	NA	NA	NA	A	A	W	A	W	A	A	A	A	A	N	A	W	W	A	A	W	A	N	A	A	N	A	W	A	A	A	N	A	A	A	A	W	A	A	N	A	A	A
S1B_527375650	G/A	2	527375650	+	NA	NA	NA	NA	NA	NA	G	G	G	G	G	G	G	G	G	G	G	G	G	G	R	G	G	A	G	A	G	G	G	G	G	G	G	G	G	G	G	G	G	G	G	R	G	G	G
S1B_528358753	T/C	2	528358753	+	NA	NA	NA	NA	NA	NA	Y	Y	Y	N	Y	Y	Y	Y	Y	Y	Y	T	T	Y	N	Y	Y	N	T	N	N	Y	T	Y	T	T	Y	T	Y	Y	T	Y	Y	Y	N	N	Y	Y	T
S1B_528358754	C/T	2	528358754	+	NA	NA	NA	NA	NA	NA	Y	Y	Y	N	Y	Y	Y	Y	Y	Y	Y	C	C	Y	N	Y	Y	N	C	N	N	Y	C	Y	C	C	Y	C	Y	Y	C	Y	Y	Y	N	N	Y	Y	C
S1B_528358756	C/T	2	528358756	+	NA	NA	NA	NA	NA	NA	C	C	Y	N	C	C	C	C	C	Y	C	C	Y	C	N	C	C	N	C	N	N	Y	C	Y	C	C	C	C	C	C	C	C	C	C	N	N	C	C	Y
S1B_529320527	C/T	2	529320527	+	NA	NA	NA	NA	NA	NA	C	C	Y	C	N	C	C	C	C	C	C	C	C	C	Y	C	C	T	C	C	C	C	C	Y	C	C	C	C	C	Y	N	Y	Y	Y	C	C	N	C	C
S1B_529320536	T/A	2	529320536	+	NA	NA	NA	NA	NA	NA	T	T	W	T	N	T	T	T	T	T	T	T	T	T	W	T	T	A	T	T	T	T	T	W	T	T	T	T	T	W	N	W	W	W	T	T	N	T	T
S1B_529996301	G/C	2	529996301	+	NA	NA	NA	NA	NA	NA	G	G	G	G	G	G	G	G	G	G	G	G	G	G	S	G	G	S	G	C	G	G	G	G	N	G	G	G	G	G	G	G	G	N	G	C	G	G	G
S1B_530175349	C/T	2	530175349	+	NA	NA	NA	NA	NA	NA	Y	C	C	C	C	C	Y	C	C	C	C	Y	C	C	C	C	C	C	C	C	Y	C	Y	Y	C	C	C	Y	C	Y	C	C	Y	C	C	Y	C	N	C
S1B_530175371	G/A	2	530175371	+	NA	NA	NA	NA	NA	NA	R	G	R	G	G	G	R	R	R	G	R	G	G	G	R	R	G	G	R	R	R	G	R	R	G	G	R	R	G	G	G	R	R	G	R	R	R	N	R
S1B_530468616	T/C	2	530468616	+	NA	NA	NA	NA	NA	NA	T	T	T	N	T	T	N	T	T	T	N	T	T	T	C	T	T	T	T	C	T	T	T	T	T	T	T	T	T	T	T	T	T	T	T	C	T	N	T
S1B_530659309	T/A	2	530659309	+	NA	NA	NA	NA	NA	NA	T	T	T	A	T	T	T	T	N	T	A	T	T	T	T	T	A	N	A	T	T	T	T	A	T	T	T	T	T	N	T	T	T	A	T	T	N	A	A
S1B_530778962	T/G	2	530778962	+	NA	NA	NA	NA	NA	NA	T	T	T	G	T	T	T	T	G	T	G	T	T	T	K	T	G	G	G	G	N	T	T	G	T	T	T	T	T	T	T	K	T	G	T	G	T	G	G
S1B_530778964	T/G	2	530778964	+	NA	NA	NA	NA	NA	NA	T	T	T	G	T	T	T	T	G	T	G	T	T	T	K	T	G	G	G	G	N	T	T	G	T	T	T	T	T	T	T	K	T	G	T	G	T	G	G
S1B_530957854	A/G	2	530957854	+	NA	NA	NA	NA	NA	NA	A	A	A	G	A	A	A	A	G	A	N	R	A	A	A	A	G	A	G	A	A	A	A	G	A	A	A	A	A	A	A	R	A	G	A	A	A	G	G
S1B_531115461	A/C	2	531115461	+	NA	NA	NA	NA	NA	NA	M	A	A	M	A	A	A	A	A	A	A	A	A	A	M	M	A	M	A	A	M	M	A	M	A	M	A	A	A	A	A	M	A	A	A	A	A	A	M
S1B_531726815	T/C	2	531726815	+	NA	NA	NA	NA	NA	NA	T	T	T	T	T	T	T	T	T	T	T	T	T	T	Y	T	T	T	T	C	T	T	T	T	T	T	T	T	T	T	T	T	T	T	T	Y	T	T	T
S1B_532162841	A/G	2	532162841	+	NA	NA	NA	NA	NA	NA	A	A	A	A	A	A	A	A	A	A	A	A	A	A	G	N	A	R	A	N	A	A	A	A	A	A	A	A	A	A	A	A	A	A	A	G	A	N	N
S1B_532162885	C/T	2	532162885	+	NA	NA	NA	NA	NA	NA	C	C	C	C	C	C	C	C	C	C	C	C	C	C	T	N	C	Y	C	N	C	C	C	C	C	C	C	C	C	C	C	C	C	C	C	T	C	N	N
S1B_532396302	C/T	2	532396302	+	NA	NA	NA	NA	NA	NA	C	C	C	C	C	C	C	C	C	C	N	C	C	N	Y	N	C	Y	C	T	C	C	C	C	C	C	C	C	C	C	C	C	C	C	C	N	C	C	C
S1B_532401662	C/T	2	532401662	+	NA	NA	NA	NA	NA	NA	N	C	C	C	C	C	C	C	C	C	C	C	C	C	N	C	C	Y	C	T	C	C	C	C	C	C	C	C	C	C	C	C	C	C	C	Y	C	C	C
S1B_533623577	G/A	2	533623577	+	NA	NA	NA	NA	NA	NA	G	G	R	G	G	G	G	G	G	N	G	G	N	N	G	G	G	G	G	G	G	G	G	G	G	G	G	G	G	G	G	G	G	N	G	G	G	G	G
S1B_534238947	T/A	2	534238947	+	NA	NA	NA	NA	NA	NA	T	W	T	W	W	W	T	W	T	T	T	W	T	T	T	W	T	T	T	T	A	T	W	W	W	W	T	T	T	T	T	W	T	T	W	T	A	T	T
S1B_534238981	T/C	2	534238981	+	NA	NA	NA	NA	NA	NA	T	Y	T	Y	T	T	T	Y	C	Y	C	Y	T	T	Y	Y	C	T	C	T	T	C	T	Y	Y	T	T	T	C	T	T	Y	T	T	T	T	T	C	C
S1B_534239035	C/T	2	534239035	+	NA	NA	NA	NA	NA	NA	Y	C	C	Y	C	Y	C	Y	C	C	C	Y	C	C	N	Y	C	N	C	C	Y	C	C	N	C	Y	C	C	C	C	C	C	C	C	Y	C	Y	C	C
S1B_534239050	A/G	2	534239050	+	NA	NA	NA	NA	NA	NA	R	A	A	R	A	R	A	R	A	A	A	R	A	A	N	R	A	N	A	A	R	A	A	N	A	R	A	A	A	A	A	A	A	A	R	A	R	A	A
S1B_534667041	C/T	2	534667041	+	NA	NA	NA	NA	NA	NA	C	C	C	N	C	C	C	C	C	C	C	C	C	C	Y	C	C	Y	C	T	C	C	C	C	C	C	C	C	C	C	C	C	C	C	C	N	C	C	C
S1B_535268825	C/G	2	535268825	+	NA	NA	NA	NA	NA	NA	S	C	C	C	C	C	C	C	C	C	C	C	C	C	C	C	C	C	C	C	C	C	C	C	C	C	C	C	C	C	C	C	S	C	C	C	C	S	C
S1B_535268826	G/C	2	535268826	+	NA	NA	NA	NA	NA	NA	S	G	S	G	G	G	G	G	G	G	G	G	G	G	G	G	G	G	S	G	G	G	G	G	G	G	G	G	G	G	G	G	S	G	G	G	G	S	G
S1B_548534234	C/T	2	548534234	+	NA	NA	NA	NA	NA	NA	C	T	C	C	T	C	C	T	T	T	T	T	C	C	N	T	T	N	C	C	T	N	C	C	T	C	C	C	T	C	C	Y	N	C	T	C	C	C	C
S1B_548628321	T/C	2	548628321	+	NA	NA	NA	NA	NA	NA	T	T	C	C	T	T	C	T	T	T	Y	T	T	C	Y	T	T	Y	N	C	T	T	C	C	T	Y	C	C	N	C	Y	Y	T	C	T	C	C	C	N
S1B_548898672	C/G	2	548898672	+	NA	NA	NA	NA	NA	NA	G	C	C	C	C	G	C	C	C	C	C	C	N	C	C	C	C	C	C	C	C	N	C	N	C	C	C	C	N	C	C	C	C	C	C	C	C	C	C
S1B_549454459	T/C	2	549454459	+	NA	NA	NA	NA	NA	NA	C	T	T	C	T	C	C	T	T	T	T	T	C	C	T	T	T	Y	C	N	T	T	C	T	T	C	T	T	T	C	C	Y	T	T	T	T	C	T	T
S1B_550288164	C/A	2	550288164	+	NA	NA	NA	NA	NA	NA	N	C	C	A	C	N	A	C	C	C	C	C	C	C	M	C	C	C	A	A	C	C	C	C	C	C	C	C	C	C	A	C	C	C	C	M	A	C	C
S1B_550288165	A/G	2	550288165	+	NA	NA	NA	NA	NA	NA	N	A	A	G	A	N	G	A	A	A	A	A	G	G	R	A	A	A	G	G	A	A	G	A	R	G	A	A	A	G	G	A	R	A	A	G	G	A	A
S1B_550347823	G/A	2	550347823	+	NA	NA	NA	NA	NA	NA	G	G	N	N	N	R	R	G	R	G	G	G	G	R	G	G	G	N	G	R	G	G	G	G	G	G	G	G	R	G	G	G	G	G	A	G	R	G	N
S1B_550363840	C/G	2	550363840	+	NA	NA	NA	NA	NA	NA	C	C	C	C	C	C	C	S	C	C	C	C	C	C	C	C	C	C	C	C	C	C	C	C	N	C	C	C	N	C	C	C	N	C	C	C	C	C	C
S1B_550363851	C/A	2	550363851	+	NA	NA	NA	NA	NA	NA	C	C	C	C	C	M	C	C	C	C	C	C	C	C	M	C	C	C	M	C	M	C	C	C	N	C	A	C	N	C	C	C	N	C	C	M	M	C	C
S1B_551229329	A/G	2	551229329	+	NA	NA	NA	NA	NA	NA	N	A	A	G	N	A	G	A	A	N	A	A	N	G	G	N	A	R	G	G	A	N	G	A	A	N	N	A	A	G	N	N	R	N	A	G	G	A	A
S1B_552303740	G/A	2	552303740	+	NA	NA	NA	NA	NA	NA	R	G	G	G	G	G	G	G	G	R	G	G	G	G	G	G	G	G	G	N	G	G	R	G	G	N	G	G	G	R	G	G	G	G	G	G	G	G	G
S1B_552303741	A/G	2	552303741	+	NA	NA	NA	NA	NA	NA	R	A	A	A	R	A	R	A	R	R	R	A	R	R	A	R	A	A	R	N	R	A	R	A	A	N	R	R	A	R	A	A	R	A	A	R	R	A	R
S1B_552303742	G/A	2	552303742	+	NA	NA	NA	NA	NA	NA	R	G	G	G	R	G	R	G	R	R	R	G	R	R	G	R	G	G	R	N	R	G	R	G	G	N	R	R	G	R	G	G	R	G	G	R	R	G	R
S1B_552303743	A/G	2	552303743	+	NA	NA	NA	NA	NA	NA	A	A	A	A	R	A	R	A	R	A	R	A	R	R	A	A	A	A	R	N	R	A	A	A	A	N	R	R	A	A	A	A	R	A	A	A	A	A	A
S1B_553555151	A/G	2	553555151	+	NA	NA	NA	NA	NA	NA	R	A	R	A	A	A	N	A	R	R	R	A	A	R	N	A	A	R	R	A	A	N	A	R	A	A	A	A	N	A	R	A	A	A	R	A	A	A	A
S1B_553555152	T/A	2	553555152	+	NA	NA	NA	NA	NA	NA	W	T	W	T	T	T	N	T	W	W	W	T	T	W	N	T	T	W	W	T	T	N	T	W	T	T	T	T	N	T	W	T	T	T	W	T	T	T	T
S1B_553654317	C/A	2	553654317	+	NA	NA	NA	NA	NA	NA	C	C	C	A	C	C	C	C	C	C	C	C	C	C	A	C	C	C	A	A	C	C	C	C	C	C	C	C	C	C	C	C	C	C	C	C	C	C	C
S1B_554477480	G/A	2	554477480	+	NA	NA	NA	NA	NA	NA	G	R	G	G	G	G	G	G	G	G	G	G	R	G	G	G	G	G	G	G	G	G	G	G	G	G	G	R	G	G	G	R	G	R	G	G	R	G	R
S1B_554522130	T/C	2	554522130	+	NA	NA	NA	NA	NA	NA	T	T	T	N	T	T	C	T	T	T	T	T	T	T	C	T	T	C	C	C	T	T	T	Y	T	T	T	T	T	T	C	C	T	T	N	C	C	T	T
S1B_554694880	G/A	2	554694880	+	NA	NA	NA	NA	NA	NA	N	G	R	R	R	R	G	R	G	R	R	R	R	G	G	R	R	G	R	R	G	G	G	G	G	R	G	G	G	R	G	G	G	G	G	G	R	G	G
S1B_554694882	A/T	2	554694882	+	NA	NA	NA	NA	NA	NA	N	A	W	W	W	W	A	W	A	W	W	W	W	A	A	W	W	A	W	W	A	A	A	A	A	W	A	A	A	W	A	A	A	A	A	A	W	A	A
S1B_555007551	C/T	2	555007551	+	NA	NA	NA	NA	NA	NA	C	C	C	T	N	C	T	C	C	C	C	C	C	T	T	C	C	N	N	T	C	C	N	Y	C	Y	C	C	C	N	T	C	C	C	C	T	T	C	C
S1B_555055846	C/T	2	555055846	+	NA	NA	NA	NA	NA	NA	C	C	N	C	C	C	N	C	C	C	Y	C	C	N	C	C	C	C	C	N	C	C	N	Y	C	N	C	C	C	C	C	C	C	C	C	C	C	Y	C
S1B_558284718	C/T	2	558284718	+	NA	NA	NA	NA	NA	NA	C	C	C	C	C	C	T	C	C	C	C	T	N	C	C	C	C	Y	C	C	C	C	C	Y	C	C	C	C	C	C	T	C	Y	C	C	Y	T	C	C
S1B_558496377	C/G	2	558496377	+	NA	NA	NA	NA	NA	NA	N	C	C	C	C	C	C	C	C	C	S	C	C	C	N	C	C	C	C	N	C	C	C	S	C	C	C	N	C	C	C	C	C	G	C	C	C	G	G
S1B_558911762	G/A	2	558911762	+	NA	NA	NA	NA	NA	NA	G	G	N	N	G	G	A	G	G	G	N	A	G	G	N	G	G	N	G	G	G	N	G	A	G	G	G	G	N	G	N	N	G	G	G	A	A	G	G
S1B_558912329	C/T	2	558912329	+	NA	NA	NA	NA	NA	NA	C	C	C	N	C	C	T	C	C	C	C	C	C	C	C	C	C	Y	C	C	C	C	C	Y	C	C	C	C	C	C	N	C	C	N	C	T	T	C	C
S1B_558912341	T/C	2	558912341	+	NA	NA	NA	NA	NA	NA	T	T	T	N	T	T	C	T	T	T	T	T	T	T	T	T	T	Y	T	T	T	T	T	Y	T	T	T	T	T	T	N	T	T	N	T	C	C	T	T
S1B_558912367	G/T	2	558912367	+	NA	NA	NA	NA	NA	NA	G	G	G	N	G	G	T	G	G	G	G	G	G	G	G	G	G	K	G	G	G	G	G	K	G	G	G	G	G	G	N	G	G	N	G	T	T	G	G
S1B_559092309	C/A	2	559092309	+	NA	NA	NA	NA	NA	NA	C	C	C	C	C	C	A	C	C	C	C	C	C	C	C	C	C	C	C	C	C	C	C	M	C	C	C	N	C	C	A	C	M	C	C	A	A	C	C
S1B_559594472	T/A	2	559594472	+	NA	NA	NA	NA	NA	NA	A	W	W	A	T	W	T	W	T	T	T	T	T	T	A	T	W	T	T	T	T	T	T	T	T	W	T	T	N	W	N	W	T	T	T	W	N	T	N
S1B_560016411	A/G	2	560016411	+	NA	NA	NA	NA	NA	NA	A	A	A	A	A	A	N	A	A	A	A	G	A	A	A	A	A	A	A	A	A	A	N	A	A	A	A	A	A	A	A	A	R	A	A	A	A	A	A
S1B_560019718	G/A	2	560019718	+	NA	NA	NA	NA	NA	NA	R	R	R	G	A	R	G	R	A	A	R	A	R	G	N	A	R	G	G	G	R	R	G	R	A	A	R	A	A	N	G	R	R	A	R	G	G	A	R
S1B_560019739	A/T	2	560019739	+	NA	NA	NA	NA	NA	NA	W	W	W	A	T	W	A	W	T	T	W	A	W	A	N	T	W	A	A	A	W	W	A	W	T	T	W	T	T	N	A	W	A	T	W	A	A	T	W
S1B_560242537	C/T	2	560242537	+	NA	NA	NA	NA	NA	NA	T	T	T	C	T	T	C	T	T	N	T	C	T	C	C	T	T	Y	C	C	T	T	C	C	T	Y	T	C	N	C	C	Y	Y	C	T	C	C	C	C
S1B_561269883	G/C	2	561269883	+	NA	NA	NA	NA	NA	NA	G	G	G	C	G	G	C	G	G	G	G	G	G	C	N	G	N	S	C	N	G	N	C	C	G	N	G	N	G	C	C	G	G	C	G	C	C	C	C
S1B_561708663	G/A	2	561708663	+	NA	NA	NA	NA	NA	NA	A	N	A	N	A	A	N	A	A	A	A	G	A	G	N	A	A	A	G	G	A	A	G	G	A	R	A	N	A	G	G	A	A	G	A	G	G	G	G
S1B_562458795	C/T	2	562458795	+	NA	NA	NA	NA	NA	NA	C	Y	Y	C	Y	N	C	Y	Y	Y	Y	Y	C	C	C	Y	T	Y	C	C	Y	Y	C	C	C	C	Y	C	Y	N	C	C	C	C	Y	C	C	C	C
S1B_562458800	G/A	2	562458800	+	NA	NA	NA	NA	NA	NA	G	R	R	G	R	N	G	R	R	R	R	R	G	G	G	R	A	R	G	G	R	R	G	G	G	G	R	G	R	N	G	G	G	G	R	G	G	G	G
S1B_562458807	G/A	2	562458807	+	NA	NA	NA	NA	NA	NA	G	R	R	G	R	N	G	R	G	R	G	G	G	G	G	R	G	G	G	G	R	R	G	G	A	G	G	G	R	N	G	G	G	G	R	G	G	G	G
S1B_562459683	T/C	2	562459683	+	NA	NA	NA	NA	NA	NA	T	Y	Y	Y	T	T	Y	T	T	Y	T	Y	T	C	T	C	Y	T	Y	Y	Y	T	C	Y	Y	Y	T	Y	C	C	T	Y	T	Y	Y	Y	T	Y	Y
S1B_562469868	C/A	2	562469868	+	NA	NA	NA	NA	NA	NA	C	A	M	C	M	C	M	M	M	M	C	M	C	C	N	M	A	C	M	M	A	A	C	M	M	C	C	C	M	C	N	M	C	C	M	M	C	N	A
S1B_562484659	C/G	2	562484659	+	NA	NA	NA	NA	NA	NA	G	N	C	S	S	N	S	C	S	S	S	G	G	N	C	C	C	S	G	S	C	C	N	C	C	G	S	C	C	N	C	S	C	C	S	S	S	C	C
S1B_562484727	G/A	2	562484727	+	NA	NA	NA	NA	NA	NA	A	G	G	G	R	N	R	G	R	R	R	A	A	N	G	G	G	R	R	R	G	G	N	G	G	A	R	G	G	N	G	R	G	G	R	R	G	G	G
S1B_562484763	C/G	2	562484763	+	NA	NA	NA	NA	NA	NA	G	C	C	C	S	N	S	C	S	S	S	G	G	N	C	C	C	S	S	S	C	C	N	C	C	G	S	C	C	N	C	S	C	C	S	S	C	C	C
S1B_562485373	G/A	2	562485373	+	NA	NA	NA	NA	NA	NA	A	G	G	G	R	A	R	G	R	R	R	R	A	A	G	G	G	R	R	A	R	G	A	G	G	A	R	G	G	A	G	R	G	G	R	A	R	G	G
S1B_562727832	G/A	2	562727832	+	NA	NA	NA	NA	NA	NA	G	G	G	A	R	G	A	G	G	G	G	R	G	G	A	G	G	A	N	A	G	G	G	A	R	R	G	N	R	G	N	G	G	A	R	N	A	N	A
S1B_562727854	T/C	2	562727854	+	NA	NA	NA	NA	NA	NA	T	T	T	C	Y	T	C	T	T	T	T	Y	T	T	C	T	T	C	N	C	T	T	T	C	Y	Y	T	N	Y	T	N	T	T	C	Y	N	C	N	C
S1B_563030530	T/C	2	563030530	+	NA	NA	NA	NA	NA	NA	T	C	C	T	C	T	T	C	C	C	Y	Y	T	T	T	C	C	Y	T	T	C	C	T	T	C	T	C	N	C	T	T	Y	C	T	C	T	T	T	T
S1B_563384800	G/A	2	563384800	+	NA	NA	NA	NA	NA	NA	G	G	G	R	G	G	R	G	G	G	G	G	G	G	R	G	G	R	R	R	G	G	G	R	N	G	G	G	G	G	R	G	G	G	G	R	R	G	G
S1B_563384806	G/A	2	563384806	+	NA	NA	NA	NA	NA	NA	A	G	G	G	G	A	G	G	G	G	R	G	A	G	G	G	G	G	G	G	G	G	G	R	N	R	G	A	G	G	G	R	A	A	G	G	G	A	A
S1B_563394194	C/T	2	563394194	+	NA	NA	NA	NA	NA	NA	C	Y	C	C	C	C	N	C	C	Y	C	C	C	C	C	C	C	C	C	C	C	C	Y	N	C	C	C	Y	Y	Y	C	C	C	Y	C	C	C	C	T
S1B_563394202	G/A	2	563394202	+	NA	NA	NA	NA	NA	NA	G	G	G	G	G	G	N	G	G	R	G	R	R	R	R	G	G	A	G	R	R	G	G	N	G	R	G	G	G	R	A	G	G	G	G	R	G	R	G
S1B_563394205	G/A	2	563394205	+	NA	NA	NA	NA	NA	NA	G	G	G	G	G	G	N	G	G	G	G	G	G	G	G	G	G	G	G	G	G	G	G	N	G	G	R	G	G	G	G	G	R	G	R	G	G	G	G
S1B_563394211	C/T	2	563394211	+	NA	NA	NA	NA	NA	NA	C	C	C	C	C	C	N	C	C	C	C	C	C	C	C	C	C	C	C	C	C	C	C	N	C	C	Y	C	C	C	C	C	Y	C	Y	C	C	C	C
S1B_563394225	G/A	2	563394225	+	NA	NA	NA	NA	NA	NA	G	R	G	A	R	A	N	G	G	G	G	G	R	G	R	G	R	G	G	G	R	G	R	N	R	R	R	G	R	R	G	G	G	R	R	G	G	G	G
S1B_563394235	C/T	2	563394235	+	NA	NA	NA	NA	NA	NA	C	C	Y	C	C	C	N	C	C	C	C	C	Y	C	C	Y	C	C	C	C	C	C	C	N	C	C	C	C	C	C	T	T	Y	C	C	Y	Y	C	C
S1B_563394236	G/A	2	563394236	+	NA	NA	NA	NA	NA	NA	G	R	G	G	R	G	N	G	G	G	R	R	G	G	G	G	G	G	G	G	G	G	G	N	G	G	G	G	R	G	G	G	G	G	G	G	G	R	G
S1B_563444512	T/A	2	563444512	+	NA	NA	NA	NA	NA	NA	A	T	T	T	T	A	T	T	T	T	W	T	A	T	T	T	T	T	T	N	T	T	T	W	T	W	T	A	T	T	T	W	W	A	T	T	T	A	A
S1B_563779898	G/A	2	563779898	+	NA	NA	NA	NA	NA	NA	R	G	G	N	G	G	G	R	G	N	G	R	R	G	N	G	R	N	G	N	R	G	G	G	G	G	G	R	G	G	R	G	G	G	G	G	G	G	G
S1B_563779899	A/G	2	563779899	+	NA	NA	NA	NA	NA	NA	R	A	A	N	A	A	A	R	A	N	A	R	R	A	N	A	R	N	A	N	R	A	A	A	A	A	A	R	A	A	R	A	A	A	A	A	A	A	A
S1B_563779902	G/A	2	563779902	+	NA	NA	NA	NA	NA	NA	R	R	G	N	G	G	G	R	G	N	G	R	R	R	N	G	R	N	R	N	R	R	G	R	G	R	R	R	R	G	R	G	G	G	R	G	G	N	G
S1B_563787704	G/A	2	563787704	+	NA	NA	NA	NA	NA	NA	G	R	R	G	R	G	G	R	R	R	G	G	G	G	G	G	G	G	R	G	R	G	G	G	R	G	G	G	R	G	G	G	G	G	R	G	G	G	G
S1B_564200290	C/T	2	564200290	+	NA	NA	NA	NA	NA	NA	N	C	C	N	C	C	N	Y	N	C	C	C	C	C	C	C	C	C	N	N	C	C	C	N	C	C	C	C	N	C	N	Y	N	Y	Y	C	C	C	C
S1B_564200322	C/T	2	564200322	+	NA	NA	NA	NA	NA	NA	N	C	C	N	C	C	N	Y	N	C	C	C	C	C	C	C	C	C	N	N	C	C	C	N	C	C	C	C	N	C	N	C	N	C	C	C	C	C	C
S1B_564299574	G/A	2	564299574	+	NA	NA	NA	NA	NA	NA	A	G	G	G	G	A	G	R	G	G	G	N	A	G	G	N	G	G	G	G	G	G	G	G	G	R	N	N	G	G	G	G	G	G	G	G	G	G	G
S1B_564299577	A/G	2	564299577	+	NA	NA	NA	NA	NA	NA	A	A	A	G	A	A	A	A	A	A	A	N	A	A	G	N	A	A	A	G	A	A	A	A	A	A	N	N	A	A	A	A	A	A	A	A	A	A	A
S1B_564299598	G/A	2	564299598	+	NA	NA	NA	NA	NA	NA	G	G	A	G	G	G	G	G	G	G	G	N	G	A	G	N	G	R	G	G	G	G	A	G	G	R	N	N	G	A	G	G	G	G	A	G	G	G	G
S1B_564635814	G/A	2	564635814	+	NA	NA	NA	NA	NA	NA	N	G	A	R	G	N	G	G	A	G	G	G	N	A	G	G	A	R	G	G	G	G	A	G	G	A	A	G	G	A	G	G	G	R	A	R	G	G	R
S1B_564635858	C/T	2	564635858	+	NA	NA	NA	NA	NA	NA	N	C	C	C	C	N	T	C	C	C	C	C	N	C	C	C	C	Y	C	C	C	C	C	T	C	C	C	C	C	C	T	C	C	C	C	Y	T	C	C
S1B_564717970	T/C	2	564717970	+	NA	NA	NA	NA	NA	NA	T	T	C	N	T	T	T	T	C	T	T	T	T	C	C	T	C	T	T	C	T	T	C	T	T	Y	C	T	T	C	T	T	T	T	C	T	T	T	T
S1B_564717974	G/T	2	564717974	+	NA	NA	NA	NA	NA	NA	G	G	G	N	G	G	T	G	G	G	G	G	G	G	G	G	G	K	G	G	G	G	G	K	G	G	G	G	G	G	T	G	G	G	G	K	T	G	G
S1B_564890521	A/G	2	564890521	+	NA	NA	NA	NA	NA	NA	A	A	A	A	A	A	G	A	A	A	A	A	A	A	A	A	A	R	A	A	A	A	A	R	A	A	A	A	A	A	G	A	A	A	A	G	G	A	A
S1B_564901749	A/G	2	564901749	+	NA	NA	NA	NA	NA	NA	A	A	A	G	A	A	A	A	A	A	A	A	A	A	G	A	A	A	N	G	A	A	A	A	A	A	A	A	A	A	A	A	A	A	A	A	A	A	A
S1B_565566720	A/G	2	565566720	+	NA	NA	NA	NA	NA	NA	G	A	A	A	A	G	A	A	A	A	A	A	G	A	A	A	A	A	G	A	A	A	A	A	A	R	A	A	A	A	A	A	A	A	A	A	A	A	A
S1B_565932033	A/G	2	565932033	+	NA	NA	NA	NA	NA	NA	A	G	A	A	G	A	N	G	A	G	R	G	A	A	A	G	A	A	A	A	G	G	A	A	G	A	A	A	G	A	N	A	A	A	A	G	N	A	A
S1B_565932237	A/G	2	565932237	+	NA	NA	NA	NA	NA	NA	A	A	G	A	A	A	N	A	G	A	R	A	A	G	A	N	G	G	G	A	A	A	G	G	A	G	G	G	A	G	N	G	N	G	G	N	N	G	G
S1B_566183896	G/A	2	566183896	+	NA	NA	NA	NA	NA	NA	G	G	G	G	A	G	N	A	G	A	A	A	G	G	G	G	G	R	G	G	G	A	G	A	R	G	G	A	G	G	G	G	A	A	A	G	G	A	A
S1B_567986251	T/C	2	567986251	+	NA	NA	NA	NA	NA	NA	C	T	C	T	T	C	C	Y	T	C	T	T	C	T	T	T	T	C	T	T	T	C	T	T	C	Y	C	T	T	T	C	C	Y	T	C	T	C	T	T
[truncated: 25,468 more rows]
[truncated: 191 more columns]

## Sheet: Table S4
Supplemental table S4: 80 MTAs identifed in the study that were resolved into 53 QTLs .
QTL name	SNP	Trait	Environment	Chr	Pos	P.value	MAF	Pfdr	Effect	LOG10	PVE	Candidate Gene ID	Transcript	Annotated protein
QTL.min.1	S1A_531326798	LA.SRC	BLUP_A	1A	531326798	1.12106e-05	0.441048	0.061582	1.23426	4.95037	5.87322	-	-
QTL.min.2	S1A_561277666	LA.SRC	BLUP_A	1A	561277666	1.73379e-05	0.133188	0.0680289	2.97862	4.761	1.90195	TraesCS1A02G395400	TraesCS1A02G395400.1	Pentatricopeptide repeat-containing protein
	S1A_561277667	LA.SRC	BLUP_A	1A	561277667	1.73379e-05	0.133188	0.0680289	2.97862	4.761	1.90195	TraesCS1A02G395400	TraesCS1A02G395400.1
QTL.min.3	S1B_297093080	KP	BLUP_A	1B	297093080	3.50082e-07	0.124454	0.00192307	0.191282	6.45583	5.24754	TraesCS1B02G167800	TraesCS1B02G167800.1	Serine aminopeptidase S33 domain-containing protein
QTL.min.4	S1B_498063992	SC.SRC	BLUP_P	1B	498063992	1.00002e-06	0.21179	0.0039238	-0.812808	5.99999	6.21427	TraesCS1B02G286300	TraesCS1B02G286300.1	Cytochrome P450
	S1B_498063992	WA.SRC	BLUP_A	1B	498063992	1.76523e-06	0.21179	0.0121209	-0.634277	5.7532	7.20659	TraesCS1B02G286300	TraesCS1B02G286300.1
	S1B_498063992	WA.SRC	BLUP_G	1B	498063992	2.23818e-07	0.212719	0.00122948	-0.599435	6.65011	5.1599	TraesCS1B02G286300	TraesCS1B02G286300.1
	S1B_498063992	WA.SRC	BLUP_P	1B	498063992	1.35927e-06	0.21179	0.0373338	-0.696344	5.86669	8.28678	TraesCS1B02G286300	TraesCS1B02G286300.1
QTL.min.5	S1B_532162841	WA.SRC	BLUP_G	1B	532162841	7.48361e-06	0.122807	0.0228383	0.558314	5.12589	3.035	TraesCS1B02G309200	TraesCS1B02G309200.1	WEB family protein
QLa/Sc.uga-1B	S1B_55461748	LA.SRC	BLUP_G	1B	55461748	1.33731e-11	0.138158	3.67304e-07	5.63672	10.8738	20.6391	TraesCS1B02G070400	TraesCS1B02G070400.1	Uncharacterized protein
	S1B_65768803	SC.SRC	BLUP_A	1B	65768803	3.54987e-08	0.220524	0.000325002	-0.966032	7.44979	9.49393	TraesCS1B02G082300	TraesCS1B02G082300.1	Uncharacterized protein
	S1B_65768803	SC.SRC	BLUP_P	1B	65768803	7.78384e-10	0.220524	1.06895e-05	-0.960004	9.10881	9.81227	TraesCS1B02G082300	TraesCS1B02G082300.1	Uncharacterized protein
QTL.min.6	S1B_678259039	KP	BLUP_P	1B	678259039	2.30948e-08	0.331878	0.000634323	0.147456	7.63649	9.60922	TraesCS1B02G469200	TraesCS1B02G469200.1	DUF2062 domain-containing protein
QFp/Kp.uga-1D	S1D_108803007	FP	BLUP_A	1D	108803007	5.10351e-06	0.196507	0.0350433	-0.152947	5.29213	7.14874	-	-
	S1D_108803007	KP	BLUP_A	1D	108803007	4.04375e-08	0.196507	0.000277664	-0.176257	7.39322	10.6688	-	-
QTL.min.7	S1D_408525756	KP	BLUP_A	1D	408525756	1.74504e-08	0.115721	0.000239646	-0.178106	7.7582	8.13013	TraesCS1D02G312800	TraesCS1D02G312800.1	Glucan endo-1,3-beta-glucosidase GVI
QTL.min.8	S1D_411400640	LA.SRC	BLUP_P	1D	411400640	2.95966e-09	0.430131	4.0645e-05	1.15804	8.52876	4.44469	-	-
	S1D_412788379	KP	BLUP_A	1D	412788379	2.42277e-06	0.257642	0.00950627	0.129152	5.61569	0.952314	TraesCS1D02G318300	TraesCS1D02G318300.1	Peroxidase
	S1D_413297097	LA.SRC	BLUP_A	1D	413297097	2.87982e-11	0.449782	3.95486e-07	-2.5974	10.5406	2.6691	-	-
	S1D_413297097	LA.SRC	BLUP_G	1D	413297097	1.28643e-09	0.451754	1.76665e-05	-3.01544	8.89061	2.33666	-	-
Q.Suc.uga-1D	S1D_462736410	SUC.SRC	BLUP_A	1D	462736410	1.9822e-06	0.19869	0.00889943	-1.6724	5.70285	11.3439	TraesCS1D02G393000	TraesCS1D02G393000.1	Dynamin-related protein 5A
QTL.min.9	S2A_11333498	SC.SRC	BLUP_A	2A	11333498	1.93794e-05	0.377729	0.0665344	0.697458	4.71266	5.86013	TraesCS2A02G023200	TraesCS2A02G023200.1	Protein kinase domain-containing protein
QTL.min.10	S2A_504943327	SC.SRC	BLUP_P	2A	504943327	9.72033e-07	0.471616	0.0039238	-0.766862	6.01232	4.01851	-	-
QTL.min.11	S2A_716459687	WA.SRC	BLUP_G	2A	716459687	8.4653e-06	0.111842	0.0232508	-0.873846	5.07236	1.68107	-	-
QTL.min.12	S2A_750377575	SC.SRC	BLUP_P	2A	750377575	7.89041e-08	0.329694	0.000433436	-0.732284	7.1029	6.25847	-	-
QTL.min.13	S2A_761287700	WA.SRC	BLUP_G	2A	761287700	4.0982e-06	0.399123	0.0140701	-0.651339	5.38741	8.18182	-	-
QTL.min.14	S2B_251541936	FP	BLUP_A	2B	251541936	2.70657e-06	0.148472	0.0247796	-0.176219	5.56758	7.54982	-	-
QTL.min.15	S2B_764125132	SC.SRC	BLUP_A	2B	764125132	1.02015e-05	0.159389	0.0400279	-1.09044	4.99133	3.4819	-	-
QFp/Kp.uga-2B	S2B_769051134	FP	BLUP_A	2B	769051134	8.82752e-09	0.342795	0.000242457	0.128909	8.05416	10.358	TraesCS2B02G581400	TraesCS2B02G581400.1	Leucine-rich repeat-containing N-terminal plant-type domain-containing protein
	S2B_769051134	KP	BLUP_A	2B	769051134	2.47361e-10	0.342795	6.79402e-06	0.13762	9.60667	10.9232	TraesCS2B02G581400	TraesCS2B02G581400.1
QSuc.uga-2D	S2D_121596645	SUC.SRC	BLUP_A	2D	121596645	1.76746e-06	0.0742358	0.00889943	2.47987	5.75265	10.0184	-	-
	S2D_121596645	SUC.SRC	BLUP_P	2D	121596645	4.31909e-08	0.0742358	0.00118628	3.13623	7.36461	8.94597	-	-
QTL.min.16	S2D_380714909	LA.SRC	BLUP_G	2D	380714909	1.98735e-07	0.190789	0.00136461	3.60076	6.70173	1.00333	TraesCS2D02G298600	TraesCS2D02G298600.1	Cysteine synthase
QTL.min.17	S3A_11819567	SC.SRC	BLUP_A	3A	11819567	9.75256e-08	0.290393	0.000669659	0.755029	7.01088	4.85073	-	-
	S3A_11819567	SC.SRC	BLUP_G	3A	11819567	1.00425e-08	0.287281	0.000137914	0.947733	7.99816	6.06999	-	-
QSuc.uga-3A	S3A_635786446	SUC.SRC	BLUP_A	3A	635786446	1.9138e-06	0.10917	0.00889943	-1.81564	5.7181	12.7884	-	-
QTL.min.18	S3A_706417342	SC.SRC	BLUP_A	3A	706417342	1.90561e-06	0.139738	0.00872325	1.18163	5.71997	2.66148	-	-
QLa.uga-3A	S3A_738748059	LA.SRC	BLUP_A	3A	738748059	1.85833e-12	0.0655022	5.1041e-08	7.86726	11.7309	11.4143	-	-
	S3A_738748059	LA.SRC	BLUP_P	3A	738748059	2.28371e-09	0.0655022	4.0645e-05	3.41293	8.64136	10.9273	-	-
QTL.min.19	S3B_17082673	LA.SRC	BLUP_P	3B	17082673	9.45277e-06	0.179039	0.0649074	1.18341	5.02444	2.28805	TraesCS3B02G035100	TraesCS3B02G035100.1	NB-ARC domain-containing protein
QTL.min.20	S3B_190898124	FP	BLUP_A	3B	190898124	4.24524e-08	0.115721	0.000582999	-0.211739	7.3721	8.60165	TraesCS3B02G181900	TraesCS3B02G181900.1	Protein kinase domain-containing protein
	S3B_190898124	KP	BLUP_A	3B	190898124	3.98812e-08	0.115721	0.000277664	-0.201334	7.39923	9.06203	TraesCS3B02G181900	TraesCS3B02G181900.1
QSuc.uga-3B	S3B_658495375	SUC.SRC	BLUP_A	3B	658495375	9.61763e-07	0.146288	0.00880526	2.12029	6.01693	14.5517	TraesCS3B02G421500	TraesCS3B02G421500.1	Jasmonate O-methyltransferase
	S3B_658495375	SUC.SRC	BLUP_P	3B	658495375	5.4759e-07	0.146288	0.00501337	2.35636	6.26154	14.4702	TraesCS3B02G421500	TraesCS3B02G421500.1	Jasmonate O-methyltransferase
QTg.uga-3B	S3B_669428408	TG	BLUP_P	3B	669428408	2.96283e-08	0.233624	0.000813772	-0.0830032	7.52829	12.9559	TraesCS3B02G429900	TraesCS3B02G429900.1	Formin-like protein
QTL.min.21	S4A_677941627	SC.SRC	BLUP_A	4A	677941627	1.55329e-09	0.10917	2.13313e-05	-1.40528	8.80875	3.71198	TraesCS4A02G404000	TraesCS4A02G404000.1	GRAM domain-containing protein
QTL.min.22	S4B_2507244	WA.SRC	BLUP_G	4B	2507244	5.37673e-07	0.276316	0.00210967	-0.582079	6.26948	6.34815	TraesCS4B02G004000	TraesCS4B02G004000.1	Protein kinase domain-containing protein
QTL.min.23	S4B_506816680	KP	BLUP_A	4B	506816680	1.35752e-06	0.209607	0.00621426	0.149998	5.86725	6.41504	-	-
QSe.uga-4B	S4B_544593051	SE	BLUP_P	4B	544593051	4.58636e-08	0.430131	0.00125969	-0.812841	7.33853	10.1246	TraesCS4B02G269500	TraesCS4B02G269500.1	Uncharacterized protein
QTL.min.24	S5A_454776591	WA.SRC	BLUP_A	5A	454776591	4.29565e-06	0.113537	0.0235969	-0.580937	5.36697	6.05978	TraesCS5A02G238600	TraesCS5A02G238600.1	Fucosyltransferase
QTL.min.25	S5A_584599046	FY	BLUP_A	5A	584599046	9.77409e-06	0.100437	0.089485	-0.820147	5.00992	3.47786	-	-
	S5A_584599048	FY	BLUP_A	5A	584599048	9.77409e-06	0.100437	0.089485	0.820147	5.00992	3.47786	-	-
	S5A_584599068	FY	BLUP_A	5A	584599068	9.77409e-06	0.100437	0.089485	0.820147	5.00992	3.47786	-	-
QSe.uga-5A	S5A_595957121	SE	BLUP_P	5A	595957121	1.06896e-06	0.0851528	0.01468	1.61679	5.97104	10.3014	-	-
QTL.min.26	S5A_685998194	SC.SRC	BLUP_P	5A	685998194	6.60236e-08	0.111354	0.000433436	1.2824	7.1803	1.50456	TraesCS5A02G525900	TraesCS5A02G525900.1	PCI domain-containing protein
QTL.min.27	S5A_9594393	LA.SRC	BLUP_G	5A	9594393	5.47469e-07	0.0921053	0.00300736	-3.83788	6.26164	5.90927	TraesCS5A02G014100	TraesCS5A02G014100.1	Enoyl reductase (ER) domain-containing protein
QTL.min.28	S5B_111221616	FY	BLUP_P	5B	111221616	1.27734e-06	0.117904	0.0175417	-0.580091	5.89369	4.9703	-	-
QTL.min.29	S5B_312269060	KP	BLUP_P	5B	312269060	9.18984e-07	0.135371	0.0126204	0.17272	6.03669	5.87789	-	-
QTL.min.30	S5B_327310156	WA.SRC	BLUP_G	5B	327310156	4.69574e-07	0.254386	0.00210967	0.721025	6.3283	5.71162	-	-
QTL.min.31	S5B_57700130	SE	BLUP_P	5B	57700130	6.11341e-06	0.259825	0.0559703	0.803244	5.21372	5.59951	ENSRNA050009350	ENSRNA050009350-T1.
QTL.min.32	S5D_550640539	LA.SRC	BLUP_A	5D	550640539	8.63294e-07	0.395197	0.00790375	-1.76212	6.06384	0.161013	TraesCS5D02G538700	TraesCS5D02G538700.1	CRAL-TRIO domain-containing protein
QTL.min.33	S6A_542256574	WA.SRC	BLUP_A	6A	542256574	8.46434e-06	0.259825	0.0387469	0.459685	5.07241	7.08247	TraesCS6A02G307800	TraesCS6A02G307800.1	Starch synthase catalytic domain-containing protein
	S6A_542256574	WA.SRC	BLUP_G	6A	542256574	6.55572e-12	0.258772	1.80059e-07	0.652797	11.1834	9.60328	TraesCS6A02G307800	TraesCS6A02G307800.1
QSc.uga-6A	S6A_611293571	SC.SRC	BLUP_G	6A	611293571	3.04455e-06	0.0811404	0.0278738	1.37208	5.51648	10.8337	TraesCS6A02G404700	TraesCS6A02G404700.1	Serine/threonine-protein phosphatase
QTL.min.34	S6B_31488533	SC.SRC	BLUP_A	6B	31488533	2.59878e-07	0.30786	0.00142756	0.721712	6.58523	3.40118	-	-
	S6B_31488533	SC.SRC	BLUP_P	6B	31488533	1.66788e-08	0.30786	0.0001527	0.760715	7.77783	3.9218	-	-
QTL.min.35	S6B_578466588	WA.SRC	BLUP_G	6B	578466588	6.94131e-08	0.0921053	0.000476625	-0.946069	7.15856	7.21016	-	-
QSc/Suc/Wa.uga-6B	S6B_619025168	SC.SRC	BLUP_A	6B	619025168	4.36589e-15	0.255459	1.19913e-10	-1.36413	14.3599	13.9827	TraesCS6B02G353300	TraesCS6B02G353300.1	Cation efflux protein cytoplasmic domain-containing protein
	S6B_619025168	SC.SRC	BLUP_P	6B	619025168	1.94115e-14	0.255459	5.33156e-10	-1.29597	13.7119	13.8454	TraesCS6B02G353300	TraesCS6B02G353300.1
	S6B_619025168	SUC.SRC	BLUP_A	6B	619025168	3.39671e-07	0.255459	0.00880526	-1.45672	6.46894	12.4255	TraesCS6B02G353300	TraesCS6B02G353300.1
	S6B_619025168	SUC.SRC	BLUP_P	6B	619025168	1.54933e-07	0.255459	0.00212769	-1.62554	6.80986	14.2732	TraesCS6B02G353300	TraesCS6B02G353300.1
	S6B_621092809	SC.SRC	BLUP_G	6B	621092809	7.41618e-10	0.256579	2.03693e-05	1.1491	9.12982	11.441	-	-
	S6B_621092809	WA.SRC	BLUP_A	6B	621092809	2.47557e-10	0.257642	3.3997e-06	0.732088	9.60632	11.3314	-	-
	S6B_621092809	WA.SRC	BLUP_G	6B	621092809	7.00163e-10	0.256579	9.61534e-06	0.605938	9.1548	10.9926	-	-
QTL.min.36	S6B_76273763	SUC.SRC	BLUP_A	6B	76273763	2.26811e-06	0.0764192	0.00889943	2.56462	5.64434	9.11893	-	-
QTL.min.37	S6D_10407985	WA.SRC	BLUP_A	6D	10407985	1.59228e-06	0.148472	0.0121209	1.04457	5.79798	5.59887	-	-
QTL.min.38	S6D_4061252	SUC.SRC	BLUP_A	6D	4061252	8.1314e-07	0.270742	0.00880526	-1.65167	6.08983	2.4852	-	-
QTL.min.39	S7D_126995574	LA.SRC	BLUP_A	7D	126995574	3.78882e-06	0.421397	0.026016	-2.90636	5.4215	8.17591	TraesCS7D02G174700	TraesCS7D02G174700.1	Peptidase S9 prolyl oligopeptidase catalytic domain-containing protein
	S7D_126995574	LA.SRC	BLUP_P	7D	126995574	2.61831e-07	0.421397	0.00239715	-1.60153	6.58198	9.67887	TraesCS7D02G174700	TraesCS7D02G174700.1
QTL.min.40	S7D_422619046	LA.SRC	BLUP_G	7D	422619046	2.65466e-09	0.0833333	2.43043e-05	6.37837	8.57599	8.9786	TraesCS7D02G331100	TraesCS7D02G331100.1	RING-type domain-containing protein

## Sheet: Table S5
Supplemental table S5: Total number of MTAs per chromosome
Chr	Count of MTAs
1A	3
1B	10
1D	8
2A	5
2B	4
2D	3
3A	6
3B	6
4A	1
4B	3
5A	7
5B	4
5D	1
6A	3
6B	11
6D	2
7D	3
Genome A	25
Genome B	38
Genome D	17
Total	80
